# Supplementary material for: Magnetoreception in a freshwater ciliate arises from endosymbiosis
Source: Nat Commun. 2026 Mar 10;17:3732. doi: 10.1038/s41467-026-70462-8 (PMC13103400; doi:10.1038/s41467-026-70462-8)
Supplement: Supplementary file 4 — Supplementary Data 2 [file 41467_2026_70462_MOESM4_ESM.txt]

(Acetobacter aceti NBRC14818 | GCF_000193495.2 ~ o_Acetobacterales ~ f_Acetobacteraceae:0.4350631902,(((((((((((((Acidihalobacter prosperus DSM5130 | GCF_000754095.2 ~ o DSM-5130 ~ f_Acidihalobacteraceae:0.2706497685,Thioalkalivibrio_A sulfidiphilus HL-EbGR7 | GCF_000021985.1 ~ o_Ectothiorhodospirales ~ f_Ectothiorhodospiraceae:0.1991395631)100:0.0500302578,(Halothiobacillus neapolitanus DSM15147 | GCF_004361875.1 ~ o_Halothiobacillales ~ f_Halothiobacillaceae:0.4640692791,Thiofilum flexile DSM14609 | GCF_000380185.1 ~ o_Thiotrichales ~ f_Thiotrichaceae:0.3900853959)99:0.0562504261)99:0.0281036830,(Granulosicoccus antarcticus IMCC3135 | GCF_002215215.1 ~ o_Granulosicoccales ~ f_Granulosicoccaceae:0.4161691015,Halofilum ochraceum XJ16 | GCF_001614315.2 ~ o_XJ16 ~ f_Halofilaceae:0.3288782645)99:0.0791901179)99:0.0302749903,(((Arhodomonas aquaeolei DSM8974 | GCF_000374645.1 ~ o_Nitrococcales ~ f_Nitrococcaceae:0.3096644796,Thiohalospira halophila HL3 | GCF_900112605.1 ~ o_Thiohalospirales ~ f_Thiohalospiraceae:0.3315056849)98:0.0441498100,Inmirania-thermothiophila DSM100275 | GCF_003751635.1 ~ o DSM-100275 ~ f DSM-100275:0.3266503629)82:0.0353864038,(((Frateuria_A terrea CGMCC1.7053 | GCF_900115705.1 ~ o_Xanthomonadales ~ f_Rhodanobacteraceae:0.4269534428,Nevskia-ramosa DSM11499 | GCF_000420645.1 ~ o_Nevskiales ~ f_Nevskiaceae:0.4749918312)100:0.0690642440,Macondimonas diazotrophica KTK01 | GCF_004684205.1 ~ o_UBA5335 ~ f_UBA5335:0.4145688473)64:0.0266559692,(Natronospira proteinivora BSker1 | GCF_024170465.1 ~ o_SLND01 ~ f_SLND01:0.3389198633,(Steroidobacter denitrificans DSM18256 | GCF_001579945.1 ~ o_Steroidobacterales ~ f_Steroidobacteraceae:0.3349329065,Woeseia oceani XK5 | GCF_001677435.1 ~ o_Woeseiales ~ f_Woeseiaceae:0.3504657552)100:0.0792249649)100:0.0402076016)100:0.0299565187)47:0.0185168056)53:0.0219893055,(((Contendobacter odensis Run_B_J11 | GCF_000531125.1 ~ o_Competibacterales ~ f_Competibacteraceae:0.3235628791,Thioalbus denitrificans DSM26407 | GCF_003337735.1 ~ o DSM-26407 ~ f DSM-26407:0.2410487042)77:0.0429040976,((((Gammaproteobacteria sp. BW-2 | GCA_008375315.1 ~ o_BW-2 ~ f_BW-2:0.4013172740,(Sulfurivermis fontis JG42 | GCF_004001245.1 ~ o_JG42 ~ f_JG42:0.1798132154,Thiohalomonas denitrificans HLD2 | GCF_900102855.1 ~ o_Thiohalomonadales ~ f_Thiohalomonadaceae:0.2004885351)99:0.0296468913)100:0.0267669509,Thiohalophilus thiocyanatoxydans DSM16326 | GCF_004366735.1 ~ o_UBA6429 ~ f_UBA6429:0.2578422336)66:0.0310822543,(Reidiella endopervernicosa Santa_Monica_outfall | GCF_013343005.1 ~ o_GCF-013343005 ~ f_GCF-013343005:0.2324887232,Sulfuriflexus mobilis aks1 | GCF_003967195.1 ~ o_AKS1 ~ f_AKS1:0.2631720062)33:0.0390808645)28:0.0188008394,(Thiogranum longum DSM19610 | GCF_004339085.1 ~ o DSM-19610 ~ f DSM-19610:0.2281889860,Thiohalobacter thiocyanaticus Hrh1 | GCF_003932505.1 ~ o_Thiohalobacterales ~ f_Thiohalobacteraceae:0.2067819081)100:0.0668758462)51:0.0208674196)45:0.0132927555,(Methylococcus capsulatus NCIMB11853 | GCF_000297615.1 ~ o_Methylococcales ~ f_Methylococcaceae:0.3761587185,Thiodiazotropha endolucinida COS | GCF_001715975.1 ~ o_Chromatiales ~ f_Sedimenticolaceae:0.2937976226)50:0.0507518206)50:0.0170346708)50:0.0218022364,((((((Aquicella_A siphonis SGT-108 | GCF_902459485.1 ~ o DSM-16500 ~ f DSM-16500:0.3952104582,(Coxiella burnetii CB213 | GCF_025990375.1 ~ o_Coxiellales ~ f_Coxiellaceae:0.3745576287,Gammaproteobacteria sp. GD-1 | GCA_964213355.1 ~ o_UBA9339 ~ f_UBA9339:0.4487106226)100:0.0618316842)99:0.0333444994,Tatlockia jordanis ATCC33623 | GCF_001467765.1 ~ o_Legionellales ~ f_Legionellaceae:0.4382559718)98:0.0385010468,Piscirickettsia salmonis ATCCVR-1361 | GCF_000297215.2 ~ o_Piscirickettsiales ~ f_Piscirickettsiaceae:0.4420087724)90:0.0266164369,((Berkiella aquae HT99 | GCF_001431295.2 ~ o_Berkiellales ~ f_Berkiellaceae:0.4548606748,Francisella salimarina SYSUSYW-1 | GCF_007923265.1 ~ o_Francisellales ~ f_Francisellaceae:0.7221815218)88:0.0458972978,((Marinomonas profundi M1K-6 | GCF_012584435.1 ~ o_Pseudomonadales ~ f_Marinomonadaceae:0.3700250910,Serratia_A silvae Arafor3 | GCF_023282985.1 ~ o_Enterobacterales ~ f_Enterobacteriaceae:0.3481820267)93:0.0458940801,Pelagibaculum spongiae DSM104963 | GCF_003097315.1 ~ o_HP12 ~ f_HP12:0.3558694996)100:0.0501472313)88:0.0356501178)92:0.0377564316,(Methylophaga sulfidovorans DSM11578 | GCF_900114205.1 ~ o_Nitrosococcales ~ f_Methylophagaceae:0.3484671918,(Ostreibacterium oceani ML27 | GCF_009362845.1 ~ o_Cardiobacteriales ~ f_Ostreibacteriaceae:0.6413544991,(Thioglobus_A autotrophicus EF1 | GCF_001293165.1 ~ o_PS1 ~ f_Thioglobaceae:0.5302607434,Thiomicrospira cyclica ALM1 | GCF_000214825.1 ~ o_Thiomicrospirales ~ f_Thiomicrospiraceae:0.4114676575)87:0.0585486371)92:0.0430266276)48:0.0330944033)98:0.0329185090,(Beggiatoa alba B18LD | GCF_000245015.1 ~ o_Beggiatoales ~ f_Beggiatoaceae:0.3366439747,Methylohalomonas lacus HMT1 | GCF_024808875.1 ~ o_UBA4486 ~ f_UBA4486:0.3803799712)99:0.0501007682)94:0.0216585748)95:0.0386739592,Immundisolibacter cernigliae TR3.2 | GCF_001697225.1 ~ o_Immundisolibacterales ~ f_Immundisolibacteraceae:0.4940750607)100:0.0331444212,(Arenicella chitinivorans KCTC12711 | GCF_014651515.1 ~ o_Arenicellales ~ f_Arenicellaceae:0.4797063790,Sulfurifustis variabilis DSM100313T | GCF_002355415.1 ~ o_Acidiferrobacterales ~ f_Sulfurifustaceae:0.3292471244)100:0.0580802568)100:0.0305323594,(Burkholderia cepacia ATCC25416 | GCF_001411495.1 ~ o_Burkholderiales ~ f_Burkholderiaceae:0.3471877262,Sulfuritortus calidifontis J1A | GCF_003967275.1 ~ o_Burkholderiales ~ f_Thiobacillaceae:0.2448772563)100:0.2073594095)100:0.0732454417,Thermithiobacillus tepidarius DSM3134 | GCF_000423825.1 ~ o_Acidithiobacillales ~ f_Thermithiobacillaceae:0.3446620252)100:0.1013121105,Thiohalorhabdus denitrificans HL19 | GCF_001399755.1 ~ o_Thiohalorhabdales ~ f_Thiohalorhabdaceae:0.4192286159)100:0.5995705413,(((Caulobacter vibrioides DSM9893 | GCF_002858865.1 ~ o_Caulobacterales ~ f_Caulobacteraceae:0.4223465432,Rhodophyticola porphyridii MA-7-27 | GCF_003688285.1 ~ o_Rhodobacterales ~ f_Rhodobacteraceae:0.4208821829)100:0.0648303676,Xanthobacter autotrophicus Py2 | GCF_000017645.1 ~ o_Rhizobiales ~ f_Xanthobacteraceae:0.3546079549)100:0.0523047140,Sphingomonas paucimobilis NBRC13935 | GCF_000739895.2 ~ o_Sphingomonadales ~ f_Sphingomonadaceae:0.4862984520)100:0.0449693778)100:0.0484060675,(Azospirillum lipoferum Sp59b | GCF_024170005.1 ~ o_Azospirillales ~ f_Azospirillaceae:0.2395846047,Micavibrio aeruginosavorus_A EPB | GCF_000348745.1 ~ o_Micavibrionales ~ f_Micavibrionaceae:0.4064467880)100:0.0706994165)98:0.0531225391,Puniceispirillum marinum IMCC1322 | GCF_000024465.1 ~ o_Puniceispirillales ~ f_Puniceispirillaceae:0.4533662147);
