# Supplementary material for: Magnetoreception in a freshwater ciliate arises from endosymbiosis
Source: Nat Commun. 2026 Mar 10;17:3732. doi: 10.1038/s41467-026-70462-8 (PMC13103400; doi:10.1038/s41467-026-70462-8)
Supplement: Supplementary file 6 — Supplementary Data 4 [file 41467_2026_70462_MOESM6_ESM.xlsx]

## Sheet: Table S1_list_genomes
Supplementary Data 4. List of genomes sequenced in this study, the replicon informations and the completness estimated with CheckM2.
Bin ID	Genome name	Accession number (GenBank)	Genome size (bases)	Average genome coverage	GC %	Contigs number	Total number of CDS	Average CDS length	% Protein coding density		Genome completeness estimated with CheckM2
											Completness (%)	Redundancy (%)
HBD1_SC9_Bin6	Desulfovibrionaceae sp. DsD-1	GCA_965112965.1	2251498	159,66	45.74	26	2659	495.85	57.62		0.9398	0
HBD1_SC9_Bin4	Gammaproteobacteria sp. GD-1	GCA_964213355.1	2004076	899,07	37.48	35	1956	946.75	90.86		0.9868	0.0004
HBD1_SC9_Bin3	Midichloriaceae sp. MD-1	GCA_964213345.1	1363437	1202,24	37.2	60	1619	673.08	78.89		0.9468	0.0014
HBD1_SC9_Bin2	Desulfarculaceae sp. DcD-1	GCA_965112955.2	2826810	19,93	60.48	406	5596	409.07	72.85		0.8617	0.0077
