# Supplementary material for: Magnetoreception in a freshwater ciliate arises from endosymbiosis
Source: Nat Commun. 2026 Mar 10;17:3732. doi: 10.1038/s41467-026-70462-8 (PMC13103400; doi:10.1038/s41467-026-70462-8)
Supplement: Supplementary file 7 — Supplementary Data 5 [file 41467_2026_70462_MOESM7_ESM.xlsx]

## Sheet: Feuil1
	Supplementary Data 5. Partial magnetosome gene cluster assembled from the Dsd-1 genome and the corresponding syntenic genes in the reference strains Solidesulfovibrio magneticus RS-1 and Fundidesulfovibrio magnetotacticus FSS-1. Homologs were identified using the MicroScope platform. The MinLrap value represents the length (in amino acids) of the region aligned by BLASTP between the queried DsD-1…
	Label DsD-1	Gene	Begin	End	Length (bp)	Homologs in S. magneticus strain RS-1							Homologs in F. magnetotacticus strain FSS-1
						Label	Identity (%)	Match length	MinLrap	Length Query	Length Subject		Label	Identity (%)	Match length	MinLrap	Length Query	Length Subject
	DSUL_150104	mad27	1971736	1973370	1635	DMR_40810	49.2	533	0.97978	544	555		-	-	-	-	-	-
	DSUL_150105	mad29	1973382	1974290	909	DMR_40820	57	298	0.98675	302	303		BLTE01_10141	59.9	292	0.96689	302	304
	DSUL_150106	-	1974294	1974806	513	DMR_40830	39.1	110	0.64706	170	185		BLTE01_10140	38.4	112	0.69565	170	161
	DSUL_150107	mad28	1974893	1975735	843	DMR_40840	76.7	279	0.99643	280	357		BLTE01_10139	72.9	280	1	280	396
	DSUL_150108	-	1975772	1975993	222	DMR_40850	-	-	-	-	-		-	-	-	-	-	-
	DSUL_150109	mad26-like	1976226	1976819	594	DMR_40860	29.4	180	1.03448	197	174		BLTE01_10138	26.5	166	0.9881	197	168
	DSUL_150110	mad25	1976882	1977724	843	DMR_40870	46.6	208	0.7482	280	278		BLTE01_10137	41.4	198	0.84615	280	234
	DSUL_150111	mad24	1977711	1978280	570	DMR_40880	44.9	127	0.67196	189	203		BLTE01_10136	31.8	173	0.91534	189	193
	DSUL_150112	mad23	1978514	1979875	1362	DMR_40890	50.3	447	0.98675	453	482		BLTE01_10135	42	436	0.96247	453	512
	DSUL_150113	mad22	1979986	1981188	1203	DMR_40900	28.8	364	0.91	400	403		BLTE01_10134	22.4	388	1.01042	400	384
	DSUL_150114	mad21	1981251	1982357	1107	DMR_40910	25.9	359	1.03458	368	347		BLTE01_10133	22.6	314	0.9023	368	348
	DSUL_150115	mad20	1982362	1983132	771	DMR_40920	28.3	233	0.91016	256	340		-	-	-	-	-	-
	DSUL_150116	mad10	1983238	1983576	339	DMR_40930	55	111	0.99107	112	112		BLTE01_10131	62.2	111	0.99107	112	113
	DSUL_150117	mamK	1983678	1984727	1050	DMR_40940	73.4	349	1	349	351		BLTE01_10130	72.5	349	1	349	351
	DSUL_150118	mad11	1984756	1985406	651	DMR_40950	34.9	212	1.17778	216	180		BLTE01_10129	31.4	210	1.11702	216	188
	DSUL_150119	mad30	1985432	1986241	810	DMR_40960	62	213	0.86585	269	246		BLTE01_10128	59.2	211	0.86831	269	243
	DSUL_150120	mad17	1986261	1988243	1983	DMR_40970	57.3	655	1.01708	660	644		BLTE01_10127	54.8	661	1.0312	660	641
	DSUL_150121	mad9	1988335	1988793	459	DMR_40980	59.4	138	0.97872	152	141		-	-	-	-	-	-
	DSUL_150122	-	1988768	1989028	261	DMR_40990	54.1	61	0.85915	86	71		BLTE01_10126	43.2	81	0.94186	86	88
	DSUL_150123	mad8	1989041	1989379	339	DMR_41000	54.2	107	1	112	107		BLTE01_10125	50.5	105	0.9375	112	117
	DSUL_150124	mad7	1989391	1989834	444	DMR_41010	49	143	1.10853	147	129		BLTE01_10124	35.3	139	1.04511	147	133
	DSUL_150125	-	1989709	1989873	165	-	-	-	-	-	-		-	-	-	-	-	-
	DSUL_150126	mamM	1989860	1990789	930	DMR_41020	50.5	287	0.95349	309	301		BLTE01_10123	50.7	282	0.91558	309	308
	DSUL_150127	mamL	1990792	1991064	273	DMR_41030	70	90	1	90	90		BLTE01_10122	63.2	87	0.96667	90	90
	DSUL_150128	mamI-3	1991135	1991569	435	DMR_41040	43.1	137	1.0458	144	131		BLTE01_10121	40.9	149	1.1203	144	133
	DSUL_150129	mad6	1991550	1992407	858	DMR_41050	64.1	270	0.94737	285	286		BLTE01_10120	59	268	0.95035	285	282
	DSUL_150130	mad4	1992480	1992920	441	DMR_41060	37	108	0.80597	146	134		BLTE01_10119	43.5	154	1.05479	146	153
	DSUL_150131	-	1993007	1993126	120	DESMR_4685	38.5	39	1	39	39		-	-	-	-	-	-
	DSUL_150132	mamE	1993135	1993875	741	DMR_41080	65.8	243	0.9878	246	285		BLTE01_10118	60.2	244	0.99187	246	293
							50.5913							47.7571
