# Supplementary material for: Magnetoreception in a freshwater ciliate arises from endosymbiosis
Source: Nat Commun. 2026 Mar 10;17:3732. doi: 10.1038/s41467-026-70462-8 (PMC13103400; doi:10.1038/s41467-026-70462-8)
Supplement: Supplementary file 8 — Supplementary Data 6 [file 41467_2026_70462_MOESM8_ESM.xlsx]

## Sheet: Feuil1
Supplementary Data 6. Functional classification of protein-coding genes classified by eggNOG-mapper version 2.1.12 into Cluster of Orthologous Groups (COG) for symbiotic species compared to few free-living MTB and non-MTB species of the same phylum. The colour shade represents the frequency of protein-coding genes for symbionts DsD-1, GD-1, MD-1 and DcD-1 and few free-living species, including Ps…
				Genome
				symbionts					free-living bacteria
	COG process	COG category	COG category description	GD-1	MD-1	Dsd-1	Dcd-1		Ps	BW-2	Rr	Sm	Db
Total number of protein-coding genes				1956	1619	2659	5596		5637	3787	4054	5398	3453
Frequency of protein-coding genes classified by eegNOG in at least one COG category				78.94	60.47	40.24	70.05		91.66	90.26	0.9132	81.09	89.38
Number of protein-coding genes
	CELLULAR PROCESSES AND SIGNALING	D	Cell cycle control, cell division, chromosome partitioning	33	19	29	36		58	70	47	46	51
	CELLULAR PROCESSES AND SIGNALING	M	Cell wall/membrane/envelope biogenesis	119	67	116	207		368	213	200	231	257
	CELLULAR PROCESSES AND SIGNALING	N	Cell motility	26	34	13	20		154	159	122	151	102
	CELLULAR PROCESSES AND SIGNALING	O	Posttranslational modification, protein turnover, chaperones	45	35	49	72		116	131	127	116	95
	CELLULAR PROCESSES AND SIGNALING	T	Signal transduction mechanisms	31	22	19	164		323	327	291	570	280
	CELLULAR PROCESSES AND SIGNALING	U	Intracellular trafficking, secretion, and vesicular transport	93	58	22	269		139	125	71	74	69
	CELLULAR PROCESSES AND SIGNALING	V	Defense mechanisms	21	7	13	20		57	50	58	62	40
	CELLULAR PROCESSES AND SIGNALING	W	Extracellular structures	1	2	0	0		0	0	0	0	0
	CELLULAR PROCESSES AND SIGNALING	Y	Nuclear structure	2	0	0	0		0	0	0	0	0
	CELLULAR PROCESSES AND SIGNALING	Z	Cytoskeleton	0	0	0	0		1	3	1	0	1
	INFORMATION STORAGE AND PROCESSING	A	RNA processing and modification	0	0	0	3		1	1	0	0	2
	INFORMATION STORAGE AND PROCESSING	B	Chromatin structure and dynamics	4	1	3	3		1	1	2	2	3
	INFORMATION STORAGE AND PROCESSING	J	Translation, ribosomal structure and biogenesis	149	130	136	164		239	183	179	178	182
	INFORMATION STORAGE AND PROCESSING	K	Transcription	64	36	34	100		413	152	282	232	183
	INFORMATION STORAGE AND PROCESSING	L	Replication, recombination and repair	283	254	51	1664		236	408	190	315	156
	METABOLISM	C	Energy production and conversion	74	29	113	263		286	221	259	349	330
	METABOLISM	E	Amino acid transport and metabolism	89	44	86	152		397	164	378	269	179
	METABOLISM	F	Nucleotide transport and metabolism	63	41	43	77		162	69	81	84	86
	METABOLISM	G	Carbohydrate transport and metabolism	58	26	40	71		233	93	178	123	93
	METABOLISM	H	Coenzyme transport and metabolism	52	24	66	128		208	167	181	149	153
	METABOLISM	I	Lipid transport and metabolism	37	31	31	104		170	56	143	75	118
	METABOLISM	P	Inorganic ion transport and metabolism	36	15	36	58		424	152	259	188	154
	METABOLISM	Q	Secondary metabolites biosynthesis, transport and catabolism	29	20	18	37		137	68	86	68	84
	POORLY CHARACTERIZED	S	Function unknown	318	135	202	397		1452	891	889	1384	673
Frequency of protein-coding genes
	CELLULAR PROCESSES AND SIGNALING	D	Cell cycle control, cell division, chromosome partitioning	0.0169	0.0117	0.0109	0.0064		0.0103	0.0185	0.0116	0.0085	0.0148
	CELLULAR PROCESSES AND SIGNALING	M	Cell wall/membrane/envelope biogenesis	0.0608	0.0414	0.0436	0.037		0.0653	0.0562	0.0493	0.0428	0.0744
	CELLULAR PROCESSES AND SIGNALING	N	Cell motility	0.0133	0.021	0.0049	0.0036		0.0273	0.042	0.0301	0.028	0.0295
	CELLULAR PROCESSES AND SIGNALING	O	Posttranslational modification, protein turnover, chaperones	0.023	0.0216	0.0184	0.0129		0.0206	0.0346	0.0313	0.0215	0.0275
	CELLULAR PROCESSES AND SIGNALING	T	Signal transduction mechanisms	0.0158	0.0136	0.0071	0.0293		0.0573	0.0863	0.0718	0.1056	0.081
	CELLULAR PROCESSES AND SIGNALING	U	Intracellular trafficking, secretion, and vesicular transport	0.0475	0.0358	0.0083	0.0481		0.0247	0.033	0.0175	0.0137	0.02
	CELLULAR PROCESSES AND SIGNALING	V	Defense mechanisms	0.0107	0.0043	0.0049	0.0036		0.0101	0.0132	0.0143	0.0115	0.0116
	CELLULAR PROCESSES AND SIGNALING	W	Extracellular structures	0.0005	0.0012	0	0		0	0	0	0	0
	CELLULAR PROCESSES AND SIGNALING	Y	Nuclear structure	0.001	0	0	0		0	0	0	0	0
	CELLULAR PROCESSES AND SIGNALING	Z	Cytoskeleton	0	0	0	0		0.0002	0.0008	0.0002	0	0.0003
	INFORMATION STORAGE AND PROCESSING	A	RNA processing and modification	0	0	0	0.0005		0.0002	0.0003	0	0	0.0006
	INFORMATION STORAGE AND PROCESSING	B	Chromatin structure and dynamics	0.002	0.0006	0.0011	0.0005		0.0002	0.0003	0.0005	0.0004	0.0009
	INFORMATION STORAGE AND PROCESSING	J	Translation, ribosomal structure and biogenesis	0.0762	0.0803	0.0511	0.0293		0.0424	0.0483	0.0442	0.033	0.0527
	INFORMATION STORAGE AND PROCESSING	K	Transcription	0.0327	0.0222	0.0128	0.0179		0.0733	0.0401	0.0696	0.043	0.053
	INFORMATION STORAGE AND PROCESSING	L	Replication, recombination and repair	0.1447	0.1569	0.0192	0.2974		0.0419	0.1077	0.0469	0.0584	0.0452
	METABOLISM	C	Energy production and conversion	0.0378	0.0179	0.0425	0.047		0.0507	0.0584	0.0639	0.0647	0.0955
	METABOLISM	E	Amino acid transport and metabolism	0.0455	0.0272	0.0323	0.0272		0.0704	0.0433	0.0932	0.0498	0.0518
	METABOLISM	F	Nucleotide transport and metabolism	0.0322	0.0253	0.0162	0.0138		0.0287	0.0182	0.02	0.0156	0.0249
	METABOLISM	G	Carbohydrate transport and metabolism	0.0297	0.0161	0.015	0.0127		0.0413	0.0246	0.0439	0.0228	0.0269
	METABOLISM	H	Coenzyme transport and metabolism	0.0266	0.0148	0.0248	0.0229		0.0369	0.0441	0.0446	0.0276	0.0443
	METABOLISM	I	Lipid transport and metabolism	0.0189	0.0191	0.0117	0.0186		0.0302	0.0148	0.0353	0.0139	0.0342
	METABOLISM	P	Inorganic ion transport and metabolism	0.0184	0.0093	0.0135	0.0104		0.0752	0.0401	0.0639	0.0348	0.0446
	METABOLISM	Q	Secondary metabolites biosynthesis, transport and catabolism	0.0148	0.0124	0.0068	0.0066		0.0243	0.018	0.0212	0.0126	0.0243
	POORLY CHARACTERIZED	S	Function unknown	0.1626	0.0834	0.076	0.0709		0.2576	0.2353	0.2193	0.2564	0.1948
