# Supplementary material for: Magnetoreception in a freshwater ciliate arises from endosymbiosis
Source: Nat Commun. 2026 Mar 10;17:3732. doi: 10.1038/s41467-026-70462-8 (PMC13103400; doi:10.1038/s41467-026-70462-8)
Supplement: Supplementary file 9 — Supplementary Data 7 [file 41467_2026_70462_MOESM9_ESM.xlsx]

## Sheet: Feuil1
Supplementary Data 7. Protein-coding genes of the symbionts classified into the Cluster of Orthologous Group "Replication, recombination and repair" by the EGGNOG classification. eggNOG version 5.0.2 is a public database of orthology relationships, gene evolutionary histories and functional annotations. An Orthologous Group (OG) is defined as a cluster of three or more homologous sequences that d…
Genome	OG ID	OG function	Gene label	Gene name	Product	COG	PFAM short name	KO
Endosymbiotic Gammaproteobacteria sp. GD-1
	1JE82	TrwC relaxase	GAMM_100005		conserved protein of unknown function		AAA_30, Toprim_3, TrwC
	1Y7AE	Poorly processive, error-prone DNA polymerase involved in untargeted mutagenesis. Copies undamaged DNA at stalled replication forks, which arise in vivo from mismatched or misaligned primer ends. These misaligned primers can be extended by PolIV. Exhibits no 3'-5' exonuclease (proofreading) activity. May be involved in translesional synthesis, in conjunction with the beta clamp from PolIII	GAMM_100007	dinB	fragment of DNA polymerase IV (part 1)	COG0389	IMS, IMS_C, IMS_HHH	K02346
	1G71U	similarity to PIR AD2038	GAMM_100008		transposase		DDE_3
	2U16U	Transposase	GAMM_100009		transposase		DDE_3, HTH_Tnp_IS630
	1JC8W	Poorly processive, error-prone DNA polymerase involved in untargeted mutagenesis. Copies undamaged DNA at stalled replication forks, which arise in vivo from mismatched or misaligned primer ends. These misaligned primers can be extended by PolIV. Exhibits no 3'-5' exonuclease (proofreading) activity. May be involved in translesional synthesis, in conjunction with the beta clamp from PolIII	GAMM_100010	dinB	fragment of DNA polymerase IV (part 2)		IMS, IMS_C, IMS_HHH
	2MNR3	IstB-like ATP binding protein	GAMM_100011		IstB-like protein ATP-binding protein		IstB_IS21
	2VJJ7	PFAM Integrase catalytic	GAMM_100012		Integrase catalytic domain-containing protein		rve
	2U16U	Transposase	GAMM_100037		transposase		DDE_3, HTH_Tnp_IS630
	1G71U	similarity to PIR AD2038	GAMM_100038		transposase		DDE_3
	1XHVQ	Transposase and inactivated derivatives COG4584	GAMM_100043		transposase		HTH_24, rve
	4679W	PFAM IstB domain protein ATP-binding protein	GAMM_100044		putative Insertion sequence IS408 ATP-binding protein		IstB_IS21, IstB_IS21_ATP
	COG4912	Dna alkylation repair	GAMM_100054		DNA alkylation repair enzyme		DNA_alkylation
	COG4912	Dna alkylation repair	GAMM_100054		DNA alkylation repair enzyme		DNA_alkylation
	1XHVQ	Transposase and inactivated derivatives COG4584	GAMM_10007		transposase		HTH_24, rve
	4679W	PFAM IstB domain protein ATP-binding protein	GAMM_10008		putative Insertion sequence IS408 ATP-binding protein		IstB_IS21, IstB_IS21_ATP
	1JED6	Plays an important role in DNA replication, recombination and repair. Binds to ssDNA and to an array of partner proteins to recruit them to their sites of action during DNA metabolism	GAMM_100119	ssb	Single-stranded DNA-binding protein	COG0629	SSB	K03111
	1J4XC	COG0084 Mg-dependent DNase	GAMM_10012	ycfH	putative metal-dependent hydrolase YcfH		TatD_DNase
	1JD5U	Bidirectionally degrades single-stranded DNA into large acid-insoluble oligonucleotides, which are then degraded further into small acid-soluble oligonucleotides	GAMM_100128	xseA	Exodeoxyribonuclease 7 large subunit	COG1570	Exonuc_VII_L, tRNA_anti_2	K03601
	466TQ	COG0470 ATPase involved in DNA replication	GAMM_10013		DNA polymerase III subunit delta'		DNA_pol3_delta2, DNApol3-delta_C
	1XHVQ	Transposase and inactivated derivatives COG4584	GAMM_100143		transposase		HTH_24, rve
	4679W	PFAM IstB domain protein ATP-binding protein	GAMM_100144		putative Insertion sequence IS408 ATP-binding protein		IstB_IS21, IstB_IS21_ATP
	45ZSP	DNA repair enzyme that has both DNA N-glycosylase activity and AP-lyase activity. The DNA N-glycosylase activity releases various damaged pyrimidines from DNA by cleaving the N- glycosidic bond, leaving an AP (apurinic apyrimidinic) site. The AP-lyase activity cleaves the phosphodiester bond 3' to the AP site by a beta-elimination, leaving a 3'-terminal unsaturated sugar and a product with a term…	GAMM_100152	nth	endonuclease III		EndIII_4Fe-2S, HhH-GPD
	1J4VK	Critical role in recombination and DNA repair. Helps process Holliday junction intermediates to mature products by catalyzing branch migration. Has a DNA unwinding activity characteristic of a DNA helicase with a 3'- to 5'- polarity. Unwinds branched duplex DNA (Y-DNA)	GAMM_100167	recG	ATP-dependent DNA helicase RecG		DEAD, Helicase_C, RecG_wedge
	1FGID	Couples transcription and DNA repair by recognizing RNA polymerase (RNAP) stalled at DNA lesions. Mediates ATP-dependent release of RNAP and its truncated transcript from the DNA, and recruitment of nucleotide excision repair machinery to the damaged site	GAMM_10052	mfd	Transcription-repair-coupling factor	COG1197	CarD_CdnL_TRCF, DEAD, Helicase_C, TRCF	K03723
	1JDYD	Involved in DNA repair and RecF pathway recombination	GAMM_10061	recO	DNA repair protein RecO	COG1381	RecO_C, RecO_N	K03584
	1JDIA	Belongs to the 'phage' integrase family	GAMM_10071		conserved protein of unknown function		Phage_integrase
	47GGB	Transposase	GAMM_10074		transposase		HTH_Tnp_1
	2MS76	Integrase core domain	GAMM_10075		transposase		HTH_21, rve
	1H992	Transposase DDE domain	GAMM_10077		transposase		DDE_Tnp_1, DDE_Tnp_1_assoc
	2TQKF	COG4584 Transposase and inactivated derivatives	GAMM_10081		Integrase catalytic domain-containing protein		rve
	4BB8M	IstB-like ATP binding protein	GAMM_10082		AAA domain-containing protein		IstB_IS21
	2K22R	COG1484 DNA replication protein	GAMM_10084		protein of unknown function		IstB_IS21
	2VJJ7	PFAM Integrase catalytic	GAMM_10113		Integrase catalytic domain-containing protein		rve
	2MNR3	IstB-like ATP binding protein	GAMM_10114		IstB-like protein ATP-binding protein		IstB_IS21
	1JEWR		GAMM_10117		protein of unknown function
	1JDB3	Phage integrase family	GAMM_10118		protein of unknown function		Phage_integrase
	1JDB3	Phage integrase family	GAMM_10119		protein of unknown function		Phage_integrase
	1WYSN	Belongs to the 'phage' integrase family	GAMM_10123		Recombinase XerD		Arm-DNA-bind_3, Phage_integrase
	37B4F	Addiction module antitoxin, RelB DinJ family	GAMM_10124		DNA-damage-inducible protein J	COG3077	RelB	K07473
	1QVNC	Protein of unknown function (DUF3987)	GAMM_10126		conserved protein of unknown function		DUF3987, RepB_primase
	2TQKF	COG4584 Transposase and inactivated derivatives	GAMM_10128		protein of unknown function
	1XHVQ	Transposase and inactivated derivatives COG4584	GAMM_10129		transposase		HTH_24, rve
	4679W	PFAM IstB domain protein ATP-binding protein	GAMM_10130		putative Insertion sequence IS408 ATP-binding protein		IstB_IS21, IstB_IS21_ATP
	2PW8K	COG4584 Transposase and inactivated derivatives	GAMM_10131		protein of unknown function		rve
	4BB8M	IstB-like ATP binding protein	GAMM_10132		AAA domain-containing protein		IstB_IS21
	1JE82	TrwC relaxase	GAMM_10133		protein of unknown function		AAA_30, Toprim_3, TrwC
	2MNR3	IstB-like ATP binding protein	GAMM_110002		IstB-like protein ATP-binding protein		IstB_IS21
	2VJJ7	PFAM Integrase catalytic	GAMM_110003		Integrase catalytic domain-containing protein		rve
	2TQKF	COG4584 Transposase and inactivated derivatives	GAMM_110006		protein of unknown function		rve
	4679W	PFAM IstB domain protein ATP-binding protein	GAMM_110007		putative Insertion sequence IS408 ATP-binding protein		IstB_IS21, IstB_IS21_ATP
	1XHVQ	Transposase and inactivated derivatives COG4584	GAMM_110008		transposase		HTH_24, rve
	2TQKF	COG4584 Transposase and inactivated derivatives	GAMM_110009		protein of unknown function		rve
	2U16U	Transposase	GAMM_110012		transposase		DDE_3, HTH_Tnp_IS630
	1G71U	similarity to PIR AD2038	GAMM_110013		transposase		DDE_3
	1JDZ1	ATP dependent DNA ligase C terminal region	GAMM_110038		DNA ligase D	COG3285, COG1793	DNA_ligase_A_C, DNA_ligase_A_M, LigD_N	K01971
	1JCC8	A type II topoisomerase that negatively supercoils closed circular double-stranded (ds) DNA in an ATP-dependent manner to modulate DNA topology and maintain chromosomes in an underwound state. Negative supercoiling favors strand separation, and DNA replication, transcription, recombination and repair, all of which involve strand separation. Also able to catalyze the interconversion of other topol…	GAMM_110049	gyrA	DNA gyrase subunit A	COG0188	DNA_gyraseA_C, DNA_topoisoIV	K02469
	1XZ6X	Transposase DDE domain	GAMM_110057		protein of unknown function		DDE_Tnp_1, DDE_Tnp_1_assoc
	41G9R	Histone-like DNA-binding protein which is capable of wrapping DNA to stabilize it, and thus to prevent its denaturation under extreme environmental conditions	GAMM_110064	hupB	DNA-binding protein HU-beta	COG0776	Bac_DNA_binding	K03530
	43TVD	Belongs to the DEAD box helicase family	GAMM_110072	rhlE	ATP-dependent RNA helicase RhlE		DEAD, Helicase_C
	464P4	Topoisomerase IV is essential for chromosome segregation. It relaxes supercoiled DNA. Performs the decatenation events required during the replication of a circular DNA molecule	GAMM_110075	parE	DNA topoisomerase IV subunit B	COG0187	DNA_gyraseB, DNA_gyraseB_C, HATPase_c, Toprim	K02622
	2UMW2	Phage integrase, N-terminal SAM-like domain	GAMM_120001		Integrase_SAM-like_N domain-containing protein		Phage_int_SAM_4
	26128	Belongs to the 'phage' integrase family	GAMM_120002		protein of unknown function		Phage_int_SAM_4, Phage_integrase
	2MNR3	IstB-like ATP binding protein	GAMM_120003		IstB-like protein ATP-binding protein		IstB_IS21
	2VJJ7	PFAM Integrase catalytic	GAMM_120004		Integrase catalytic domain-containing protein		rve
	2WK33	PFAM IstB domain protein ATP-binding protein	GAMM_120007		protein of unknown function		IstB_IS21
	1WWSC	In addition to polymerase activity, this DNA polymerase exhibits 5'-3' exonuclease activity	GAMM_120011	polA	DNA polymerase I	COG0749, COG0258	5_3_exonuc, 5_3_exonuc_N, DNA_pol_A, DNA_pol_A_exo1	K02335
	1WYKN	Involved in the cellular defense against the biological effects of O6-methylguanine (O6-MeG) and O4-methylthymine (O4-MeT) in DNA. Repairs the methylated nucleobase in DNA by stoichiometrically transferring the methyl group to a cysteine residue in the enzyme. This is a suicide reaction the enzyme is irreversibly inactivated	GAMM_120028		Methylated-DNA--[protein]-cysteine S-methyltransferase	COG0350	DNA_binding_1	K00567
	3ZWMF	Transposase and inactivated derivatives	GAMM_120033		protein of unknown function		HTH_29
	1RN12	PFAM Integrase catalytic	GAMM_120034		protein of unknown function
	1WWKX	TIGRFAM DNA protecting protein DprA	GAMM_120041	smf	protein Smf	COG0758	DNA_processg_A	K04096
	1JCF9	Releases the supercoiling and torsional tension of DNA, which is introduced during the DNA replication and transcription, by transiently cleaving and rejoining one strand of the DNA duplex. Introduces a single-strand break via transesterification at a target site in duplex DNA. The scissile phosphodiester is attacked by the catalytic tyrosine of the enzyme, resulting in the formation of a DNA-(5'…	GAMM_120043	topA	DNA topoisomerase 1		Topoisom_bac, Toprim, zf-C4_Topoisom
	2TQKF	COG4584 Transposase and inactivated derivatives	GAMM_120078		Integrase catalytic domain-containing protein		rve
	4BB8M	IstB-like ATP binding protein	GAMM_120079		AAA domain-containing protein		IstB_IS21
	1RPZZ	Transposase	GAMM_130001		protein of unknown function		DDE_Tnp_Tn3
	1NFVZ	Phage integrase family	GAMM_130002		protein of unknown function		Phage_integrase
	47GB8	Phage integrase family	GAMM_130003		protein of unknown function		Phage_integrase
	1JED6	Plays an important role in DNA replication, recombination and repair. Binds to ssDNA and to an array of partner proteins to recruit them to their sites of action during DNA metabolism	GAMM_130014	ssb	Single-stranded DNA-binding protein	COG0629	SSB	K03111
	2UCUE	nuclease	GAMM_130016		micrococcal nuclease		SNase
	2MNR3	IstB-like ATP binding protein	GAMM_130022		IstB-like protein ATP-binding protein		IstB_IS21
	2VJJ7	PFAM Integrase catalytic	GAMM_130023		Integrase catalytic domain-containing protein		rve
	4PR24	YqaJ-like viral recombinase domain	GAMM_130026		protein of unknown function		YqaJ
	1H992	Transposase DDE domain	GAMM_140011	yhhI	transposase		DDE_Tnp_1, DDE_Tnp_1_assoc
	1XY6N	Belongs to the UPF0102 family	GAMM_140040		putative endonuclease		UPF0102
	36HCW	Tn3 transposase DDE domain	GAMM_150001		conserved protein of unknown function		DDE_Tnp_Tn3, DUF4158
	COG4644		GAMM_150002		DUF4158 domain-containing protein		DUF4158
	COG4644		GAMM_150002		DUF4158 domain-containing protein		DUF4158
	1X24G	Helix-turn-helix domain of resolvase	GAMM_150003		putative DNA-invertase from lambdoid prophage Rac		HTH_7, Resolvase
	1SD6I	to AA sequence GI 189502478	GAMM_160027		protein of unknown function		DDE_Tnp_4
	1XHVQ	Transposase and inactivated derivatives COG4584	GAMM_160030		transposase		HTH_24, rve
	4679W	PFAM IstB domain protein ATP-binding protein	GAMM_160031		putative Insertion sequence IS408 ATP-binding protein		IstB_IS21, IstB_IS21_ATP
	1XJW7	Nuclease that resolves Holliday junction intermediates in genetic recombination. Cleaves the cruciform structure in supercoiled DNA by nicking to strands with the same polarity at sites symmetrically opposed at the junction in the homologous arms and leaves a 5'-terminal phosphate and a 3'-terminal hydroxyl group	GAMM_160069	ruvC	crossover junction endodeoxyribonuclease RuvC	COG0817	RuvC	K01159
	1XJI5	The RuvA-RuvB complex in the presence of ATP renatures cruciform structure in supercoiled DNA with palindromic sequence, indicating that it may promote strand exchange reactions in homologous recombination. RuvAB is a helicase that mediates the Holliday junction migration by localized denaturation and reannealing. RuvA stimulates, in the presence of DNA, the weak ATPase activity of RuvB	GAMM_160070	ruvA	Holliday junction branch migration complex subunit RuvA		HHH_5, RuvA_C, RuvA_N
	1J4F2	The RuvA-RuvB complex in the presence of ATP renatures cruciform structure in supercoiled DNA with palindromic sequence, indicating that it may promote strand exchange reactions in homologous recombination. RuvAB is a helicase that mediates the Holliday junction migration by localized denaturation and reannealing	GAMM_160071	ruvB	Holliday junction branch migration complex subunit RuvB		RuvB_C, RuvB_N
	46C37	PFAM Integrase	GAMM_160089		protein of unknown function
	2TQKF	COG4584 Transposase and inactivated derivatives	GAMM_160091		Integrase catalytic domain-containing protein		rve
	4BB8M	IstB-like ATP binding protein	GAMM_160092		protein of unknown function		IstB_IS21
	2KGTY	PFAM IstB domain protein ATP-binding protein	GAMM_160093		protein of unknown function		IstB_IS21
	1KFHF	Protein of unknown function (DUF3631)	GAMM_160094		protein of unknown function	COG3378, COG4643	DUF3631, Toprim_3	K06919
	465DD	In addition to polymerase activity, this DNA polymerase exhibits 5'-3' exonuclease activity	GAMM_160095		DNA polymerase I		5_3_exonuc, 5_3_exonuc_N, DNA_pol_A, DNA_pol_A_exo1
	COG5421		GAMM_170011		transposase		DDE_Tnp_1
	COG5421		GAMM_170011		transposase		DDE_Tnp_1
	1XHVQ	Transposase and inactivated derivatives COG4584	GAMM_170028		transposase		HTH_24, rve
	4679W	PFAM IstB domain protein ATP-binding protein	GAMM_170029		putative Insertion sequence IS408 ATP-binding protein		IstB_IS21, IstB_IS21_ATP
	1Y3VY	it is required for DNA replication and normal SOS inducibility. RecF binds preferentially to single-stranded, linear DNA. It also seems to bind ATP	GAMM_170046	recF	DNA replication and repair protein RecF		SMC_N
	1Z1QF	Confers DNA tethering and processivity to DNA polymerases and other proteins. Acts as a clamp, forming a ring around DNA (a reaction catalyzed by the clamp-loading complex) which diffuses in an ATP-independent manner freely and bidirectionally along dsDNA. Initially characterized for its ability to contact the catalytic subunit of DNA polymerase III (Pol III), a complex, multichain enzyme respons…	GAMM_170047	dnaN	beta sliding clamp	COG0592	DNA_pol3_beta_2, DNA_pol3_beta_3	K02338
	1JCEX	it binds specifically double-stranded DNA at a 9 bp consensus (dnaA box) 5'-TTATC CA A CA A-3'. DnaA binds to ATP and to acidic phospholipids	GAMM_170048	dnaA	chromosomal replication initiator protein DnaA	COG0593	Bac_DnaA, Bac_DnaA_C, DnaA_N	K02313
	1SD6I	to AA sequence GI 189502478	GAMM_170061		protein of unknown function		DDE_Tnp_4
	2TQKF	COG4584 Transposase and inactivated derivatives	GAMM_170079		Integrase catalytic domain-containing protein		rve
	4BB8M	IstB-like ATP binding protein	GAMM_170080		AAA domain-containing protein		IstB_IS21
	1XHVQ	Transposase and inactivated derivatives COG4584	GAMM_170091		transposase		HTH_24, rve
	4679W	PFAM IstB domain protein ATP-binding protein	GAMM_170092		putative Insertion sequence IS408 ATP-binding protein		IstB_IS21, IstB_IS21_ATP
	1SD6I	to AA sequence GI 189502478	GAMM_200010		protein of unknown function		DDE_Tnp_4
	1RN9Q	COG5377 Phage-related protein	GAMM_200031		putative YqaJ domain-containing protein		YqaJ
	1HCKE	COGs COG3415 Transposase and inactivated derivatives	GAMM_200043		DDE_3 domain-containing protein		DDE_3
	251J7	Transposase	GAMM_200044		putative HTH_WhiA domain-containing protein		HTH_28
	461CI	Bidirectionally degrades single-stranded DNA into large acid-insoluble oligonucleotides, which are then degraded further into small acid-soluble oligonucleotides	GAMM_20006	xseB	Exodeoxyribonuclease 7 small subunit		Exonuc_VII_S
	1XHVQ	Transposase and inactivated derivatives COG4584	GAMM_20010		transposase		HTH_24, rve
	4679W	PFAM IstB domain protein ATP-binding protein	GAMM_20011		putative Insertion sequence IS408 ATP-binding protein		IstB_IS21, IstB_IS21_ATP
	1JCKS	A type II topoisomerase that negatively supercoils closed circular double-stranded (ds) DNA in an ATP-dependent manner to modulate DNA topology and maintain chromosomes in an underwound state. Negative supercoiling favors strand separation, and DNA replication, transcription, recombination and repair, all of which involve strand separation. Also able to catalyze the interconversion of other topol…	GAMM_20012	gyrB	DNA gyrase subunit B	COG0187	DNA_gyraseB, DNA_gyraseB_C, HATPase_c, Toprim	K02470
	1RN21	Specifically methylates the guanine in position 966 of 16S rRNA in the assembled 30S particle	GAMM_20014	rsmD	16S rRNA m(2)G966 methyltransferase	COG0742	Cons_hypoth95	K08316
	1WX68	The UvrABC repair system catalyzes the recognition and processing of DNA lesions. UvrA is an ATPase and a DNA-binding protein. A damage recognition complex composed of 2 UvrA and 2 UvrB subunits scans DNA for abnormalities. When the presence of a lesion has been verified by UvrB, the UvrA molecules dissociate	GAMM_20017	uvrA	excision nuclease subunit A	COG0178	ABC_tran	K03701
	2TQKF	COG4584 Transposase and inactivated derivatives	GAMM_20040		Integrase catalytic domain-containing protein		rve
	4BB8M	IstB-like ATP binding protein	GAMM_20041		AAA domain-containing protein		IstB_IS21
	COG0582	DNA integration	GAMM_20042		protein of unknown function		Phage_int_SAM_1, Phage_integrase
	COG0582	DNA integration	GAMM_20042		protein of unknown function		Phage_int_SAM_1, Phage_integrase
	1JE82	TrwC relaxase	GAMM_20045		protein of unknown function		AAA_30, Toprim_3, TrwC
	1RMA4	ATP-dependent exoDNAse (exonuclease V) alpha subunit - helicase superfamily I member	GAMM_20046		protein of unknown function		AAA_30, TraI, TrwC
	1WYP2	Belongs to the 'phage' integrase family	GAMM_220003		protein of unknown function		Arm-DNA-bind_3, Phage_integrase
	3VN8K	'Paired box' domain	GAMM_220008		transposase		HTH_28
	2U16U	Transposase	GAMM_220009		transposase		DDE_3, HTH_Tnp_IS630
	1K27X	helicase	GAMM_220012		conserved protein of unknown function		DUF3670, Helicase_C, SNF2_N
	1S5GE	Belongs to the bacterial histone-like protein family	GAMM_220015		conserved protein of unknown function		Bac_DNA_binding
	47VG2	tape measure	GAMM_230011		protein of unknown function
	1JE82	TrwC relaxase	GAMM_250006		protein of unknown function		AAA_30, Toprim_3, TrwC
	1XHVQ	Transposase and inactivated derivatives COG4584	GAMM_250007		transposase		HTH_24, rve
	4679W	PFAM IstB domain protein ATP-binding protein	GAMM_250008		putative Insertion sequence IS408 ATP-binding protein		IstB_IS21, IstB_IS21_ATP
	1JE82	TrwC relaxase	GAMM_250009		protein of unknown function		AAA_30, Toprim_3, TrwC
	2WKHV	IMG reference gene	GAMM_250010		transposase
	1JEWR		GAMM_250013		conserved protein of unknown function
	1JDB3	Phage integrase family	GAMM_250014		Tyr recombinase domain-containing protein		Phage_integrase
	1JC8A	Involved in the restart of stalled replication forks. Recognizes and binds the arrested nascent DNA chain at stalled replication forks. It can open the DNA duplex, via its helicase activity, and promote assembly of the primosome and loading of the major replicative helicase DnaB onto DNA	GAMM_250027	priA	primosome factor N'		ResIII
	1YEVJ	Topoisomerase IV is essential for chromosome segregation. It relaxes supercoiled DNA. Performs the decatenation events required during the replication of a circular DNA molecule	GAMM_250028	parC	DNA topoisomerase IV subunit A		DNA_gyraseA_C, DNA_topoisoIV
	1SD6I	to AA sequence GI 189502478	GAMM_250031		protein of unknown function		DDE_Tnp_4
	464F1	that it carries out the mismatch recognition step. This protein has a weak ATPase activity	GAMM_250034	mutS	DNA mismatch repair protein MutS		MutS_I, MutS_II, MutS_III, MutS_IV, MutS_V
	1JD5F	it exhibits DNA-dependent ATPase activity and contains distinct active sites for ATP binding, DNA binding, and interaction with DnaC protein, primase, and other prepriming proteins	GAMM_250061	dnaB	replicative DNA helicase		DnaB, DnaB_C
	1YD0H	DHH family	GAMM_250066	recJ	ssDNA-specific exonuclease RecJ	COG0608	DHH, DHHA1	K07462
	4BB8M	IstB-like ATP binding protein	GAMM_250070		AAA domain-containing protein		IstB_IS21
	2TQKF	COG4584 Transposase and inactivated derivatives	GAMM_250071		Integrase catalytic domain-containing protein		rve
	1G71U	similarity to PIR AD2038	GAMM_250073		transposase		DDE_3
	2MCDC	PFAM IS66 Orf2 family protein	GAMM_280001		transposase		TnpB_IS66
	1XZ6I	transposase activity	GAMM_280002		conserved protein of unknown function
	3VN3T	Transposase (IS116 IS110 IS902 family)	GAMM_280006		transposase		DEDD_Tnp_IS110, Transposase_20
	1G4RX	Transposase IS116 IS110 IS902 family	GAMM_280007		transposase		DEDD_Tnp_IS110, Transposase_20
	47G21	N-terminal domain of reverse transcriptase	GAMM_280012		RNA-directed DNA polymerase		GIIM, RVT_1, RVT_N
	1K21K	DNA polymerase	GAMM_280013		RNA-directed DNA polymerase		GIIM, RVT_1
	1S0TK	Type 1 fimbriae regulatory protein	GAMM_290002		protein of unknown function		Phage_integrase
	46DA2	COG3436 Transposase and inactivated derivatives	GAMM_290003		conserved protein of unknown function		DDE_Tnp_IS66, DDE_Tnp_IS66_C, LZ_Tnp_IS66
	468T3	COG3436 Transposase and inactivated derivatives	GAMM_290005		transposase		TnpB_IS66
	2MMEI	IMG reference gene	GAMM_290007		protein of unknown function		HTH_Tnp_1
	2MPR3	PFAM IS66 Orf2 like protein	GAMM_290009		transposase		TnpB_IS66
	26125	PFAM transposase IS66	GAMM_290010		protein of unknown function		DDE_Tnp_IS66, DDE_Tnp_IS66_C, LZ_Tnp_IS66, zf-IS66
	1XHVQ	Transposase and inactivated derivatives COG4584	GAMM_290011		transposase		HTH_24, rve
	4679W	PFAM IstB domain protein ATP-binding protein	GAMM_290012		putative Insertion sequence IS408 ATP-binding protein		IstB_IS21, IstB_IS21_ATP
	2NDJS	PFAM transposase IS66	GAMM_290015		protein of unknown function		DDE_Tnp_IS66, DDE_Tnp_IS66_C, TnpB_IS66
	2IXH0	PFAM Transposase IS66 family	GAMM_300001		transposase		DDE_Tnp_IS66, DDE_Tnp_IS66_C, LZ_Tnp_IS66, zf-IS66
	462ZS	PFAM Transposase, IS204 IS1001 IS1096 IS1165	GAMM_30002		transposase		DDE_Tnp_ISL3, HTH_Tnp_ISL3
	1JE82	TrwC relaxase	GAMM_30011		conserved protein of unknown function		AAA_30, Toprim_3, TrwC
	36J4Q	DNA-3-methyladenine glycosylase I	GAMM_30018		DNA-3-methyladenine glycosylase I		Adenine_glyco
	251J7	Transposase	GAMM_30026		putative HTH_WhiA domain-containing protein		HTH_28
	1HCKE	COGs COG3415 Transposase and inactivated derivatives	GAMM_30027		DDE_3 domain-containing protein		DDE_3
	1JDB3	Phage integrase family	GAMM_30039		Integrase		Phage_integrase
	1J4GN	The UvrABC repair system catalyzes the recognition and processing of DNA lesions. UvrC both incises the 5' and 3' sides of the lesion. The N-terminal half is responsible for the 3' incision and the C-terminal half is responsible for the 5' incision	GAMM_30045	uvrC	excision nuclease subunit C		GIY-YIG, HHH_2, UVR, UvrC_HhH_N
	1XHVQ	Transposase and inactivated derivatives COG4584	GAMM_30048		transposase		HTH_24, rve
	4679W	PFAM IstB domain protein ATP-binding protein	GAMM_30049		putative Insertion sequence IS408 ATP-binding protein		IstB_IS21, IstB_IS21_ATP
	1G71U	similarity to PIR AD2038	GAMM_30051		transposase		DDE_3
	2U16U	Transposase	GAMM_30052		transposase		DDE_3, HTH_Tnp_IS630
	1XE1F	Involved in base excision repair of DNA damaged by oxidation or by mutagenic agents. Acts as DNA glycosylase that recognizes and removes damaged bases. Has a preference for oxidized purines, such as 7,8-dihydro-8-oxoguanine (8-oxoG). Has AP (apurinic apyrimidinic) lyase activity and introduces nicks in the DNA strand. Cleaves the DNA backbone by beta-delta elimination to generate a single-strand …	GAMM_30070	mutM	DNA-formamidopyrimidine glycosylase		Fapy_DNA_glyco, H2TH, zf-FPG_IleRS
	1FGH0	DNA polymerase III, delta subunit	GAMM_30090		DNA polymerase III subunit delta	COG1466	DNA_pol3_delt_C, DNA_pol3_delta	K02340
	1XHVQ	Transposase and inactivated derivatives COG4584	GAMM_320011		transposase		HTH_24, rve
	4679W	PFAM IstB domain protein ATP-binding protein	GAMM_320012		putative Insertion sequence IS408 ATP-binding protein		IstB_IS21, IstB_IS21_ATP
	47F14	N-terminal domain of reverse transcriptase	GAMM_340002		RNA-directed DNA polymerase		GIIM, RVT_1, RVT_N
	2U16U	Transposase	GAMM_340010		transposase		DDE_3, HTH_Tnp_IS630
	1G71U	similarity to PIR AD2038	GAMM_340011		transposase		DDE_3
	27NRG	Histone-like DNA-binding protein which is capable of wrapping DNA to stabilize it, and thus to prevent its denaturation under extreme environmental conditions	GAMM_350003	hupA	DNA-binding protein HU-alpha		Bac_DNA_binding
	46C37	PFAM Integrase	GAMM_350005		transposase
	2NU77	Belongs to the 'phage' integrase family	GAMM_350006		protein of unknown function		Phage_int_SAM_1, Phage_integrase
	1JD7B	MobA/MobL family	GAMM_350011		Plasmid mobilization system relaxase		AAA_30, MobA_MobL
	4HD6B	MobA MobL family protein	GAMM_350012		protein of unknown function		MobA_MobL
	2VJJ7	PFAM Integrase catalytic	GAMM_350025		Integrase catalytic domain-containing protein		rve
	2MNR3	IstB-like ATP binding protein	GAMM_350026		IstB-like protein ATP-binding protein		IstB_IS21
	COG1961	recombinase activity	GAMM_350034		putative DNA-invertase from lambdoid prophage Rac		HTH_7, Resolvase
	COG1961	recombinase activity	GAMM_350034		putative DNA-invertase from lambdoid prophage Rac		HTH_7, Resolvase
	47F14	N-terminal domain of reverse transcriptase	GAMM_40005		RNA-directed DNA polymerase		GIIM, RVT_1, RVT_N
	47F14	N-terminal domain of reverse transcriptase	GAMM_40006		protein of unknown function		GIIM, RVT_1, RVT_N
	47GRS	Group II intron, maturase-specific domain	GAMM_40008		RNA-directed DNA polymerase		GIIM, RVT_1
	1XHVQ	Transposase and inactivated derivatives COG4584	GAMM_40019		transposase		HTH_24, rve
	4679W	PFAM IstB domain protein ATP-binding protein	GAMM_40020		putative Insertion sequence IS408 ATP-binding protein		IstB_IS21, IstB_IS21_ATP
	1KFHF	Protein of unknown function (DUF3631)	GAMM_40021		protein of unknown function	COG3378, COG4643	DUF3631, Toprim_3	K06919
	1JDMK	Phage integrase family	GAMM_40026		integrase		Phage_integrase
	2TQKF	COG4584 Transposase and inactivated derivatives	GAMM_40032		Integrase catalytic domain-containing protein		rve
	4BB8M	IstB-like ATP binding protein	GAMM_40033		AAA domain-containing protein		IstB_IS21
	1WVV4	AAA ATPase, central domain protein	GAMM_40050	rarA	replication-associated recombination protein A	COG2256	AAA, AAA_assoc_2, MgsA_C	K07478
	3JUQG	Transposase IS4 family	GAMM_40054		transposase		Tnp_DNA_bind
	1Z02Z	May be involved in recombinational repair of damaged DNA	GAMM_40056	recN	DNA repair protein RecN	COG0497	SMC_N	K03631
	462ZS	PFAM Transposase, IS204 IS1001 IS1096 IS1165	GAMM_40059		transposase		DDE_Tnp_ISL3, HTH_Tnp_ISL3
	1WX4B	DNA ligase that catalyzes the formation of phosphodiester linkages between 5'-phosphoryl and 3'-hydroxyl groups in double-stranded DNA using NAD as a coenzyme and as the energy source for the reaction. It is essential for DNA replication and repair of damaged DNA	GAMM_40101	ligA	DNA ligase	COG0272	BRCT, DNA_ligase_OB, DNA_ligase_ZBD, DNA_ligase_aden, HHH_2, HHH_5	K01972
	2WKHV	IMG reference gene	GAMM_40108		transposase
	4679W	PFAM IstB domain protein ATP-binding protein	GAMM_40111		putative Insertion sequence IS408 ATP-binding protein		IstB_IS21, IstB_IS21_ATP
	1XHVQ	Transposase and inactivated derivatives COG4584	GAMM_40112		transposase		HTH_24, rve
	1SD6I	to AA sequence GI 189502478	GAMM_40125		protein of unknown function		DDE_Tnp_4
	461ER	Activates ribosomal RNA transcription. Plays a direct role in upstream activation of rRNA promoters	GAMM_40169		Fis family transcriptional regulator, factor for inversion stimulation protein	COG2901	HTH_8	K03557
	1S3PQ	Accelerates the degradation of transcripts by removing pyrophosphate from the 5'-end of triphosphorylated RNA, leading to a more labile monophosphorylated state that can stimulate subsequent ribonuclease cleavage	GAMM_40173	rppH	RNA pyrophosphohydrolase	COG0494	NUDIX	K08311
	1G71U	similarity to PIR AD2038	GAMM_40180		transposase		DDE_3
	2U16U	Transposase	GAMM_40181		transposase		DDE_3, HTH_Tnp_IS630
	2VHNA	Can catalyze the hydrolysis of ATP in the presence of single-stranded DNA, the ATP-dependent uptake of single-stranded DNA by duplex DNA, and the ATP-dependent hybridization of homologous single-stranded DNAs. It interacts with LexA causing its activation and leading to its autocatalytic cleavage	GAMM_40196	recA	DNA recombination/repair protein RecA	COG0468	RecA	K03553
	1XKXI	Belongs to the bacterial histone-like protein family	GAMM_40200		DNA-binding protein		Bac_DNA_binding
	3JUQG	Transposase IS4 family	GAMM_40227		transposase		Tnp_DNA_bind
	1SD6I	to AA sequence GI 189502478	GAMM_40237		protein of unknown function		DDE_Tnp_4
	2KZSY	Tn3 transposase DDE domain	GAMM_40240		protein of unknown function		DDE_Tnp_Tn3, DUF4158
	47FYF	Domain of unknown function (DUF4158)	GAMM_40241		protein of unknown function		DDE_Tnp_Tn3, DUF4158
	251J7	Transposase	GAMM_40246		putative HTH_WhiA domain-containing protein		HTH_28
	1HCKE	COGs COG3415 Transposase and inactivated derivatives	GAMM_40247		DDE_3 domain-containing protein		DDE_3
	251J7	Transposase	GAMM_40271		putative HTH_WhiA domain-containing protein		HTH_28
	1HCKE	COGs COG3415 Transposase and inactivated derivatives	GAMM_40272		DDE_3 domain-containing protein		DDE_3
	4BB8M	IstB-like ATP binding protein	GAMM_40282		AAA domain-containing protein		IstB_IS21
	2TQKF	COG4584 Transposase and inactivated derivatives	GAMM_40284		Integrase catalytic domain-containing protein		rve
	371P0	NUDIX domain	GAMM_40304		Nudix hydrolase domain-containing protein	COG0494	NUDIX	K01515
	4BB8M	IstB-like ATP binding protein	GAMM_40320		AAA domain-containing protein		IstB_IS21
	2TQKF	COG4584 Transposase and inactivated derivatives	GAMM_40321		Integrase catalytic domain-containing protein		rve
	27NRG	Histone-like DNA-binding protein which is capable of wrapping DNA to stabilize it, and thus to prevent its denaturation under extreme environmental conditions	GAMM_50006	hupA	DNA-binding protein HU-alpha		Bac_DNA_binding
	2WQSQ	Resolvase helix-turn-helix domain protein	GAMM_50017		protein of unknown function		HTH_7, Resolvase
	1XHVQ	Transposase and inactivated derivatives COG4584	GAMM_60002		transposase		HTH_24, rve
	4679W	PFAM IstB domain protein ATP-binding protein	GAMM_60003		putative Insertion sequence IS408 ATP-binding protein		IstB_IS21, IstB_IS21_ATP
	466DN	May play a role in DNA repair. It seems to be involved in an RecBC-independent recombinational process of DNA repair. It may act with RecF and RecO	GAMM_60034	recR	DNA repair protein RecR		RecR, Toprim_4
	47GGB	Transposase	GAMM_60053		transposase		HTH_Tnp_1
	2MS76	Integrase core domain	GAMM_60054		transposase		HTH_21, rve
	1JCCS	Uracil DNA glycosylase superfamily	GAMM_60062	afung	Type-4 uracil-DNA glycosylase		UDG
	1SD6I	to AA sequence GI 189502478	GAMM_60067		protein of unknown function		DDE_Tnp_4
	1XHVQ	Transposase and inactivated derivatives COG4584	GAMM_60068		transposase		HTH_24, rve
	4679W	PFAM IstB domain protein ATP-binding protein	GAMM_60069		putative Insertion sequence IS408 ATP-binding protein		IstB_IS21, IstB_IS21_ATP
	49ZC1	Nudix (nucleoside diphosphate linked moiety X)-type motif 12	GAMM_60070		protein of unknown function		Ank_2, NUDIX, NUDIX-like, zf-NADH-PPase
	4BB8M	IstB-like ATP binding protein	GAMM_60071		AAA domain-containing protein		IstB_IS21
	2TQKF	COG4584 Transposase and inactivated derivatives	GAMM_60074		Integrase catalytic domain-containing protein		rve
	1HCKE	COGs COG3415 Transposase and inactivated derivatives	GAMM_60076		DDE_3 domain-containing protein		DDE_3
	251J7	Transposase	GAMM_60077		putative HTH_WhiA domain-containing protein		HTH_28
	460Y6	DNA polymerase III, chi subunit	GAMM_60086		DNA polymerase III subunit chi		DNA_pol3_chi
	1JCB1	damaged site, the DNA wraps around one UvrB monomer. DNA wrap is dependent on ATP binding by UvrB and probably causes local melting of the DNA helix, facilitating insertion of UvrB beta-hairpin between the DNA strands. Then UvrB probes one DNA strand for the presence of a lesion. If a lesion is found the UvrA subunits dissociate and the UvrB-DNA preincision complex is formed. This complex is subs…	GAMM_60112	uvrB	excision nuclease subunit B	COG0556	Helicase_C, ResIII, UVR, UvrB	K03702
	460NW	Endonuclease that specifically degrades the RNA of RNA- DNA hybrids	GAMM_60138	rnhB	RNase HII		RNase_HII
	1WVZ3	DNA polymerase III alpha subunit	GAMM_60139	dnaE	DNA polymerase III subunit alpha	COG0587	DNA_pol3_alpha, HHH_6, PHP, tRNA_anti-codon	K02337
	462ZS	PFAM Transposase, IS204 IS1001 IS1096 IS1165	GAMM_60143		transposase		DDE_Tnp_ISL3, HTH_Tnp_ISL3
	4BB8M	IstB-like ATP binding protein	GAMM_60148		AAA domain-containing protein		IstB_IS21
	2TQKF	COG4584 Transposase and inactivated derivatives	GAMM_60149		Integrase catalytic domain-containing protein		rve
	2TQKF	COG4584 Transposase and inactivated derivatives	GAMM_60151		protein of unknown function		rve
	3VXJU	Unwinds DNA duplexes with 3' to 5' polarity with respect to the bound strand and initiates unwinding most effectively when a single-stranded region is present	GAMM_60154	uvrD	DNA helicase II	COG0210	UvrD-helicase, UvrD_C	K03657
	1WWH2	A helicase nuclease that prepares dsDNA breaks (DSB) for recombinational DNA repair. Binds to DSBs and unwinds DNA via a highly rapid and processive ATP-dependent bidirectional helicase activity. Unwinds dsDNA until it encounters a Chi (crossover hotspot instigator) sequence from the 3' direction. Cuts ssDNA a few nucleotides 3' to the Chi site. The properties and activities of the enzyme are cha…	GAMM_60160		DNA helicase		PDDEXK_1, UvrD-helicase, UvrD_C
	1JE91	Transposase IS200 like	GAMM_60175		transposase		Y1_Tnp
	2U16U	Transposase	GAMM_60180		transposase		DDE_3, HTH_Tnp_IS630
	1G71U	similarity to PIR AD2038	GAMM_60181		transposase		DDE_3
	1S5GE	Belongs to the bacterial histone-like protein family	GAMM_60183		DNA-binding protein		Bac_DNA_binding
	45ZSG	RNA polymerase that catalyzes the synthesis of short RNA molecules used as primers for DNA polymerase during DNA replication	GAMM_60197	dnaG	DNA primase		DnaB_bind, DnaG_DnaB_bind, Toprim_4, Toprim_N, zf-CHC2
	4679W	PFAM IstB domain protein ATP-binding protein	GAMM_60201		putative Insertion sequence IS408 ATP-binding protein		IstB_IS21, IstB_IS21_ATP
	1XHVQ	Transposase and inactivated derivatives COG4584	GAMM_60202		transposase		HTH_24, rve
	1XHJY	This protein is involved in the repair of mismatches in DNA. It is required for dam-dependent methyl-directed DNA mismatch repair. May act as a molecular matchmaker , a protein that promotes the formation of a stable complex between two or more DNA-binding proteins in an ATP-dependent manner without itself being part of a final effector complex	GAMM_60233	mutL	DNA mismatch repair protein MutL		DNA_mis_repair, HATPase_c_3, MutL_C
	1H992	Transposase DDE domain	GAMM_60238	yhhI	transposase		DDE_Tnp_1, DDE_Tnp_1_assoc
	2TQKF	COG4584 Transposase and inactivated derivatives	GAMM_60241		Integrase catalytic domain-containing protein		rve
	4BB8M	IstB-like ATP binding protein	GAMM_60242		AAA domain-containing protein		IstB_IS21
	462ZS	PFAM Transposase, IS204 IS1001 IS1096 IS1165	GAMM_60248		transposase		DDE_Tnp_ISL3, HTH_Tnp_ISL3
	1JD1Q	PD-(D/E)XK nuclease superfamily	GAMM_60254		ATP-dependent helicase/nuclease subunit B		PDDEXK_1
	1RPJP	Mediates the interaction of DNA replication inititator protein DnaA with DNA polymerase subunit beta sliding clamp (dnaN). Stimulates hydrolysis of ATP-DnaA to ADP-DnaA, rendering DnaA inactive for reinititation, a process called regulatory inhibition of DnaA or RIDA	GAMM_60269	hda	DnaA regulatory inactivator Hda		Bac_DnaA
	COG1555	photosystem II stabilization	GAMM_60273		competence protein ComEA	COG1555	HHH_3	K02237
	COG1555	photosystem II stabilization	GAMM_60273		competence protein ComEA	COG1555	HHH_3	K02237
	1XE5E	DNA polymerase III is a complex, multichain enzyme responsible for most of the replicative synthesis in bacteria. The epsilon subunit contain the editing function and is a proofreading 3'-5' exonuclease	GAMM_60275	dnaQ	DNA polymerase III subunit epsilon		RNase_T
	1JE9I	Endonuclease that specifically degrades the RNA of RNA- DNA hybrids	GAMM_60276	rnhA	ribonuclease HI		RNase_H
	2MNR3	IstB-like ATP binding protein	GAMM_60290		IstB-like protein ATP-binding protein		IstB_IS21
	2VJJ7	PFAM Integrase catalytic	GAMM_60291		Integrase catalytic domain-containing protein		rve
	2TQKF	COG4584 Transposase and inactivated derivatives	GAMM_60302		Integrase catalytic domain-containing protein		rve
	4BB8M	IstB-like ATP binding protein	GAMM_60303		AAA domain-containing protein		IstB_IS21
	1RM85	Exonucleolytic cleavage in the 3'- to 5'-direction to yield nucleoside 5'-phosphates	GAMM_70002		Exodeoxyribonuclease I	COG2925	Exonuc_X-T_C, RNase_T	K01141
	1G71U	similarity to PIR AD2038	GAMM_70031		transposase		DDE_3
	2U16U	Transposase	GAMM_70032		transposase		DDE_3, HTH_Tnp_IS630
	1RSMZ	PFAM Integrase	GAMM_70033		protein of unknown function		rve
	2VHZ7	Domain of unknown function (DUF927)	GAMM_80004		putative DNA primase/helicase		DUF927
	1JCEZ	Belongs to the 'phage' integrase family	GAMM_80006		protein of unknown function		Arm-DNA-bind_3, Phage_integrase
	2NE5Z	Homeodomain-like domain	GAMM_90001		transposase		HTH_32, rve
	1NYVU	Transposase	GAMM_90002		conserved protein of unknown function
	1RSMZ	PFAM Integrase	GAMM_90014		transposase		rve
	1JD7P	Belongs to the DNA glycosylase MPG family	GAMM_90029		putative 3-methyladenine DNA glycosylase	COG2094	Pur_DNA_glyco	K03652
	2VJJ7	PFAM Integrase catalytic	GAMM_90038		Integrase catalytic domain-containing protein		rve
	2MNR3	IstB-like ATP binding protein	GAMM_90039		IstB-like protein ATP-binding protein		IstB_IS21
Endosymbiotic Ca. Midichloriaceae sp. MD-1
	2I5DA	Transposase and inactivated derivatives	MIDIC_10007		protein of unknown function		DDE_Tnp_IS240
	2UDV2	DDE domain	MIDIC_10008		protein of unknown function	COG3316	DDE_Tnp_IS240	K07498
	47G3F	Transposase DDE domain	MIDIC_110001		protein of unknown function		DDE_Tnp_1, DUF772
	47FP2	bacterial (prokaryotic) histone like domain	MIDIC_110024	hupA	DNA-binding protein HU 1	COG0776	Bac_DNA_binding	K03530
	COG3335	DDE superfamily endonuclease	MIDIC_110040		protein of unknown function		DDE_3
	COG3335	DDE superfamily endonuclease	MIDIC_110040		protein of unknown function		DDE_3
	47F69	IS2 (IS982-family)	MIDIC_110041		protein of unknown function		DDE_Tnp_1_3
	47F69	IS2 (IS982-family)	MIDIC_110042		protein of unknown function		DDE_Tnp_1_3
	COG3335	DDE superfamily endonuclease	MIDIC_110045		protein of unknown function		DDE_3
	COG3335	DDE superfamily endonuclease	MIDIC_110045		protein of unknown function		DDE_3
	1S5KN	PFAM Integrase catalytic	MIDIC_110047		protein of unknown function
	47GUA	Transposase	MIDIC_110055		protein of unknown function		HTH_Tnp_IS630
	4BJU4	Integrase core domain	MIDIC_110059		protein of unknown function		rve_3
	47EZE	DNA-dependent ATPase and ATP-dependent 5'-3' DNA helicase. Has no activity on blunt DNA or DNA with 3'-overhangs, requires at least 10 bases of 5'-ssDNA for helicase activity	MIDIC_110088	recD2	ATP-dependent RecD-like DNA helicase		AAA_30, HHH_4, UvrD_C_2
	1HA2E	DDE superfamily endonuclease	MIDIC_110089		protein of unknown function		DDE_3
	47FJ1	DDE superfamily endonuclease	MIDIC_110095		protein of unknown function		DDE_3
	47F69	IS2 (IS982-family)	MIDIC_110097		protein of unknown function		DDE_Tnp_1_3
	COG3039	Transposase	MIDIC_110098		Tnp_DDE_dom domain-containing protein		DDE_Tnp_1_3
	COG3039	Transposase	MIDIC_110098		Tnp_DDE_dom domain-containing protein		DDE_Tnp_1_3
	1HNK2	Transposase DDE domain	MIDIC_110099		protein of unknown function		DDE_Tnp_1_3
	47ETE	RNA polymerase that catalyzes the synthesis of short RNA molecules used as primers for DNA polymerase during DNA replication	MIDIC_120002	dnaG	DNA primase	COG0358	Toprim_4, Toprim_N, zf-CHC2	K02316
	47EW5	Releases the supercoiling and torsional tension of DNA, which is introduced during the DNA replication and transcription, by transiently cleaving and rejoining one strand of the DNA duplex. Introduces a single-strand break via transesterification at a target site in duplex DNA. The scissile phosphodiester is attacked by the catalytic tyrosine of the enzyme, resulting in the formation of a DNA-(5'…	MIDIC_120004	topA	DNA topoisomerase 1	COG0550, COG0551, COG1754	Topoisom_bac, Toprim, Toprim_C_rpt, zf-C4_Topoisom	K03168
	47F6H	Belongs to the 'phage' integrase family	MIDIC_120006	xerD	Tyrosine recombinase XerD	COG0582	Phage_int_SAM_1, Phage_integrase	K04763
	COG3039	Transposase	MIDIC_120010		protein of unknown function		DDE_Tnp_1_3
	COG3039	Transposase	MIDIC_120010		protein of unknown function		DDE_Tnp_1_3
	47F4K	COG3547 Transposase and inactivated derivatives	MIDIC_130004		protein of unknown function	COG3547	DEDD_Tnp_IS110, Transposase_20	K07486
	47F4K	COG3547 Transposase and inactivated derivatives	MIDIC_130005		protein of unknown function	COG3547	DEDD_Tnp_IS110, Transposase_20	K07486
	COG3039	Transposase	MIDIC_130007		protein of unknown function		DDE_Tnp_1_3
	COG3039	Transposase	MIDIC_130007		protein of unknown function		DDE_Tnp_1_3
	3VI6V	PFAM Transposase DDE domain	MIDIC_130010		protein of unknown function		DDE_Tnp_1_3
	47F69	IS2 (IS982-family)	MIDIC_130011		protein of unknown function		DDE_Tnp_1_3
	4B77T	conjugal transfer protein traA	MIDIC_140004		protein of unknown function		AAA_30, MobA_MobL
	4B77T	conjugal transfer protein traA	MIDIC_140005		protein of unknown function		AAA_30, MobA_MobL, Viral_helicase1
	43I5M	TIGRFAM Ti-type conjugative transfer relaxase TraA	MIDIC_140006		protein of unknown function		AAA_30, MobA_MobL
	2K2VF	Conjugal transfer protein	MIDIC_140007		protein of unknown function		AAA_30, MobA_MobL, Viral_helicase1
	1JD7B	MobA/MobL family	MIDIC_140009		protein of unknown function		AAA_30, MobA_MobL
	2MNP1	MobA/MobL family	MIDIC_140011		protein of unknown function		AAA_30, MobA_MobL
	4HD6B	MobA MobL family protein	MIDIC_140012		protein of unknown function		MobA_MobL
	47F69	IS2 (IS982-family)	MIDIC_140014		protein of unknown function		DDE_Tnp_1_3
	1WTIP	DDE superfamily endonuclease	MIDIC_140031		protein of unknown function		DDE_3
	47F69	IS2 (IS982-family)	MIDIC_140032		protein of unknown function		DDE_Tnp_1_3
	1G1EK	PFAM Transposase DDE domain	MIDIC_140033		protein of unknown function		DDE_Tnp_1_3
	47FJ1	DDE superfamily endonuclease	MIDIC_140035		protein of unknown function		DDE_3
	1G1EK	PFAM Transposase DDE domain	MIDIC_140037		protein of unknown function		DDE_Tnp_1_3
	460GH	PFAM Transposase DDE domain	MIDIC_140038		protein of unknown function		DDE_Tnp_1_3
	1G1EK	PFAM Transposase DDE domain	MIDIC_140039		protein of unknown function		DDE_Tnp_1_3
	47F4K	COG3547 Transposase and inactivated derivatives	MIDIC_140041		protein of unknown function	COG3547	DEDD_Tnp_IS110, Transposase_20	K07486
	47F4K	COG3547 Transposase and inactivated derivatives	MIDIC_140042		protein of unknown function	COG3547	DEDD_Tnp_IS110, Transposase_20	K07486
	47EWP	DNA polymerase III is a complex, multichain enzyme responsible for most of the replicative synthesis in bacteria. This DNA polymerase also exhibits 3' to 5' exonuclease activity. The alpha chain is the DNA polymerase (By similarity)	MIDIC_140043	dnaE	DNA polymerase III subunit alpha	COG0587	DNA_pol3_alpha, HHH_6, PHP, tRNA_anti-codon	K02337
	COG3039	Transposase	MIDIC_140065		protein of unknown function		DDE_Tnp_1, DUF772
	COG3039	Transposase	MIDIC_140065		protein of unknown function		DDE_Tnp_1, DUF772
	24PEP	Transposase DDE domain	MIDIC_140067		protein of unknown function		DDE_Tnp_1_3
	1HA2E	DDE superfamily endonuclease	MIDIC_140070		protein of unknown function		DDE_3, HTH_Tnp_IS630
	3J1AR	Could be a nuclease involved in processing of the 5'-end of pre-16S rRNA	MIDIC_140075		putative pre-16S rRNA nuclease	COG0816	RuvX	K07447
	47FJ1	DDE superfamily endonuclease	MIDIC_140087		protein of unknown function		DDE_3
	1HNK2	Transposase DDE domain	MIDIC_140088		protein of unknown function		DDE_Tnp_1_3
	47F69	IS2 (IS982-family)	MIDIC_140090		protein of unknown function		DDE_Tnp_1_3
	1JFJQ	Resolvase, N terminal domain	MIDIC_150006		protein of unknown function		Resolvase
	47FDC	Endonuclease that specifically degrades the RNA of RNA- DNA hybrids	MIDIC_160009	rnhA	Ribonuclease H	COG0328	RNase_H	K03469
	1XKNG	Histone-like DNA-binding protein which is capable of wrapping DNA to stabilize it, and thus to prevent its denaturation under extreme environmental conditions	MIDIC_160012	hupB	DNA-binding protein HU-beta		Bac_DNA_binding
	47F69	IS2 (IS982-family)	MIDIC_170016		protein of unknown function		DDE_Tnp_1_3
	47F69	IS2 (IS982-family)	MIDIC_170017		protein of unknown function		DDE_Tnp_1_3
	47FFN	Nuclease that resolves Holliday junction intermediates in genetic recombination. Cleaves the cruciform structure in supercoiled DNA by nicking to strands with the same polarity at sites symmetrically opposed at the junction in the homologous arms and leaves a 5'-terminal phosphate and a 3'-terminal hydroxyl group	MIDIC_170018	ruvC	Crossover junction endodeoxyribonuclease RuvC	COG0817	RuvC	K01159
	47F69	IS2 (IS982-family)	MIDIC_170025		protein of unknown function		DDE_Tnp_1_3
	COG3039	Transposase	MIDIC_170039		protein of unknown function		DDE_Tnp_1, DUF772
	COG3039	Transposase	MIDIC_170039		protein of unknown function		DDE_Tnp_1, DUF772
	47F69	IS2 (IS982-family)	MIDIC_170040		protein of unknown function		DDE_Tnp_1_3
	47F69	IS2 (IS982-family)	MIDIC_170041		protein of unknown function		DDE_Tnp_1_3
	47F2Q	Single-stranded-DNA-specific exonuclease (RecJ)	MIDIC_170046		single-stranded-DNA-specific exonuclease	COG0608	DHH, DHHA1	K07462
	COG3039	Transposase	MIDIC_170048		Tnp_DDE_dom domain-containing protein		DDE_Tnp_1_3
	COG3039	Transposase	MIDIC_170048		Tnp_DDE_dom domain-containing protein		DDE_Tnp_1_3
	1G1EK	PFAM Transposase DDE domain	MIDIC_170049		protein of unknown function		DDE_Tnp_1_3
	47FRZ	Uncharacterised protein family UPF0102	MIDIC_180001		putative endonuclease	COG0792	UPF0102	K07460
	47ET4	Involved in the restart of stalled replication forks. Recognizes and binds the arrested nascent DNA chain at stalled replication forks. It can open the DNA duplex, via its helicase activity, and promote assembly of the primosome and loading of the major replicative helicase DnaB onto DNA	MIDIC_180004	priA	Primosomal protein N'	COG1198	Helicase_C, ResIII	K04066
	2U2G6	transposase IS116 IS110 IS902 family protein	MIDIC_180007		protein of unknown function		Transposase_20
	4BEW3	Transposase and inactivated derivatives	MIDIC_180010		protein of unknown function		DDE_Tnp_1_2
	1S8XR	Transposase	MIDIC_180011		protein of unknown function		DUF4096
	24PEP	Transposase DDE domain	MIDIC_180012		protein of unknown function		DDE_Tnp_1_3
	3VI6V	PFAM Transposase DDE domain	MIDIC_190007		protein of unknown function		DDE_Tnp_1_3
	1G1EK	PFAM Transposase DDE domain	MIDIC_20001		protein of unknown function		DDE_Tnp_1_3
	460GH	PFAM Transposase DDE domain	MIDIC_20002		protein of unknown function		DDE_Tnp_1_3
	3VI6V	PFAM Transposase DDE domain	MIDIC_20006		protein of unknown function		DDE_Tnp_1_3
	3JZQV	Transposase IS116/IS110/IS902 family	MIDIC_20007		transposase		DEDD_Tnp_IS110, Transposase_20
	47FJ1	DDE superfamily endonuclease	MIDIC_20011		protein of unknown function		DDE_3, HTH_Tnp_IS630
	460GH	PFAM Transposase DDE domain	MIDIC_20024		protein of unknown function		DDE_Tnp_1_3
	COG3039	Transposase	MIDIC_20025		protein of unknown function		DDE_Tnp_1_3
	COG3039	Transposase	MIDIC_20025		protein of unknown function		DDE_Tnp_1_3
	47FJ1	DDE superfamily endonuclease	MIDIC_20027		protein of unknown function		DDE_3
	COG3039	Transposase	MIDIC_20040		protein of unknown function		DDE_Tnp_1, DUF772
	COG3039	Transposase	MIDIC_20040		protein of unknown function		DDE_Tnp_1, DUF772
	47ETW	ATP-dependent exoDNAse (exonuclease V) beta subunit (contains helicase and exonuclease domains)	MIDIC_20045		putative DNA helicase	COG1074	PDDEXK_1, UvrD-helicase, UvrD_C	K16898
	47EX0	DNA processing protein	MIDIC_20051		DNA processing protein	COG0758	DNA_processg_A	K04096
	460GH	PFAM Transposase DDE domain	MIDIC_20062		protein of unknown function		DDE_Tnp_1_3
	2Z141	transposase mutator type	MIDIC_230001		protein of unknown function		Transposase_mut
	3WIAE	PFAM Transposase, Mutator	MIDIC_230002		protein of unknown function		Transposase_mut
	2J57X	PFAM Transposase, Mutator family	MIDIC_230003		transposase		Transposase_mut
	2KNE8	Transposase, Mutator family	MIDIC_230004		transposase		Transposase_mut
	47FC8	Accelerates the degradation of transcripts by removing pyrophosphate from the 5'-end of triphosphorylated RNA, leading to a more labile monophosphorylated state that can stimulate subsequent ribonuclease cleavage	MIDIC_230018		putative (di)nucleoside polyphosphate hydrolase	COG0494	NUDIX	K08311
	47F25	This protein is involved in the repair of mismatches in DNA. It is required for dam-dependent methyl-directed DNA mismatch repair. May act as a molecular matchmaker , a protein that promotes the formation of a stable complex between two or more DNA-binding proteins in an ATP-dependent manner without itself being part of a final effector complex	MIDIC_230027	mutL	DNA mismatch repair protein MutL	COG0323	DNA_mis_repair, HATPase_c_3, MutL_C	K03572
	47F9F	hmm pf01612	MIDIC_230038	rnd	Ribonuclease D	COG0349	DNA_pol_A_exo1	K03684
	2MC3W	manually curated	MIDIC_230046		protein of unknown function		DDE_Tnp_1_2, DUF4096
	2MC3W	manually curated	MIDIC_230047		transposase		DUF4096
	1HA2E	DDE superfamily endonuclease	MIDIC_230057		protein of unknown function		DDE_3, HTH_Tnp_IS630
	1HNK2	Transposase DDE domain	MIDIC_230059		protein of unknown function		DDE_Tnp_1_3
	2JQ0G	serine threonine protein kinase	MIDIC_230064		protein of unknown function
	COG3039	Transposase	MIDIC_230068		protein of unknown function		DDE_Tnp_1_3
	COG3039	Transposase	MIDIC_230068		protein of unknown function		DDE_Tnp_1_3
	47F10	In addition to polymerase activity, this DNA polymerase exhibits 5'-3' exonuclease activity	MIDIC_230076		protein of unknown function	COG0749, COG0258	5_3_exonuc, 5_3_exonuc_N, DNA_pol_A	K02335
	460GH	PFAM Transposase DDE domain	MIDIC_230079		protein of unknown function		DDE_Tnp_1_3
	3VI6V	PFAM Transposase DDE domain	MIDIC_230080		protein of unknown function		DDE_Tnp_1_3
	460GH	PFAM Transposase DDE domain	MIDIC_230082		protein of unknown function		DDE_Tnp_1_3
	COG3039	Transposase	MIDIC_230084		protein of unknown function		DDE_Tnp_1, DUF772
	COG3039	Transposase	MIDIC_230084		protein of unknown function		DDE_Tnp_1, DUF772
	47F1T	DNA-dependent ATPase involved in processing of recombination intermediates, plays a role in repairing DNA breaks. Stimulates the branch migration of RecA-mediated strand transfer reactions, allowing the 3' invading strand to extend heteroduplex DNA faster. Binds ssDNA in the presence of ADP but not other nucleotides, has ATPase activity that is stimulated by ssDNA and various branched DNA structu…	MIDIC_230089	radA	DNA repair protein RadA	COG1066	ATPase, ChlI	K04485
	3VI6V	PFAM Transposase DDE domain	MIDIC_230099		protein of unknown function		DDE_Tnp_1_3
	47F39	Confers DNA tethering and processivity to DNA polymerases and other proteins. Acts as a clamp, forming a ring around DNA (a reaction catalyzed by the clamp-loading complex) which diffuses in an ATP-independent manner freely and bidirectionally along dsDNA. Initially characterized for its ability to contact the catalytic subunit of DNA polymerase III (Pol III), a complex, multichain enzyme respons…	MIDIC_230102		Beta sliding clamp	COG0592	DNA_pol3_beta_2, DNA_pol3_beta_3	K02338
	47FHQ	Involved in DNA repair and RecF pathway recombination	MIDIC_230112		DNA repair protein RecO (recombination protein O)	COG1381	RecO_C, RecO_N	K03584
	2MC3W	manually curated	MIDIC_230116		protein of unknown function		DDE_Tnp_1_2, DUF4096
	2MC3W	manually curated	MIDIC_230118		transposase		DDE_Tnp_1_2, DUF4096
	2MC3W	manually curated	MIDIC_230125		transposase		DDE_Tnp_1_2, DUF4096
	1S8XR	Transposase	MIDIC_230126		protein of unknown function		DUF4096
	47F59	Site-specific tyrosine recombinase, which acts by catalyzing the cutting and rejoining of the recombining DNA molecules. The XerC-XerD complex is essential to convert dimers of the bacterial chromosome into monomers to permit their segregation at cell division. It also contributes to the segregational stability of plasmids	MIDIC_230128		integrase/recombinase XerD	COG0582	Phage_int_SAM_1, Phage_integrase	K03733
	COG3039	Transposase	MIDIC_240006		protein of unknown function		DDE_Tnp_1, DUF772
	COG3039	Transposase	MIDIC_240006		protein of unknown function		DDE_Tnp_1, DUF772
	47G3F	Transposase DDE domain	MIDIC_240024		protein of unknown function		DDE_Tnp_1, DUF772
	47FR3	Metal binding domain of Ada	MIDIC_240029		putative Methylated-DNA--protein-cysteine methyltransferase	COG2169, COG0350	Ada_Zn_binding, DNA_binding_1, HTH_18	K10778
	COG3415	Transposase	MIDIC_240038		protein of unknown function		HTH_33
	COG3415	Transposase	MIDIC_240038		protein of unknown function		HTH_33
	2VYPD	DDE superfamily endonuclease	MIDIC_240039		transposase		DDE_3
	463DF	Psort location Cytoplasmic, score 8.96	MIDIC_240042		protein of unknown function		DDE_Tnp_4
	47FJ1	DDE superfamily endonuclease	MIDIC_240056		protein of unknown function		DDE_3
	47FRD	Recombinase	MIDIC_240057		protein of unknown function		Recombinase, Resolvase, Zn_ribbon_recom
	36ZIS	Resolvase, N terminal domain	MIDIC_250001		protein of unknown function		Recombinase, Resolvase
	1G1EK	PFAM Transposase DDE domain	MIDIC_250011		protein of unknown function		DDE_Tnp_1_3
	1HEKZ	SPTR Transposase, IS4 family protein	MIDIC_250012		protein of unknown function		DDE_Tnp_1_3
	COG3039	Transposase	MIDIC_250013		Tnp_DDE_dom domain-containing protein		DDE_Tnp_1_3
	COG3039	Transposase	MIDIC_250013		Tnp_DDE_dom domain-containing protein		DDE_Tnp_1_3
	3ZIPD	COG3316 Transposase and inactivated derivatives	MIDIC_250018		protein of unknown function		DDE_Tnp_IS240
	47F4K	COG3547 Transposase and inactivated derivatives	MIDIC_250022		protein of unknown function	COG3547	DEDD_Tnp_IS110, Transposase_20	K07486
	3VI6V	PFAM Transposase DDE domain	MIDIC_250023		protein of unknown function		DDE_Tnp_1_3
	1G1EK	PFAM Transposase DDE domain	MIDIC_270002		protein of unknown function		DDE_Tnp_1_3
	COG3039	Transposase	MIDIC_270003		protein of unknown function		DDE_Tnp_1_3
	COG3039	Transposase	MIDIC_270003		protein of unknown function		DDE_Tnp_1_3
	47FRD	Recombinase	MIDIC_280001		protein of unknown function		Resolvase
	1JFT5	Resolvase, N terminal domain	MIDIC_280002		protein of unknown function		HTH_7, Resolvase
	1JD6T	Tn3 transposase DDE domain	MIDIC_280003		protein of unknown function		DDE_Tnp_Tn3, DUF4158
	1RPHA	COG4644 Transposase and inactivated derivatives, TnpA family	MIDIC_280004		protein of unknown function		DUF4158
	COG3039	Transposase	MIDIC_280006		protein of unknown function		DDE_Tnp_1, DUF772
	COG3039	Transposase	MIDIC_280006		protein of unknown function		DDE_Tnp_1, DUF772
	47FJ1	DDE superfamily endonuclease	MIDIC_290009		transposase		DDE_3, HTH_Tnp_IS630
	47G3F	Transposase DDE domain	MIDIC_300001		protein of unknown function		DDE_Tnp_1, DUF772
	COG3039	Transposase	MIDIC_300002		protein of unknown function		DDE_Tnp_1, DUF772
	COG3039	Transposase	MIDIC_300002		protein of unknown function		DDE_Tnp_1, DUF772
	47G3F	Transposase DDE domain	MIDIC_300004		protein of unknown function		DDE_Tnp_1, DUF772
	COG3039	Transposase	MIDIC_300005		protein of unknown function		DDE_Tnp_1, DUF772
	COG3039	Transposase	MIDIC_300005		protein of unknown function		DDE_Tnp_1, DUF772
	47G3F	Transposase DDE domain	MIDIC_300007		protein of unknown function		DDE_Tnp_1, DUF772
	COG3039	Transposase	MIDIC_300008		protein of unknown function		DDE_Tnp_1, DUF772
	COG3039	Transposase	MIDIC_300008		protein of unknown function		DDE_Tnp_1, DUF772
	47G3F	Transposase DDE domain	MIDIC_300010		protein of unknown function		DDE_Tnp_1, DUF772
	COG3039	Transposase	MIDIC_300011		protein of unknown function		DDE_Tnp_1, DUF772
	COG3039	Transposase	MIDIC_300011		protein of unknown function		DDE_Tnp_1, DUF772
	47G3F	Transposase DDE domain	MIDIC_300013		protein of unknown function		DDE_Tnp_1, DUF772
	COG3039	Transposase	MIDIC_300014		protein of unknown function		DDE_Tnp_1, DUF772
	COG3039	Transposase	MIDIC_300014		protein of unknown function		DDE_Tnp_1, DUF772
	47FJ1	DDE superfamily endonuclease	MIDIC_310001		protein of unknown function		DDE_3
	1S8XR	Transposase	MIDIC_310010		protein of unknown function		DUF4096
	1NB03	to GB X71024 GB M96454 SP Q08082 PID 454221	MIDIC_310011		protein of unknown function		DDE_Tnp_1_2
	47FJ4	DNA polymerase III delta subunit	MIDIC_310034		DNA polymerase III subunit delta	COG1466	DNA_pol3_delta	K02340
	COG3039	Transposase	MIDIC_310036		protein of unknown function		DDE_Tnp_1_3
	COG3039	Transposase	MIDIC_310036		protein of unknown function		DDE_Tnp_1_3
	3VI6V	PFAM Transposase DDE domain	MIDIC_310037		protein of unknown function		DDE_Tnp_1_3
	2MC3W	manually curated	MIDIC_310048		protein of unknown function		DDE_Tnp_1_2, DUF4096
	463DF	Psort location Cytoplasmic, score 8.96	MIDIC_330010		protein of unknown function		DDE_Tnp_4
	2J3NS	Transposase IS200 like	MIDIC_330016		transposase		Y1_Tnp
	47FFT	ATPase involved in DNA replication initiation	MIDIC_330040		putative Chromosomal replication initiator proteinDnaA like protein
	1K6BF	PFAM transposase Tn3 family protein	MIDIC_340008		protein of unknown function		DDE_Tnp_Tn3
	1K6BF	PFAM transposase Tn3 family protein	MIDIC_340009		protein of unknown function		DDE_Tnp_Tn3, DUF4158
	47FYF	Domain of unknown function (DUF4158)	MIDIC_340010		protein of unknown function		DDE_Tnp_Tn3, DUF4158
	47FJ1	DDE superfamily endonuclease	MIDIC_340011		protein of unknown function		DDE_3
	COG3335	DDE superfamily endonuclease	MIDIC_340012		protein of unknown function		DDE_3
	COG3335	DDE superfamily endonuclease	MIDIC_340012		protein of unknown function		DDE_3
	1JD6T	Tn3 transposase DDE domain	MIDIC_340013		protein of unknown function		DDE_Tnp_Tn3, DUF4158
	1JD6T	Tn3 transposase DDE domain	MIDIC_340014		protein of unknown function		DDE_Tnp_Tn3, DUF4158
	2KZSY	Tn3 transposase DDE domain	MIDIC_340015		protein of unknown function		DDE_Tnp_Tn3, DUF4158
	1W9TI	Helix-turn-helix domain	MIDIC_340019		protein of unknown function		HTH_7, Resolvase
	2IS60	DDE domain	MIDIC_340021		protein of unknown function		DDE_Tnp_IS240
	47FAW	DDE domain	MIDIC_340022		Integrase catalytic region	COG3316	DDE_Tnp_IS240	K07498
	47F69	IS2 (IS982-family)	MIDIC_340025		protein of unknown function		DDE_Tnp_1_3
	COG3316		MIDIC_340031		protein of unknown function		DDE_Tnp_IS240
	COG3316		MIDIC_340031		protein of unknown function		DDE_Tnp_IS240
	2UFD6	Bidirectionally degrades single-stranded DNA into large acid-insoluble oligonucleotides, which are then degraded further into small acid-soluble oligonucleotides	MIDIC_380003		exodeoxyribonuclease VII small subunit		Exonuc_VII_S
	2M7QQ	Releases the supercoiling and torsional tension of DNA, which is introduced during the DNA replication and transcription, by transiently cleaving and rejoining one strand of the DNA duplex. Introduces a single-strand break via transesterification at a target site in duplex DNA. The scissile phosphodiester is attacked by the catalytic tyrosine of the enzyme, resulting in the formation of a DNA-(5'…	MIDIC_40003		DNA topoisomerase I	COG0550, COG0551, COG1754	Topoisom_bac, Toprim, zf-C4_Topoisom	K03168
	2J3NS	Transposase IS200 like	MIDIC_410013		transposase		Y1_Tnp
	COG3039	Transposase	MIDIC_410021		protein of unknown function		DDE_Tnp_1, DUF772
	COG3039	Transposase	MIDIC_410021		protein of unknown function		DDE_Tnp_1, DUF772
	COG3335	DDE superfamily endonuclease	MIDIC_410024		protein of unknown function		DDE_3
	COG3335	DDE superfamily endonuclease	MIDIC_410024		protein of unknown function		DDE_3
	47FJ1	DDE superfamily endonuclease	MIDIC_410025		transposase		DDE_3, HTH_Tnp_IS630
	47GUA	Transposase	MIDIC_410026		protein of unknown function		HTH_Tnp_IS630
	3JSBK	PD-(D/E)XK nuclease superfamily	MIDIC_420001		ATP-dependent helicase/nuclease subunit B		PDDEXK_1
	47FG4	The RuvA-RuvB complex in the presence of ATP renatures cruciform structure in supercoiled DNA with palindromic sequence, indicating that it may promote strand exchange reactions in homologous recombination. RuvAB is a helicase that mediates the Holliday junction migration by localized denaturation and reannealing. RuvA stimulates, in the presence of DNA, the weak ATPase activity of RuvB	MIDIC_430005	ruvA	Holliday junction ATP-dependent DNA helicase RuvA	COG0632	HHH_5, RuvA_C, RuvA_N	K03550
	47FA0	DNA polymerase III is a complex, multichain enzyme responsible for most of the replicative synthesis in bacteria. The epsilon subunit contain the editing function and is a proofreading 3'-5' exonuclease	MIDIC_460012		DNA polymerase III subunit epsilon	COG0847	RNase_T	K02342
	2G3YF	PFAM Integrase core domain	MIDIC_460031		protein of unknown function		HTH_32, HTH_Tnp_Tc3_2, rve
	2U2AX	Integrase core domain	MIDIC_460032		protein of unknown function		rve_3
	COG3039	Transposase	MIDIC_470005		protein of unknown function		DDE_Tnp_1, DUF772
	COG3039	Transposase	MIDIC_470005		protein of unknown function		DDE_Tnp_1, DUF772
	3VI6V	PFAM Transposase DDE domain	MIDIC_470006		protein of unknown function		DDE_Tnp_1_3
	47EXY	it binds specifically double-stranded DNA at a 9 bp consensus (dnaA box) 5'-TTATC CA A CA A-3'. DnaA binds to ATP and to acidic phospholipids	MIDIC_470029	dnaA	Chromosomal replication initiator protein DnaA	COG0593	Bac_DnaA, Bac_DnaA_C, DnaA_N	K02313
	47FEH	Plays an important role in DNA replication, recombination and repair. Binds to ssDNA and to an array of partner proteins to recruit them to their sites of action during DNA metabolism	MIDIC_470032	ssb	Single-stranded DNA-binding protein	COG0629	SSB	K03111
	2J3NS	Transposase IS200 like	MIDIC_470036		transposase		Y1_Tnp
	3VI6V	PFAM Transposase DDE domain	MIDIC_480001		protein of unknown function		DDE_Tnp_1_3
	47EZY	DNA ligase that catalyzes the formation of phosphodiester linkages between 5'-phosphoryl and 3'-hydroxyl groups in double-stranded DNA using NAD as a coenzyme and as the energy source for the reaction. It is essential for DNA replication and repair of damaged DNA	MIDIC_480007	ligA	DNA ligase	COG0272	BRCT, DNA_ligase_OB, DNA_ligase_ZBD, DNA_ligase_aden, HHH_2	K01972
	47FJ1	DDE superfamily endonuclease	MIDIC_490013		protein of unknown function		DDE_3
	3VI6V	PFAM Transposase DDE domain	MIDIC_490016		protein of unknown function		DDE_Tnp_1_3
	COG3039	Transposase	MIDIC_490017		protein of unknown function		DDE_Tnp_1_3
	COG3039	Transposase	MIDIC_490017		protein of unknown function		DDE_Tnp_1_3
	2MC3W	manually curated	MIDIC_500001		protein of unknown function		DDE_Tnp_1_2, DUF4096
	1RNU1	Transposase	MIDIC_500002		protein of unknown function
	3VI6V	PFAM Transposase DDE domain	MIDIC_500003		protein of unknown function		DDE_Tnp_1_3
	24PEP	Transposase DDE domain	MIDIC_500004		protein of unknown function		DDE_Tnp_1_3
	47F00	Can catalyze the hydrolysis of ATP in the presence of single-stranded DNA, the ATP-dependent uptake of single-stranded DNA by duplex DNA, and the ATP-dependent hybridization of homologous single-stranded DNAs. It interacts with LexA causing its activation and leading to its autocatalytic cleavage	MIDIC_500007	recA	DNA recombination/repair protein RecA	COG0468	RecA	K03553
	1HEKZ	SPTR Transposase, IS4 family protein	MIDIC_500021		protein of unknown function		DDE_Tnp_1_3, HTH_Tnp_4
	47F69	IS2 (IS982-family)	MIDIC_500029		protein of unknown function		DDE_Tnp_1_3
	COG3039	Transposase	MIDIC_50011		protein of unknown function		DDE_Tnp_1_3
	COG3039	Transposase	MIDIC_50011		protein of unknown function		DDE_Tnp_1_3
	47F69	IS2 (IS982-family)	MIDIC_50012		protein of unknown function		DDE_Tnp_1_3
	1I0T1	Transposase DDE domain	MIDIC_50020		protein of unknown function		DDE_Tnp_1_3
	47FJ1	DDE superfamily endonuclease	MIDIC_50036		protein of unknown function		DDE_3
	COG3039	Transposase	MIDIC_50038		protein of unknown function		DDE_Tnp_1, DUF772
	COG3039	Transposase	MIDIC_50038		protein of unknown function		DDE_Tnp_1, DUF772
	47F69	IS2 (IS982-family)	MIDIC_50039		protein of unknown function		DDE_Tnp_1_3
	47F69	IS2 (IS982-family)	MIDIC_50040		protein of unknown function		DDE_Tnp_1_3
	2J3NS	Transposase IS200 like	MIDIC_50042		transposase		Y1_Tnp
	47F56	Uracil-DNA glycosylase	MIDIC_50050		uracil-DNA glycosylase	COG1573	UDG	K21929
	1G1EK	PFAM Transposase DDE domain	MIDIC_50057		protein of unknown function		DDE_Tnp_1_3
	47F69	IS2 (IS982-family)	MIDIC_50058		protein of unknown function		DDE_Tnp_1_3
	47F4K	COG3547 Transposase and inactivated derivatives	MIDIC_50060		protein of unknown function	COG3547	DEDD_Tnp_IS110, Transposase_20	K07486
	4BGIS	transposase IS116 IS110 IS902 family protein	MIDIC_50061		protein of unknown function	COG3547	DEDD_Tnp_IS110, Transposase_20	K07486
	2J3NS	Transposase IS200 like	MIDIC_50067		transposase		Y1_Tnp
	47EW0	A type II topoisomerase that negatively supercoils closed circular double-stranded (ds) DNA in an ATP-dependent manner to modulate DNA topology and maintain chromosomes in an underwound state. Negative supercoiling favors strand separation, and DNA replication, transcription, recombination and repair, all of which involve strand separation. Also able to catalyze the interconversion of other topol…	MIDIC_50079	gyrA	DNA gyrase subunit A	COG0188	DNA_gyraseA_C, DNA_topoisoIV	K02469
	47G3F	Transposase DDE domain	MIDIC_510002		protein of unknown function		DDE_Tnp_1, DUF772
	COG2801	transposition	MIDIC_510006		protein of unknown function
	COG2801	transposition	MIDIC_510006		protein of unknown function
	1JU8Z	Integrase core domain	MIDIC_510007		protein of unknown function		rve
	1NB03	to GB X71024 GB M96454 SP Q08082 PID 454221	MIDIC_510008		protein of unknown function		DDE_Tnp_1_2
	3VI6V	PFAM Transposase DDE domain	MIDIC_510015		protein of unknown function		DDE_Tnp_1_3
	COG3039	Transposase	MIDIC_510016		protein of unknown function		DDE_Tnp_1_3
	COG3039	Transposase	MIDIC_510016		protein of unknown function		DDE_Tnp_1_3
	47F61	it is required for DNA replication and normal SOS inducibility. RecF binds preferentially to single-stranded, linear DNA. It also seems to bind ATP	MIDIC_510018	recF	DNA replication and repair protein RecF	COG1195	AAA_21	K03629
	47FJ1	DDE superfamily endonuclease	MIDIC_510021		protein of unknown function		DDE_3
	3VI6V	PFAM Transposase DDE domain	MIDIC_510022		protein of unknown function		DDE_Tnp_1_3
	2J3NS	Transposase IS200 like	MIDIC_510023		transposase		Y1_Tnp
	1G1EK	PFAM Transposase DDE domain	MIDIC_510024		protein of unknown function		DDE_Tnp_1_3
	47F6C	DNA repair enzyme that has both DNA N-glycosylase activity and AP-lyase activity. The DNA N-glycosylase activity releases various damaged pyrimidines from DNA by cleaving the N- glycosidic bond, leaving an AP (apurinic apyrimidinic) site. The AP-lyase activity cleaves the phosphodiester bond 3' to the AP site by a beta-elimination, leaving a 3'-terminal unsaturated sugar and a product with a term…	MIDIC_510032	nth	Endonuclease III	COG0177	EndIII_4Fe-2S, HhH-GPD	K10773
	2J3NS	Transposase IS200 like	MIDIC_510040		transposase		Y1_Tnp
	47EZC	The RuvA-RuvB complex in the presence of ATP renatures cruciform structure in supercoiled DNA with palindromic sequence, indicating that it may promote strand exchange reactions in homologous recombination. RuvAB is a helicase that mediates the Holliday junction migration by localized denaturation and reannealing	MIDIC_530002	ruvB	Holliday junction branch migration complex subunit RuvB	COG2255	RuvB_C, RuvB_N	K03551
	2MC3W	manually curated	MIDIC_550003		protein of unknown function		DUF4096
	COG3039	Transposase	MIDIC_560011		protein of unknown function		DDE_Tnp_1_3
	COG3039	Transposase	MIDIC_560011		protein of unknown function		DDE_Tnp_1_3
	1S8XR	Transposase	MIDIC_570002		protein of unknown function		DUF4096
	47EX8	May be involved in recombinational repair of damaged DNA	MIDIC_580006		DNA repair protein RecN	COG0497	SMC_N	K03631
	47EU2	A type II topoisomerase that negatively supercoils closed circular double-stranded (ds) DNA in an ATP-dependent manner to modulate DNA topology and maintain chromosomes in an underwound state. Negative supercoiling favors strand separation, and DNA replication, transcription, recombination and repair, all of which involve strand separation. Also able to catalyze the interconversion of other topol…	MIDIC_580007	gyrB	DNA gyrase subunit B	COG0187	DNA_gyraseB, DNA_gyraseB_C, HATPase_c, Toprim	K02470
	47EXC	The UvrABC repair system catalyzes the recognition and processing of DNA lesions. UvrA is an ATPase and a DNA-binding protein. A damage recognition complex composed of 2 UvrA and 2 UvrB subunits scans DNA for abnormalities. When the presence of a lesion has been verified by UvrB, the UvrA molecules dissociate	MIDIC_580008	uvrA	excision nuclease subunit A	COG0178	ABC_tran	K03701
	3VI6V	PFAM Transposase DDE domain	MIDIC_590004		protein of unknown function		DDE_Tnp_1_3
	47F94	May play a role in DNA repair. It seems to be involved in an RecBC-independent recombinational process of DNA repair. It may act with RecF and RecO	MIDIC_590008	recR	Recombination protein RecR	COG0353	RecR, Toprim_4	K06187
	47EUK	Bidirectionally degrades single-stranded DNA into large acid-insoluble oligonucleotides, which are then degraded further into small acid-soluble oligonucleotides	MIDIC_590013	xseA	Exodeoxyribonuclease 7 large subunit	COG1570	Exonuc_VII_L, tRNA_anti_2	K03601
	47FJ1	DDE superfamily endonuclease	MIDIC_590020		protein of unknown function		DDE_3
	47FJ1	DDE superfamily endonuclease	MIDIC_590023		protein of unknown function		DDE_3
	47F12	it exhibits DNA-dependent ATPase activity and contains distinct active sites for ATP binding, DNA binding, and interaction with DnaC protein, primase, and other prepriming proteins	MIDIC_590027	dnaB	Replicative DNA helicase	COG0305	DnaB, DnaB_C	K02314
	47FJ1	DDE superfamily endonuclease	MIDIC_60014		protein of unknown function		DDE_3
	47F69	IS2 (IS982-family)	MIDIC_60017		protein of unknown function		DDE_Tnp_1_3
	47F69	IS2 (IS982-family)	MIDIC_70010		protein of unknown function		DDE_Tnp_1_3
	COG3039	Transposase	MIDIC_70013		protein of unknown function		DDE_Tnp_1, DUF772
	COG3039	Transposase	MIDIC_70013		protein of unknown function		DDE_Tnp_1, DUF772
	1S8XR	Transposase	MIDIC_70016		protein of unknown function		DUF4096
	2MC3W	manually curated	MIDIC_70017		protein of unknown function		DDE_Tnp_1_2, DUF4096
	1S8XR	Transposase	MIDIC_70030		protein of unknown function		DUF4096
	1NFVZ	Phage integrase family	MIDIC_70044		protein of unknown function		Phage_integrase
	47FIC	dna polymerase iii	MIDIC_70058		protein of unknown function	COG0470	DNA_pol3_delta2	K02341
	47F4K	COG3547 Transposase and inactivated derivatives	MIDIC_70063		protein of unknown function	COG3547	DEDD_Tnp_IS110, Transposase_20	K07486
	2J3NS	Transposase IS200 like	MIDIC_70065		transposase		Y1_Tnp
	3VI6V	PFAM Transposase DDE domain	MIDIC_70066		protein of unknown function		DDE_Tnp_1_3
	47FJ1	DDE superfamily endonuclease	MIDIC_70082		protein of unknown function		DDE_3
	26VC4	COG3293 Transposase and inactivated derivatives	MIDIC_70084		protein of unknown function		DDE_Tnp_1
	2J3NS	Transposase IS200 like	MIDIC_80001		transposase		Y1_Tnp
	2KPUH	hydrolase, TatD family	MIDIC_90001		TatD DNase family protein	COG0084	TatD_DNase	K03424
	47F6Y	COG0084 Mg-dependent DNase	MIDIC_90005	ycfH	putative metal-dependent hydrolase YcfH	COG0084	TatD_DNase	K03424
	47EZJ	This protein is involved in the repair of mismatches in DNA	MIDIC_90007	mutS	DNA mismatch repair protein MutS	COG0249	MutS_I, MutS_II, MutS_III, MutS_IV, MutS_V	K03555
Endosymbiotic Desulfarculaceae sp. DcD-1
	2WIT5	DNA ligase that catalyzes the formation of phosphodiester linkages between 5'-phosphoryl and 3'-hydroxyl groups in double-stranded DNA using NAD as a coenzyme and as the energy source for the reaction. It is essential for DNA replication and repair of damaged DNA	DFAR_1000006		DNA ligase (NAD+)	COG0272	BRCT, DNA_ligase_OB, DNA_ligase_ZBD, DNA_ligase_aden, HHH_2	K01972
	2MPI8	PFAM transposase IS4 family protein	DFAR_100001		protein of unknown function		DDE_Tnp_1, DUF4372
	2MMEZ	Homeodomain-like domain	DFAR_100006		protein of unknown function		Mu-transpos_C, rve
	COG2801	transposition	DFAR_10001		protein of unknown function		Mu-transpos_C, rve
	COG2801	transposition	DFAR_10001		protein of unknown function		Mu-transpos_C, rve
	2MMEZ	Homeodomain-like domain	DFAR_10002		protein of unknown function		Mu-transpos_C, rve
	2JS0E	transposase, IS204 IS1001 IS1096 IS1165 family protein	DFAR_10007		protein of unknown function		DDE_Tnp_ISL3, HTH_Tnp_ISL3, zf-ISL3
	2JS0E	transposase, IS204 IS1001 IS1096 IS1165 family protein	DFAR_10009		protein of unknown function		DDE_Tnp_ISL3, HTH_Tnp_ISL3, zf-ISL3
	2MA3P	PFAM Transposase	DFAR_10010		protein of unknown function		DDE_Tnp_ISL3, HTH_Tnp_ISL3, zf-ISL3
	2MPI8	PFAM transposase IS4 family protein	DFAR_10011		protein of unknown function		DDE_Tnp_1, DUF4372
	2MPI8	PFAM transposase IS4 family protein	DFAR_10012		protein of unknown function		DDE_Tnp_1, DUF4372
	2MPI8	PFAM transposase IS4 family protein	DFAR_10015		protein of unknown function		DDE_Tnp_1, DUF4372
	1RQA2	Transposase and inactivated derivatives	DFAR_10019		protein of unknown function		rve
	1WYPQ	PFAM Integrase catalytic	DFAR_10020		protein of unknown function		rve
	46A5W	PFAM Integrase, catalytic region	DFAR_10021		protein of unknown function		HTH_23, rve
	2JS0E	transposase, IS204 IS1001 IS1096 IS1165 family protein	DFAR_10022		protein of unknown function		HTH_Tnp_ISL3
	1X0G6	PFAM Transposase	DFAR_10023		protein of unknown function		DDE_Tnp_ISL3, HTH_Tnp_ISL3
	2JS0E	transposase, IS204 IS1001 IS1096 IS1165 family protein	DFAR_10024		protein of unknown function		DDE_Tnp_ISL3, HTH_Tnp_ISL3, zf-ISL3
	2JS0E	transposase, IS204 IS1001 IS1096 IS1165 family protein	DFAR_10025		protein of unknown function		DDE_Tnp_ISL3, HTH_Tnp_ISL3, zf-ISL3
	2WRUC	COG2801 Transposase and inactivated derivatives	DFAR_1020006		protein of unknown function		Mu-transpos_C, rve
	2MMEZ	Homeodomain-like domain	DFAR_1020007		protein of unknown function		Mu-transpos_C, rve
	467IJ	zinc-finger of transposase IS204/IS1001/IS1096/IS1165	DFAR_1030016		protein of unknown function		DDE_Tnp_ISL3, HTH_Tnp_ISL3, zf-ISL3
	2MPI8	PFAM transposase IS4 family protein	DFAR_1040007		protein of unknown function		DDE_Tnp_1, DUF4372
	2MPI8	PFAM transposase IS4 family protein	DFAR_1040008		protein of unknown function		DDE_Tnp_1, DUF4372
	2MPI8	PFAM transposase IS4 family protein	DFAR_1040009		protein of unknown function		DDE_Tnp_1, DUF4372
	2M8Q9	integrase family	DFAR_1040013		protein of unknown function		Phage_integrase, TOBE
	2WRUC	COG2801 Transposase and inactivated derivatives	DFAR_1040019		protein of unknown function		Mu-transpos_C, rve
	2MMEZ	Homeodomain-like domain	DFAR_1040020		protein of unknown function		Mu-transpos_C, rve
	2MMEZ	Homeodomain-like domain	DFAR_1040022		protein of unknown function		Mu-transpos_C, rve
	4679W	PFAM IstB domain protein ATP-binding protein	DFAR_1040025		protein of unknown function		IstB_IS21
	1Z0CJ	ISPsy14, transposition helper protein	DFAR_1040026		protein of unknown function		IstB_IS21, IstB_IS21_ATP
	1RQA2	Transposase and inactivated derivatives	DFAR_1040028		protein of unknown function		rve
	COG3385	transposase activity	DFAR_1050015		protein of unknown function		DUF4372
	COG3385	transposase activity	DFAR_1050015		protein of unknown function		DUF4372
	1X2I8	Mu transposase, C-terminal	DFAR_1050019		protein of unknown function		Mu-transpos_C, rve
	2MMEZ	Homeodomain-like domain	DFAR_1050020		protein of unknown function		Mu-transpos_C, rve
	2MPI8	PFAM transposase IS4 family protein	DFAR_1050026		protein of unknown function		DDE_Tnp_1, DUF4372
	2KBWZ	Transposase	DFAR_1050040		protein of unknown function		DDE_Tnp_ISL3, HTH_Tnp_ISL3, zf-ISL3
	1X0G6	PFAM Transposase	DFAR_1050041		protein of unknown function		DDE_Tnp_ISL3, HTH_Tnp_ISL3
	2KBWZ	Transposase	DFAR_1050042		protein of unknown function		DDE_Tnp_ISL3, HTH_Tnp_ISL3, zf-ISL3
	2WPZ3	Flagellar Assembly Protein A	DFAR_1060002		protein of unknown function	COG1315	FapA	K09749
	2WPZ3	Flagellar Assembly Protein A	DFAR_1060003		protein of unknown function	COG1315	FapA	K09749
	2MPI8	PFAM transposase IS4 family protein	DFAR_1070005		protein of unknown function		DDE_Tnp_1, DUF4372
	1RNUA	PFAM IstB domain protein ATP-binding protein	DFAR_1070006		protein of unknown function		IstB_IS21, IstB_IS21_ATP
	1YE8I	IstB-like ATP binding protein	DFAR_1080001		protein of unknown function		IstB_IS21, IstB_IS21_ATP
	2MGSE	Sigma-70 region 4 type 2	DFAR_1080003		protein of unknown function		rve
	COG3385	transposase activity	DFAR_1080005		protein of unknown function		DUF4372
	COG3385	transposase activity	DFAR_1080005		protein of unknown function		DUF4372
	2JS0E	transposase, IS204 IS1001 IS1096 IS1165 family protein	DFAR_1100006		protein of unknown function		DDE_Tnp_ISL3, HTH_Tnp_ISL3, zf-ISL3
	2MGCZ	Helix-turn-helix domain of transposase family ISL3	DFAR_1100007		protein of unknown function		DDE_Tnp_ISL3, HTH_Tnp_ISL3, zf-ISL3
	2MA3P	PFAM Transposase	DFAR_1100008		protein of unknown function		DDE_Tnp_ISL3, HTH_Tnp_ISL3, zf-ISL3
	1XKGZ	Domain of unknown function (DUF4372)	DFAR_110001		protein of unknown function		DDE_Tnp_1, DUF4372
	1RQA2	Transposase and inactivated derivatives	DFAR_1100017		protein of unknown function		rve
	2MMEZ	Homeodomain-like domain	DFAR_1100018		protein of unknown function		Mu-transpos_C, rve
	2MMEZ	Homeodomain-like domain	DFAR_1100019		protein of unknown function		Mu-transpos_C, rve
	2MPI8	PFAM transposase IS4 family protein	DFAR_110002		protein of unknown function		DDE_Tnp_1, DUF4372
	2MMEZ	Homeodomain-like domain	DFAR_1100020		protein of unknown function		Mu-transpos_C, rve
	4679W	PFAM IstB domain protein ATP-binding protein	DFAR_1100024		protein of unknown function		IstB_IS21, IstB_IS21_ATP
	2JS0E	transposase, IS204 IS1001 IS1096 IS1165 family protein	DFAR_1110006		protein of unknown function		DDE_Tnp_ISL3, HTH_Tnp_ISL3, zf-ISL3
	1X0G6	PFAM Transposase	DFAR_1110007		protein of unknown function		DDE_Tnp_ISL3, HTH_Tnp_ISL3
	2JS0E	transposase, IS204 IS1001 IS1096 IS1165 family protein	DFAR_1110008		protein of unknown function		HTH_Tnp_ISL3
	46A5W	PFAM Integrase, catalytic region	DFAR_1110013		protein of unknown function		HTH_23, rve
	1WYPQ	PFAM Integrase catalytic	DFAR_1110014		protein of unknown function		rve
	2MPI8	PFAM transposase IS4 family protein	DFAR_1110015		protein of unknown function		DDE_Tnp_1, DUF4372
	2MPI8	PFAM transposase IS4 family protein	DFAR_1110016		protein of unknown function		DDE_Tnp_1, DUF4372
	2MPI8	PFAM transposase IS4 family protein	DFAR_1110019		transposase		DDE_Tnp_1, DUF4372
	2WJI6	Bidirectionally degrades single-stranded DNA into large acid-insoluble oligonucleotides, which are then degraded further into small acid-soluble oligonucleotides	DFAR_1110021	xseA	Exodeoxyribonuclease 7 large subunit	COG1570	Exonuc_VII_L, tRNA_anti_2	K03601
	COG1722	exodeoxyribonuclease VII activity	DFAR_1110027	xseB	Exodeoxyribonuclease 7 small subunit	COG1722	Exonuc_VII_S	K03602
	COG1722	exodeoxyribonuclease VII activity	DFAR_1110027	xseB	Exodeoxyribonuclease 7 small subunit	COG1722	Exonuc_VII_S	K03602
	2WJE3	single-stranded-DNA-specific exonuclease RecJ	DFAR_1110038		single-stranded-DNA-specific exonuclease	COG0608	DHH, DHHA1	K07462
	2MMEZ	Homeodomain-like domain	DFAR_1110041		protein of unknown function		Mu-transpos_C, rve
	2JS0E	transposase, IS204 IS1001 IS1096 IS1165 family protein	DFAR_1110047		protein of unknown function		DDE_Tnp_ISL3, HTH_Tnp_ISL3, zf-ISL3
	2JS0E	transposase, IS204 IS1001 IS1096 IS1165 family protein	DFAR_1110048		protein of unknown function		DDE_Tnp_ISL3, HTH_Tnp_ISL3, zf-ISL3
	2MGCZ	Helix-turn-helix domain of transposase family ISL3	DFAR_1110049		protein of unknown function		DDE_Tnp_ISL3, HTH_Tnp_ISL3, zf-ISL3
	2MA3P	PFAM Transposase	DFAR_1110050		protein of unknown function		DDE_Tnp_ISL3, HTH_Tnp_ISL3, zf-ISL3
	2JS0E	transposase, IS204 IS1001 IS1096 IS1165 family protein	DFAR_1110054		protein of unknown function		DDE_Tnp_ISL3, HTH_Tnp_ISL3, zf-ISL3
	2MMEZ	Homeodomain-like domain	DFAR_1110056		transposase		Mu-transpos_C, rve
	4BDQD	insertion sequence ATP-binding protein	DFAR_1110064		protein of unknown function		IstB_IS21, IstB_IS21_ATP
	1YE8I	IstB-like ATP binding protein	DFAR_1110065		protein of unknown function		IstB_IS21, IstB_IS21_ATP
	2MGSE	Sigma-70 region 4 type 2	DFAR_1110066		protein of unknown function		rve
	1XHVQ	Transposase and inactivated derivatives COG4584	DFAR_1110067		protein of unknown function		HTH_24, rve
	2MMEZ	Homeodomain-like domain	DFAR_1110071		protein of unknown function		Mu-transpos_C, rve
	COG2801	transposition	DFAR_1110072		protein of unknown function		Mu-transpos_C, rve
	COG2801	transposition	DFAR_1110072		protein of unknown function		Mu-transpos_C, rve
	2MPI8	PFAM transposase IS4 family protein	DFAR_1110080		protein of unknown function		DDE_Tnp_1, DUF4372
	2MPI8	PFAM transposase IS4 family protein	DFAR_1110081		protein of unknown function		DDE_Tnp_1, DUF4372
	2MPI8	PFAM transposase IS4 family protein	DFAR_1110086		protein of unknown function		DDE_Tnp_1, DUF4372
	2MPI8	PFAM transposase IS4 family protein	DFAR_1110088		protein of unknown function		DDE_Tnp_1, DUF4372
	2MPI8	PFAM transposase IS4 family protein	DFAR_1110089		protein of unknown function		DDE_Tnp_1, DUF4372
	3KKSI	Transposase IS200 like	DFAR_1110093		transposase	COG1943	Y1_Tnp	K07491
	2JS0E	transposase, IS204 IS1001 IS1096 IS1165 family protein	DFAR_1110094		protein of unknown function		DDE_Tnp_ISL3, HTH_Tnp_ISL3, zf-ISL3
	2JS0E	transposase, IS204 IS1001 IS1096 IS1165 family protein	DFAR_1110095		protein of unknown function		DDE_Tnp_ISL3, HTH_Tnp_ISL3, zf-ISL3
	467IJ	zinc-finger of transposase IS204/IS1001/IS1096/IS1165	DFAR_1130005		protein of unknown function		DDE_Tnp_ISL3, HTH_Tnp_ISL3, zf-ISL3
	2MGSE	Sigma-70 region 4 type 2	DFAR_1150008		protein of unknown function		rve
	1YCTQ	Transposase and inactivated derivatives	DFAR_1150009		protein of unknown function		rve
	2MA3P	PFAM Transposase	DFAR_1150010		protein of unknown function		DDE_Tnp_ISL3, HTH_Tnp_ISL3, zf-ISL3
	2KBWZ	Transposase	DFAR_1150011		protein of unknown function		DDE_Tnp_ISL3, HTH_Tnp_ISL3, zf-ISL3
	3JRH7	Transposase and inactivated derivatives	DFAR_1150013		protein of unknown function		rve
	1Z0CJ	ISPsy14, transposition helper protein	DFAR_1150014		protein of unknown function		IstB_IS21, IstB_IS21_ATP
	2JS0E	transposase, IS204 IS1001 IS1096 IS1165 family protein	DFAR_1150015		protein of unknown function		DDE_Tnp_ISL3, HTH_Tnp_ISL3, zf-ISL3
	2JS0E	transposase, IS204 IS1001 IS1096 IS1165 family protein	DFAR_1150017		protein of unknown function		DDE_Tnp_ISL3, HTH_Tnp_ISL3, zf-ISL3
	2MGCZ	Helix-turn-helix domain of transposase family ISL3	DFAR_1150018		protein of unknown function		DDE_Tnp_ISL3, HTH_Tnp_ISL3, zf-ISL3
	2MA3P	PFAM Transposase	DFAR_1150019		protein of unknown function		DDE_Tnp_ISL3, HTH_Tnp_ISL3, zf-ISL3
	2KFB9	PFAM IstB domain protein ATP-binding protein	DFAR_1150020		protein of unknown function		IstB_IS21, IstB_IS21_ATP
	COG3385	transposase activity	DFAR_1150021		protein of unknown function		DUF4372
	COG3385	transposase activity	DFAR_1150021		protein of unknown function		DUF4372
	2MPI8	PFAM transposase IS4 family protein	DFAR_1150022		protein of unknown function		DDE_Tnp_1, DUF4372
	2MPI8	PFAM transposase IS4 family protein	DFAR_1150023		protein of unknown function		DDE_Tnp_1, DUF4372
	2MMEZ	Homeodomain-like domain	DFAR_1150027		protein of unknown function		Mu-transpos_C, rve
	2WRUC	COG2801 Transposase and inactivated derivatives	DFAR_1150028		protein of unknown function		Mu-transpos_C, rve
	2MPI8	PFAM transposase IS4 family protein	DFAR_1160005		protein of unknown function		DDE_Tnp_1, DUF4372
	2MPI8	PFAM transposase IS4 family protein	DFAR_1160006		protein of unknown function		DDE_Tnp_1, DUF4372
	2MPI8	PFAM transposase IS4 family protein	DFAR_1160007		protein of unknown function		DDE_Tnp_1, DUF4372
	467IJ	zinc-finger of transposase IS204/IS1001/IS1096/IS1165	DFAR_1160009		protein of unknown function		DDE_Tnp_ISL3, HTH_Tnp_ISL3, zf-ISL3
	2PFT8	Transposase and inactivated derivatives	DFAR_1180020		protein of unknown function		rve
	2MMEZ	Homeodomain-like domain	DFAR_1190004		protein of unknown function		Mu-transpos_C, rve
	2MMEZ	Homeodomain-like domain	DFAR_1190005		transposase		Mu-transpos_C, rve
	2MMEZ	Homeodomain-like domain	DFAR_1220001		transposase		Mu-transpos_C, rve
	2MMEZ	Homeodomain-like domain	DFAR_1220003		protein of unknown function		Mu-transpos_C, rve
	COG2801	transposition	DFAR_1230003		protein of unknown function		Mu-transpos_C, rve
	COG2801	transposition	DFAR_1230003		protein of unknown function		Mu-transpos_C, rve
	2MMEZ	Homeodomain-like domain	DFAR_1230004		protein of unknown function		Mu-transpos_C, rve
	1RQA2	Transposase and inactivated derivatives	DFAR_1240001		protein of unknown function		rve
	1YE8I	IstB-like ATP binding protein	DFAR_1240002		protein of unknown function		IstB_IS21, IstB_IS21_ATP
	4679W	PFAM IstB domain protein ATP-binding protein	DFAR_1240003		protein of unknown function		IstB_IS21, IstB_IS21_ATP
	2WRUC	COG2801 Transposase and inactivated derivatives	DFAR_1250004		protein of unknown function		Mu-transpos_C, rve
	2637H	PFAM Integrase catalytic	DFAR_1250005		protein of unknown function		Mu-transpos_C, rve
	2MPI8	PFAM transposase IS4 family protein	DFAR_1260002		protein of unknown function		DDE_Tnp_1, DUF4372
	2JS0E	transposase, IS204 IS1001 IS1096 IS1165 family protein	DFAR_1260013		protein of unknown function		DDE_Tnp_ISL3, HTH_Tnp_ISL3, zf-ISL3
	2MPI8	PFAM transposase IS4 family protein	DFAR_1260026		protein of unknown function		DDE_Tnp_1, DUF4372
	2MPI8	PFAM transposase IS4 family protein	DFAR_1260033		transposase		DDE_Tnp_1, DUF4372
	2MPI8	PFAM transposase IS4 family protein	DFAR_1260034		protein of unknown function		DDE_Tnp_1, DUF4372
	2MPI8	PFAM transposase IS4 family protein	DFAR_1260035		protein of unknown function		DDE_Tnp_1, DUF4372
	2WRUC	COG2801 Transposase and inactivated derivatives	DFAR_1260038		protein of unknown function		Mu-transpos_C, rve
	2I8NF	PFAM Integrase catalytic region	DFAR_1260039		protein of unknown function		rve_3
	2MMEZ	Homeodomain-like domain	DFAR_1260040		protein of unknown function		Mu-transpos_C, rve
	42G1G	PFAM Integrase catalytic	DFAR_1260041		protein of unknown function		HTH_32, Mu-transpos_C, rve
	2MMEZ	Homeodomain-like domain	DFAR_1260042		protein of unknown function		Mu-transpos_C, rve
	2MMEZ	Homeodomain-like domain	DFAR_1260043		protein of unknown function		Mu-transpos_C, rve
	4F8K8	Domain of unknown function (DUF1998)	DFAR_1260045		protein of unknown function	COG1205	DEAD, DUF1998, Helicase_C	K06877
	1Z0CJ	ISPsy14, transposition helper protein	DFAR_1260046		protein of unknown function		IstB_IS21, IstB_IS21_ATP
	402Y4	IstB-like ATP binding protein	DFAR_1260047		protein of unknown function		IstB_IS21, IstB_IS21_ATP
	1Z0CJ	ISPsy14, transposition helper protein	DFAR_1260048		protein of unknown function		IstB_IS21, IstB_IS21_ATP
	2MA3P	PFAM Transposase	DFAR_1260050		protein of unknown function		DDE_Tnp_ISL3, HTH_Tnp_ISL3, zf-ISL3
	467IJ	zinc-finger of transposase IS204/IS1001/IS1096/IS1165	DFAR_1270001		protein of unknown function		DDE_Tnp_ISL3, HTH_Tnp_ISL3, zf-ISL3
	2JS0E	transposase, IS204 IS1001 IS1096 IS1165 family protein	DFAR_1270002		protein of unknown function		DDE_Tnp_ISL3, HTH_Tnp_ISL3, zf-ISL3
	2WRUC	COG2801 Transposase and inactivated derivatives	DFAR_1280004		protein of unknown function		Mu-transpos_C, rve
	2MMEZ	Homeodomain-like domain	DFAR_1280006		transposase		Mu-transpos_C, rve
	2WJTT	Releases the supercoiling and torsional tension of DNA, which is introduced during the DNA replication and transcription, by transiently cleaving and rejoining one strand of the DNA duplex. Introduces a single-strand break via transesterification at a target site in duplex DNA. The scissile phosphodiester is attacked by the catalytic tyrosine of the enzyme, resulting in the formation of a DNA-(5'…	DFAR_1290001	topA	DNA topoisomerase 1	COG0550, COG0551, COG1754	Topoisom_bac, Toprim, zf-C4_Topoisom	K03168
	2TQR3	Transposase and inactivated derivatives	DFAR_1310004		protein of unknown function		DDE_Tnp_IS1595
	2MGCZ	Helix-turn-helix domain of transposase family ISL3	DFAR_1310006		protein of unknown function		DDE_Tnp_ISL3, HTH_Tnp_ISL3, zf-ISL3
	1RNUA	PFAM IstB domain protein ATP-binding protein	DFAR_1310007		protein of unknown function		IstB_IS21, IstB_IS21_ATP
	2WJMX	PFAM IstB domain protein ATP-binding protein	DFAR_1310008		protein of unknown function		IstB_IS21, IstB_IS21_ATP
	1RQA2	Transposase and inactivated derivatives	DFAR_1310010		protein of unknown function		rve
	27K5P	Integrase core domain	DFAR_1310011		protein of unknown function		rve
	1YCTQ	Transposase and inactivated derivatives	DFAR_1310012		protein of unknown function		rve
	1XHVQ	Transposase and inactivated derivatives COG4584	DFAR_1310013		protein of unknown function		rve
	1YCTQ	Transposase and inactivated derivatives	DFAR_1310014		protein of unknown function		rve
	2GJ1P	DNA polymerase involved in damage-induced mutagenesis and translesion synthesis (TLS). It is not the major replicative DNA polymerase	DFAR_1310016		protein of unknown function	COG0587	DNA_pol3_alpha, HHH_6, PHP	K14162
	2GGUN	Bacterial DNA polymerase III alpha subunit	DFAR_1310018		protein of unknown function		DNA_pol3_alpha, HHH_6, PHP
	4H2CW	DNA polymerase	DFAR_1310019		protein of unknown function		DNA_pol3_alpha, HHH_6, PHP
	2605R	DNA polymerase III alpha subunit	DFAR_1310021		protein of unknown function	COG0587	DNA_pol3_alpha, HHH_6, PHP	K14162
	COG3464		DFAR_1310024		protein of unknown function		DDE_Tnp_ISL3
	COG3464		DFAR_1310024		protein of unknown function		DDE_Tnp_ISL3
	2MMEZ	Homeodomain-like domain	DFAR_1330002		protein of unknown function		Mu-transpos_C, rve
	2MMEZ	Homeodomain-like domain	DFAR_1330003		transposase		Mu-transpos_C, rve
	4679W	PFAM IstB domain protein ATP-binding protein	DFAR_1340033		protein of unknown function		IstB_IS21, IstB_IS21_ATP
	2MMEZ	Homeodomain-like domain	DFAR_1340035		protein of unknown function		Mu-transpos_C, rve
	2MMEZ	Homeodomain-like domain	DFAR_1340036		protein of unknown function		Mu-transpos_C, rve
	1Z0CJ	ISPsy14, transposition helper protein	DFAR_1340045		protein of unknown function		IstB_IS21, IstB_IS21_ATP
	1RQA2	Transposase and inactivated derivatives	DFAR_1340046		protein of unknown function		rve
	2MGCZ	Helix-turn-helix domain of transposase family ISL3	DFAR_1350001		protein of unknown function		DDE_Tnp_ISL3, HTH_Tnp_ISL3, zf-ISL3
	2JS0E	transposase, IS204 IS1001 IS1096 IS1165 family protein	DFAR_1350002		protein of unknown function		DDE_Tnp_ISL3, HTH_Tnp_ISL3, zf-ISL3
	46A5W	PFAM Integrase, catalytic region	DFAR_1350011		protein of unknown function		HTH_23, rve
	3JRH7	Transposase and inactivated derivatives	DFAR_1370001		protein of unknown function		rve
	2X7GJ	Sigma-70, region 4	DFAR_1370003		protein of unknown function		rve
	46A5W	PFAM Integrase, catalytic region	DFAR_1370004		protein of unknown function		HTH_24, rve
	468B0	PFAM Integrase, catalytic region	DFAR_1380023		protein of unknown function		HTH_24, rve
	2MMEZ	Homeodomain-like domain	DFAR_1390009		protein of unknown function		Mu-transpos_C, rve
	2MMEZ	Homeodomain-like domain	DFAR_1390011		protein of unknown function		Mu-transpos_C, rve
	2MPI8	PFAM transposase IS4 family protein	DFAR_1390020		protein of unknown function		DDE_Tnp_1, DUF4372
	2KBWZ	Transposase	DFAR_1390022		protein of unknown function		DDE_Tnp_ISL3, HTH_Tnp_ISL3, zf-ISL3
	1RNUA	PFAM IstB domain protein ATP-binding protein	DFAR_1430001		protein of unknown function		IstB_IS21, IstB_IS21_ATP
	2WIZ2	DNA polymerase III alpha subunit	DFAR_1430008	dnaE	DNA polymerase III subunit alpha	COG0587	DNA_pol3_alpha, HHH_6, PHP, tRNA_anti-codon	K02337
	2WIZ2	DNA polymerase III alpha subunit	DFAR_1430009		protein of unknown function	COG0587	DNA_pol3_alpha, HHH_6, PHP, tRNA_anti-codon	K02337
	2MMEZ	Homeodomain-like domain	DFAR_1430021		transposase		Mu-transpos_C, rve
	2MMEZ	Homeodomain-like domain	DFAR_1430022		protein of unknown function		Mu-transpos_C, rve
	2WJE3	single-stranded-DNA-specific exonuclease RecJ	DFAR_1440001		single-stranded-DNA-specific exonuclease	COG0608	DHH, DHHA1	K07462
	2MMEZ	Homeodomain-like domain	DFAR_1450001		protein of unknown function		Mu-transpos_C, rve
	2MMEZ	Homeodomain-like domain	DFAR_1450004		transposase		Mu-transpos_C, rve
	2WRUC	COG2801 Transposase and inactivated derivatives	DFAR_1450005		protein of unknown function		Mu-transpos_C, rve
	1RNUA	PFAM IstB domain protein ATP-binding protein	DFAR_1450009		protein of unknown function		IstB_IS21
	2JS0E	transposase, IS204 IS1001 IS1096 IS1165 family protein	DFAR_1450013		protein of unknown function		DDE_Tnp_ISL3, HTH_Tnp_ISL3, zf-ISL3
	2MGCZ	Helix-turn-helix domain of transposase family ISL3	DFAR_1450014		protein of unknown function		DDE_Tnp_ISL3, HTH_Tnp_ISL3, zf-ISL3
	2JS0E	transposase, IS204 IS1001 IS1096 IS1165 family protein	DFAR_1450015		protein of unknown function		DDE_Tnp_ISL3, HTH_Tnp_ISL3, zf-ISL3
	1X0G6	PFAM Transposase	DFAR_1450016		protein of unknown function		DDE_Tnp_ISL3, HTH_Tnp_ISL3
	2JS0E	transposase, IS204 IS1001 IS1096 IS1165 family protein	DFAR_1450017		protein of unknown function		DDE_Tnp_ISL3, HTH_Tnp_ISL3, zf-ISL3
	COG3464		DFAR_1450021		protein of unknown function		DDE_Tnp_ISL3
	COG3464		DFAR_1450021		protein of unknown function		DDE_Tnp_ISL3
	COG2801	transposition	DFAR_1450026		protein of unknown function		Mu-transpos_C, rve
	COG2801	transposition	DFAR_1450026		protein of unknown function		Mu-transpos_C, rve
	2MMEZ	Homeodomain-like domain	DFAR_1450027		protein of unknown function		Mu-transpos_C, rve
	2MGCZ	Helix-turn-helix domain of transposase family ISL3	DFAR_1460002		protein of unknown function		DDE_Tnp_ISL3, HTH_Tnp_ISL3, zf-ISL3
	2MGCZ	Helix-turn-helix domain of transposase family ISL3	DFAR_1460003		protein of unknown function		DDE_Tnp_ISL3, HTH_Tnp_ISL3, zf-ISL3
	COG3464		DFAR_1460009		protein of unknown function
	COG3464		DFAR_1460009		protein of unknown function
	46A5W	PFAM Integrase, catalytic region	DFAR_1470012		protein of unknown function		HTH_23, rve
	1XHVQ	Transposase and inactivated derivatives COG4584	DFAR_1470013		protein of unknown function		HTH_24, rve
	1XHVQ	Transposase and inactivated derivatives COG4584	DFAR_1470014		protein of unknown function		HTH_24, rve
	2MPI8	PFAM transposase IS4 family protein	DFAR_1470015		protein of unknown function		DDE_Tnp_1, DUF4372
	2MPI8	PFAM transposase IS4 family protein	DFAR_1470016		protein of unknown function		DDE_Tnp_1, DUF4372
	2MK38	Transposase DDE domain	DFAR_1470017		protein of unknown function		DDE_Tnp_1, DUF4372
	2MPI8	PFAM transposase IS4 family protein	DFAR_1470027		protein of unknown function		DDE_Tnp_1, DUF4372
	2MPI8	PFAM transposase IS4 family protein	DFAR_1470029		transposase		DDE_Tnp_1, DUF4372
	2MGCZ	Helix-turn-helix domain of transposase family ISL3	DFAR_1470030		protein of unknown function		DDE_Tnp_ISL3, HTH_Tnp_ISL3, zf-ISL3
	467IJ	zinc-finger of transposase IS204/IS1001/IS1096/IS1165	DFAR_1470031		protein of unknown function		DDE_Tnp_ISL3, HTH_Tnp_ISL3, zf-ISL3
	2MA3P	PFAM Transposase	DFAR_1470032		protein of unknown function		DDE_Tnp_ISL3, HTH_Tnp_ISL3, zf-ISL3
	2JS0E	transposase, IS204 IS1001 IS1096 IS1165 family protein	DFAR_1470033		protein of unknown function		HTH_Tnp_ISL3
	2MMEZ	Homeodomain-like domain	DFAR_1470034		protein of unknown function		Mu-transpos_C, rve
	COG2801	transposition	DFAR_1470037		protein of unknown function		Mu-transpos_C, rve
	COG2801	transposition	DFAR_1470037		protein of unknown function		Mu-transpos_C, rve
	2WP96	DNA polymerase III, delta' subunit	DFAR_1470044		DNA polymerase III subunit delta	COG1466	DNA_pol3_delta	K02340
	2MA3P	PFAM Transposase	DFAR_1470050		protein of unknown function		DDE_Tnp_ISL3, HTH_Tnp_ISL3, zf-ISL3
	2WJ30	A helicase nuclease that prepares dsDNA breaks (DSB) for recombinational DNA repair. Binds to DSBs and unwinds DNA via a highly rapid and processive ATP-dependent bidirectional helicase activity. Unwinds dsDNA until it encounters a Chi (crossover hotspot instigator) sequence from the 3' direction. Cuts ssDNA a few nucleotides 3' to the Chi site. The properties and activities of the enzyme are cha…	DFAR_150001		protein of unknown function	COG1074	PDDEXK_1, UvrD-helicase, UvrD_C	K16898
	2JS0E	transposase, IS204 IS1001 IS1096 IS1165 family protein	DFAR_1520009		protein of unknown function		DDE_Tnp_ISL3, HTH_Tnp_ISL3, zf-ISL3
	2WK7S	DNA repair enzyme that has both DNA N-glycosylase activity and AP-lyase activity. The DNA N-glycosylase activity releases various damaged pyrimidines from DNA by cleaving the N- glycosidic bond, leaving an AP (apurinic apyrimidinic) site. The AP-lyase activity cleaves the phosphodiester bond 3' to the AP site by a beta-elimination, leaving a 3'-terminal unsaturated sugar and a product with a term…	DFAR_1530006		endonuclease III	COG0177	HhH-GPD	K10773
	4BDQD	insertion sequence ATP-binding protein	DFAR_1540001		protein of unknown function		IstB_IS21, IstB_IS21_ATP
	2KFB9	PFAM IstB domain protein ATP-binding protein	DFAR_1540002		protein of unknown function		IstB_IS21, IstB_IS21_ATP
	COG3464		DFAR_1540003		protein of unknown function		zf-ISL3
	COG3464		DFAR_1540003		protein of unknown function		zf-ISL3
	2JS0E	transposase, IS204 IS1001 IS1096 IS1165 family protein	DFAR_1540004		protein of unknown function		DDE_Tnp_ISL3, HTH_Tnp_ISL3, zf-ISL3
	2JS0E	transposase, IS204 IS1001 IS1096 IS1165 family protein	DFAR_1540005		protein of unknown function		DDE_Tnp_ISL3, HTH_Tnp_ISL3, zf-ISL3
	2MMEZ	Homeodomain-like domain	DFAR_1540020		protein of unknown function		Mu-transpos_C, rve
	2JS0E	transposase, IS204 IS1001 IS1096 IS1165 family protein	DFAR_1540022		protein of unknown function		DDE_Tnp_ISL3, HTH_Tnp_ISL3, zf-ISL3
	2MA3P	PFAM Transposase	DFAR_1540023		protein of unknown function		DDE_Tnp_ISL3, HTH_Tnp_ISL3, zf-ISL3
	2JS0E	transposase, IS204 IS1001 IS1096 IS1165 family protein	DFAR_1540024		transposase		DDE_Tnp_ISL3, HTH_Tnp_ISL3, zf-ISL3
	2MPI8	PFAM transposase IS4 family protein	DFAR_1540025		protein of unknown function		DDE_Tnp_1, DUF4372
	2MPI8	PFAM transposase IS4 family protein	DFAR_1540026		protein of unknown function		DDE_Tnp_1, DUF4372
	2MPI8	PFAM transposase IS4 family protein	DFAR_1540027		transposase		DDE_Tnp_1, DUF4372
	2MPI8	PFAM transposase IS4 family protein	DFAR_1540028		protein of unknown function		DDE_Tnp_1, DUF4372
	2KFB9	PFAM IstB domain protein ATP-binding protein	DFAR_1540029		protein of unknown function		IstB_IS21, IstB_IS21_ATP
	2X7GJ	Sigma-70, region 4	DFAR_1540031		protein of unknown function		rve
	1YCTQ	Transposase and inactivated derivatives	DFAR_1540032		protein of unknown function		rve
	46A5W	PFAM Integrase, catalytic region	DFAR_1540033		protein of unknown function		HTH_23, rve
	2MPI8	PFAM transposase IS4 family protein	DFAR_1540039		protein of unknown function		DDE_Tnp_1, DUF4372
	2MPI8	PFAM transposase IS4 family protein	DFAR_1540041		protein of unknown function		DDE_Tnp_1, DUF4372
	2MA3P	PFAM Transposase	DFAR_1540044		protein of unknown function		DDE_Tnp_ISL3, HTH_Tnp_ISL3, zf-ISL3
	2KBWZ	Transposase	DFAR_1540045		protein of unknown function		DDE_Tnp_ISL3, HTH_Tnp_ISL3, zf-ISL3
	2JS0E	transposase, IS204 IS1001 IS1096 IS1165 family protein	DFAR_1540047		protein of unknown function		DDE_Tnp_ISL3, HTH_Tnp_ISL3, zf-ISL3
	2MMEZ	Homeodomain-like domain	DFAR_1540049		protein of unknown function		Mu-transpos_C, rve
	2MMEZ	Homeodomain-like domain	DFAR_1540050		protein of unknown function		Mu-transpos_C, rve
	2MMEZ	Homeodomain-like domain	DFAR_1540051		protein of unknown function		Mu-transpos_C, rve
	2MPI8	PFAM transposase IS4 family protein	DFAR_1540052		protein of unknown function		DDE_Tnp_1, DUF4372
	2MPI8	PFAM transposase IS4 family protein	DFAR_1540064		protein of unknown function		DDE_Tnp_1, DUF4372
	2MPI8	PFAM transposase IS4 family protein	DFAR_1540065		protein of unknown function		DDE_Tnp_1, DUF4372
	2MPI8	PFAM transposase IS4 family protein	DFAR_1540066		protein of unknown function		DDE_Tnp_1, DUF4372
	2JS0E	transposase, IS204 IS1001 IS1096 IS1165 family protein	DFAR_1550003		protein of unknown function		DDE_Tnp_ISL3, HTH_Tnp_ISL3, zf-ISL3
	2MMEZ	Homeodomain-like domain	DFAR_1550009		protein of unknown function		Mu-transpos_C, rve
	2MMEZ	Homeodomain-like domain	DFAR_1550010		transposase		Mu-transpos_C, rve
	2MPI8	PFAM transposase IS4 family protein	DFAR_1550011		transposase		DDE_Tnp_1, DUF4372
	2JS0E	transposase, IS204 IS1001 IS1096 IS1165 family protein	DFAR_1560001		protein of unknown function		DDE_Tnp_ISL3, HTH_Tnp_ISL3, zf-ISL3
	2WJZM	Confers DNA tethering and processivity to DNA polymerases and other proteins. Acts as a clamp, forming a ring around DNA (a reaction catalyzed by the clamp-loading complex) which diffuses in an ATP-independent manner freely and bidirectionally along dsDNA. Initially characterized for its ability to contact the catalytic subunit of DNA polymerase III (Pol III), a complex, multichain enzyme respons…	DFAR_1560002		Beta sliding clamp	COG0592	DNA_pol3_beta, DNA_pol3_beta_2, DNA_pol3_beta_3	K02338
	2MA3P	PFAM Transposase	DFAR_1560013		protein of unknown function		DDE_Tnp_ISL3, HTH_Tnp_ISL3, zf-ISL3
	1X0G6	PFAM Transposase	DFAR_1560014		protein of unknown function		DDE_Tnp_ISL3, HTH_Tnp_ISL3
	COG3464		DFAR_1560015		protein of unknown function		DDE_Tnp_ISL3
	COG3464		DFAR_1560015		protein of unknown function		DDE_Tnp_ISL3
	1Z1N4	Transposase	DFAR_1560018		protein of unknown function		rve
	1RQA2	Transposase and inactivated derivatives	DFAR_1560019		protein of unknown function		rve
	2WJR3	PFAM UvrD REP helicase	DFAR_1570001		conserved protein of unknown function		UvrD-helicase, UvrD_C
	2WJE3	single-stranded-DNA-specific exonuclease RecJ	DFAR_1580001		single-stranded-DNA-specific exonuclease	COG0608	DHH, DHHA1	K07462
	1X2I8	Mu transposase, C-terminal	DFAR_1590002		protein of unknown function		HTH_32, Mu-transpos_C, rve
	2MMEZ	Homeodomain-like domain	DFAR_1590003		protein of unknown function		Mu-transpos_C, rve
	COG0816	Could be a nuclease involved in processing of the 5'-end of pre-16S rRNA	DFAR_1590004		putative pre-16S rRNA nuclease	COG0816	RuvX	K07447
	COG0816	Could be a nuclease involved in processing of the 5'-end of pre-16S rRNA	DFAR_1590004		putative pre-16S rRNA nuclease	COG0816	RuvX	K07447
	2JS0E	transposase, IS204 IS1001 IS1096 IS1165 family protein	DFAR_1590006		protein of unknown function		HTH_Tnp_ISL3
	2JS0E	transposase, IS204 IS1001 IS1096 IS1165 family protein	DFAR_1590007		protein of unknown function		DDE_Tnp_ISL3, HTH_Tnp_ISL3, zf-ISL3
	4679W	PFAM IstB domain protein ATP-binding protein	DFAR_1590011		protein of unknown function		IstB_IS21, IstB_IS21_ATP
	1Z0CJ	ISPsy14, transposition helper protein	DFAR_1590012		protein of unknown function		IstB_IS21, IstB_IS21_ATP
	2MA3P	PFAM Transposase	DFAR_160009		protein of unknown function		DDE_Tnp_ISL3, HTH_Tnp_ISL3, zf-ISL3
	2WJMX	PFAM IstB domain protein ATP-binding protein	DFAR_1630001		protein of unknown function		IstB_IS21, IstB_IS21_ATP
	402Y4	IstB-like ATP binding protein	DFAR_1630002		protein of unknown function		IstB_IS21, IstB_IS21_ATP
	467IJ	zinc-finger of transposase IS204/IS1001/IS1096/IS1165	DFAR_1630012		protein of unknown function		DDE_Tnp_ISL3, HTH_Tnp_ISL3, zf-ISL3
	2MMEZ	Homeodomain-like domain	DFAR_1650001		protein of unknown function		Mu-transpos_C, rve
	2MPI8	PFAM transposase IS4 family protein	DFAR_1650005		protein of unknown function		DDE_Tnp_1, DUF4372
	1SE5Z	to AA sequence GI 183598505	DFAR_1680004		protein of unknown function		rve
	1XHVQ	Transposase and inactivated derivatives COG4584	DFAR_1680005		protein of unknown function		rve
	1RQA2	Transposase and inactivated derivatives	DFAR_1680006		protein of unknown function		rve
	2KV19	Integrase core domain	DFAR_1680007		protein of unknown function		rve
	2JS0E	transposase, IS204 IS1001 IS1096 IS1165 family protein	DFAR_1690001		protein of unknown function		DDE_Tnp_ISL3, HTH_Tnp_ISL3, zf-ISL3
	467IJ	zinc-finger of transposase IS204/IS1001/IS1096/IS1165	DFAR_1690003		protein of unknown function		DDE_Tnp_ISL3, HTH_Tnp_ISL3, zf-ISL3
	2JS0E	transposase, IS204 IS1001 IS1096 IS1165 family protein	DFAR_1690004		protein of unknown function		DDE_Tnp_ISL3, HTH_Tnp_ISL3, zf-ISL3
	2MA3P	PFAM Transposase	DFAR_170006		protein of unknown function		DDE_Tnp_ISL3, HTH_Tnp_ISL3, zf-ISL3
	2JS0E	transposase, IS204 IS1001 IS1096 IS1165 family protein	DFAR_170007		protein of unknown function		DDE_Tnp_ISL3, HTH_Tnp_ISL3, zf-ISL3
	2JS0E	transposase, IS204 IS1001 IS1096 IS1165 family protein	DFAR_170008		protein of unknown function		DDE_Tnp_ISL3, HTH_Tnp_ISL3, zf-ISL3
	2MA3P	PFAM Transposase	DFAR_1710001		protein of unknown function		DDE_Tnp_ISL3, HTH_Tnp_ISL3, zf-ISL3
	2MGCZ	Helix-turn-helix domain of transposase family ISL3	DFAR_1710002		protein of unknown function		DDE_Tnp_ISL3, HTH_Tnp_ISL3, zf-ISL3
	2JS0E	transposase, IS204 IS1001 IS1096 IS1165 family protein	DFAR_1710003		protein of unknown function		DDE_Tnp_ISL3, HTH_Tnp_ISL3, zf-ISL3
	1X0G6	PFAM Transposase	DFAR_1730001		protein of unknown function		DDE_Tnp_ISL3, HTH_Tnp_ISL3
	2MGCZ	Helix-turn-helix domain of transposase family ISL3	DFAR_1730002		protein of unknown function		DDE_Tnp_ISL3, HTH_Tnp_ISL3, zf-ISL3
	2JS0E	transposase, IS204 IS1001 IS1096 IS1165 family protein	DFAR_1730006		protein of unknown function		DDE_Tnp_ISL3, HTH_Tnp_ISL3, zf-ISL3
	2JS0E	transposase, IS204 IS1001 IS1096 IS1165 family protein	DFAR_1730007		protein of unknown function		DDE_Tnp_ISL3, HTH_Tnp_ISL3, zf-ISL3
	2MMEZ	Homeodomain-like domain	DFAR_1760001		protein of unknown function		Mu-transpos_C, rve
	2MMEZ	Homeodomain-like domain	DFAR_1760002		protein of unknown function		Mu-transpos_C, rve
	2MMEZ	Homeodomain-like domain	DFAR_1760003		protein of unknown function		Mu-transpos_C, rve
	2WJ76	The UvrABC repair system catalyzes the recognition and processing of DNA lesions. UvrC both incises the 5' and 3' sides of the lesion. The N-terminal half is responsible for the 3' incision and the C-terminal half is responsible for the 5' incision	DFAR_1760008	uvrC	UvrABC system protein C	COG0322	GIY-YIG, UVR, UvrC_HhH_N	K03703
	4BBH4	Transposase and inactivated derivatives	DFAR_1760015		protein of unknown function		rve
	1WYPQ	PFAM Integrase catalytic	DFAR_1760016		protein of unknown function		rve
	2MPI8	PFAM transposase IS4 family protein	DFAR_1770009		protein of unknown function		DDE_Tnp_1, DUF4372
	467IJ	zinc-finger of transposase IS204/IS1001/IS1096/IS1165	DFAR_1790001		protein of unknown function		DDE_Tnp_ISL3, HTH_Tnp_ISL3, zf-ISL3
	1RQA2	Transposase and inactivated derivatives	DFAR_1800002		protein of unknown function		rve
	1JGKI	Integrase core domain	DFAR_1800003		protein of unknown function		rve
	1WYPQ	PFAM Integrase catalytic	DFAR_1800004		protein of unknown function		rve
	2MPI8	PFAM transposase IS4 family protein	DFAR_1800011		protein of unknown function		DDE_Tnp_1, DUF4372
	2MMEZ	Homeodomain-like domain	DFAR_1800013		protein of unknown function		Mu-transpos_C, rve
	1RNUA	PFAM IstB domain protein ATP-binding protein	DFAR_1830002		protein of unknown function		IstB_IS21, IstB_IS21_ATP
	1Z3XV	cog cog1484	DFAR_1830003		protein of unknown function		IstB_IS21, IstB_IS21_ATP
	4679W	PFAM IstB domain protein ATP-binding protein	DFAR_1830004		protein of unknown function		IstB_IS21, IstB_IS21_ATP
	1RQA2	Transposase and inactivated derivatives	DFAR_1830006		protein of unknown function		rve
	2MGSE	Sigma-70 region 4 type 2	DFAR_1830007		protein of unknown function		rve
	1RQA2	Transposase and inactivated derivatives	DFAR_1830008		protein of unknown function		rve
	46A5W	PFAM Integrase, catalytic region	DFAR_1830009		protein of unknown function		HTH_23, rve
	4679W	PFAM IstB domain protein ATP-binding protein	DFAR_1830022		protein of unknown function		IstB_IS21, IstB_IS21_ATP
	4679W	PFAM IstB domain protein ATP-binding protein	DFAR_1830023		protein of unknown function		IstB_IS21, IstB_IS21_ATP
	1RQA2	Transposase and inactivated derivatives	DFAR_1830025		protein of unknown function		rve
	2MGSE	Sigma-70 region 4 type 2	DFAR_1840001		protein of unknown function		rve
	1JGKI	Integrase core domain	DFAR_1840002		protein of unknown function		rve
	1WYPQ	PFAM Integrase catalytic	DFAR_1840003		protein of unknown function		rve
	1RQA2	Transposase and inactivated derivatives	DFAR_1840004		protein of unknown function
	4679W	PFAM IstB domain protein ATP-binding protein	DFAR_1850002		protein of unknown function		IstB_IS21, IstB_IS21_ATP
	2MGSE	Sigma-70 region 4 type 2	DFAR_1850004		protein of unknown function		rve
	2JS0E	transposase, IS204 IS1001 IS1096 IS1165 family protein	DFAR_1860031		protein of unknown function		DDE_Tnp_ISL3, HTH_Tnp_ISL3, zf-ISL3
	2MA3P	PFAM Transposase	DFAR_1860032		protein of unknown function		DDE_Tnp_ISL3, HTH_Tnp_ISL3, zf-ISL3
	2WRUC	COG2801 Transposase and inactivated derivatives	DFAR_1860041		protein of unknown function		Mu-transpos_C, rve
	4679W	PFAM IstB domain protein ATP-binding protein	DFAR_1860043		protein of unknown function		IstB_IS21, IstB_IS21_ATP
	2MPI8	PFAM transposase IS4 family protein	DFAR_1870001		protein of unknown function		DDE_Tnp_1, DUF4372
	2MMEZ	Homeodomain-like domain	DFAR_1870002		protein of unknown function		Mu-transpos_C, rve
	2MMEZ	Homeodomain-like domain	DFAR_1870003		transposase		Mu-transpos_C, rve
	2MPI8	PFAM transposase IS4 family protein	DFAR_1870004		protein of unknown function		DDE_Tnp_1, DUF4372
	2MPI8	PFAM transposase IS4 family protein	DFAR_1870005		protein of unknown function		DDE_Tnp_1, DUF4372
	2MPI8	PFAM transposase IS4 family protein	DFAR_1870008		protein of unknown function		DDE_Tnp_1, DUF4372
	1RNUA	PFAM IstB domain protein ATP-binding protein	DFAR_1870009		protein of unknown function		IstB_IS21, IstB_IS21_ATP
	4679W	PFAM IstB domain protein ATP-binding protein	DFAR_1870018		protein of unknown function		IstB_IS21
	2MPI8	PFAM transposase IS4 family protein	DFAR_1880010		protein of unknown function		DDE_Tnp_1, DUF4372
	2MPI8	PFAM transposase IS4 family protein	DFAR_1880011		protein of unknown function		DDE_Tnp_1, DUF4372
	2MPI8	PFAM transposase IS4 family protein	DFAR_1880012		protein of unknown function		DDE_Tnp_1, DUF4372
	2KBWZ	Transposase	DFAR_1880013		protein of unknown function		DDE_Tnp_ISL3, HTH_Tnp_ISL3, zf-ISL3
	2MMEZ	Homeodomain-like domain	DFAR_1890001		protein of unknown function		Mu-transpos_C, rve
	2MMEZ	Homeodomain-like domain	DFAR_1890003		protein of unknown function		Mu-transpos_C, rve
	2JQDT	Belongs to the DEAD box helicase family	DFAR_1890005	rhlE	ATP-dependent RNA helicase RhlE		DEAD, Helicase_C
	1YHTR	IstB-like ATP binding protein	DFAR_1890012		protein of unknown function		IstB_IS21, IstB_IS21_ATP
	2MPI8	PFAM transposase IS4 family protein	DFAR_1900004		protein of unknown function		DDE_Tnp_1, DUF4372
	2MPI8	PFAM transposase IS4 family protein	DFAR_1900005		protein of unknown function		DDE_Tnp_1, DUF4372
	2MPI8	PFAM transposase IS4 family protein	DFAR_190001		protein of unknown function		DDE_Tnp_1, DUF4372
	2MPI8	PFAM transposase IS4 family protein	DFAR_190002		protein of unknown function		DDE_Tnp_1, DUF4372
	1IVDQ	Domain of unknown function (DUF4372)	DFAR_190003		protein of unknown function		DDE_Tnp_1, DUF4372
	2JS0E	transposase, IS204 IS1001 IS1096 IS1165 family protein	DFAR_190007		transposase		HTH_Tnp_ISL3
	467IJ	zinc-finger of transposase IS204/IS1001/IS1096/IS1165	DFAR_190008		protein of unknown function		DDE_Tnp_ISL3, HTH_Tnp_ISL3, zf-ISL3
	2JS0E	transposase, IS204 IS1001 IS1096 IS1165 family protein	DFAR_1930009		protein of unknown function		DDE_Tnp_ISL3, HTH_Tnp_ISL3, zf-ISL3
	2KBWZ	Transposase	DFAR_1930011		protein of unknown function		DDE_Tnp_ISL3, HTH_Tnp_ISL3, zf-ISL3
	467IJ	zinc-finger of transposase IS204/IS1001/IS1096/IS1165	DFAR_1930012		protein of unknown function		DDE_Tnp_ISL3, HTH_Tnp_ISL3, zf-ISL3
	2MPI8	PFAM transposase IS4 family protein	DFAR_1930016		protein of unknown function		DDE_Tnp_1, DUF4372
	2MPI8	PFAM transposase IS4 family protein	DFAR_1930017		protein of unknown function		DDE_Tnp_1, DUF4372
	2MPI8	PFAM transposase IS4 family protein	DFAR_1930018		transposase		DDE_Tnp_1, DUF4372
	46A5W	PFAM Integrase, catalytic region	DFAR_1930024		protein of unknown function		HTH_23, rve
	2MPI8	PFAM transposase IS4 family protein	DFAR_1960001		protein of unknown function		DDE_Tnp_1, DUF4372
	402Y4	IstB-like ATP binding protein	DFAR_1960002		protein of unknown function		IstB_IS21, IstB_IS21_ATP
	2MGCZ	Helix-turn-helix domain of transposase family ISL3	DFAR_1980001		protein of unknown function		DDE_Tnp_ISL3, HTH_Tnp_ISL3, zf-ISL3
	467IJ	zinc-finger of transposase IS204/IS1001/IS1096/IS1165	DFAR_1980002		protein of unknown function		DDE_Tnp_ISL3, HTH_Tnp_ISL3, zf-ISL3
	2JS0E	transposase, IS204 IS1001 IS1096 IS1165 family protein	DFAR_1980003		protein of unknown function		HTH_Tnp_ISL3
	2MPI8	PFAM transposase IS4 family protein	DFAR_1980009		protein of unknown function		DDE_Tnp_1, DUF4372
	2WNK2	Endonuclease that specifically degrades the RNA of RNA- DNA hybrids	DFAR_2000013		ribonuclease HII	COG0164	RNase_HII	K03470
	2MPI8	PFAM transposase IS4 family protein	DFAR_2000017		protein of unknown function		DDE_Tnp_1, DUF4372
	2MPI8	PFAM transposase IS4 family protein	DFAR_2000018		protein of unknown function		DDE_Tnp_1, DUF4372
	2MPI8	PFAM transposase IS4 family protein	DFAR_2000019		protein of unknown function		DDE_Tnp_1, DUF4372
	2WNGA	PFAM integrase family protein	DFAR_200016		protein of unknown function		Phage_integrase
	1XIS1	DNA replication protein	DFAR_200018		protein of unknown function		IstB_IS21, IstB_IS21_ATP
	46A5W	PFAM Integrase, catalytic region	DFAR_200019		protein of unknown function		HTH_23, rve
	1WYPQ	PFAM Integrase catalytic	DFAR_200020		protein of unknown function		rve
	2X7GJ	Sigma-70, region 4	DFAR_200021		protein of unknown function		rve
	4679W	PFAM IstB domain protein ATP-binding protein	DFAR_200022		protein of unknown function		IstB_IS21, IstB_IS21_ATP
	2MPI8	PFAM transposase IS4 family protein	DFAR_200024		transposase		DDE_Tnp_1, DUF4372
	COG3385	transposase activity	DFAR_200025		protein of unknown function		DUF4372
	COG3385	transposase activity	DFAR_200025		protein of unknown function		DUF4372
	1XIS1	DNA replication protein	DFAR_200026		protein of unknown function		IstB_IS21, IstB_IS21_ATP
	4BDQD	insertion sequence ATP-binding protein	DFAR_200027		protein of unknown function		IstB_IS21
	2JS0E	transposase, IS204 IS1001 IS1096 IS1165 family protein	DFAR_200028		protein of unknown function		DDE_Tnp_ISL3, HTH_Tnp_ISL3, zf-ISL3
	2MPI8	PFAM transposase IS4 family protein	DFAR_200031		protein of unknown function		DDE_Tnp_1, DUF4372
	2MPI8	PFAM transposase IS4 family protein	DFAR_200033		protein of unknown function		DDE_Tnp_1, DUF4372
	COG3385	transposase activity	DFAR_200034		protein of unknown function		DUF4372
	COG3385	transposase activity	DFAR_200034		protein of unknown function		DUF4372
	2WNAN	Plays an important role in DNA replication, recombination and repair. Binds to ssDNA and to an array of partner proteins to recruit them to their sites of action during DNA metabolism	DFAR_200035		Single-stranded DNA-binding protein	COG0629	SSB	K03111
	2WJMX	PFAM IstB domain protein ATP-binding protein	DFAR_2010001		protein of unknown function		IstB_IS21, IstB_IS21_ATP
	1Z404	cog cog4584	DFAR_2030002		protein of unknown function		rve
	1YE8I	IstB-like ATP binding protein	DFAR_2030003		protein of unknown function		IstB_IS21, IstB_IS21_ATP
	4679W	PFAM IstB domain protein ATP-binding protein	DFAR_2030004		protein of unknown function		IstB_IS21, IstB_IS21_ATP
	1JAW0	IstB-like ATP binding protein	DFAR_2030005		protein of unknown function		IstB_IS21, IstB_IS21_ATP
	2MMEZ	Homeodomain-like domain	DFAR_2030012		protein of unknown function		Mu-transpos_C, rve
	2MMEZ	Homeodomain-like domain	DFAR_2030014		protein of unknown function		Mu-transpos_C, rve
	2MMEZ	Homeodomain-like domain	DFAR_2050001		protein of unknown function		Mu-transpos_C, rve
	2WRUC	COG2801 Transposase and inactivated derivatives	DFAR_2050002		protein of unknown function		Mu-transpos_C, rve
	2MMEZ	Homeodomain-like domain	DFAR_2050003		protein of unknown function		Mu-transpos_C, rve
	4679W	PFAM IstB domain protein ATP-binding protein	DFAR_2060001		protein of unknown function		IstB_IS21, IstB_IS21_ATP
	1RQA2	Transposase and inactivated derivatives	DFAR_2060002		protein of unknown function
	2JS0E	transposase, IS204 IS1001 IS1096 IS1165 family protein	DFAR_2060010		protein of unknown function		HTH_Tnp_ISL3
	467IJ	zinc-finger of transposase IS204/IS1001/IS1096/IS1165	DFAR_2060011		protein of unknown function		DDE_Tnp_ISL3, HTH_Tnp_ISL3, zf-ISL3
	2JS0E	transposase, IS204 IS1001 IS1096 IS1165 family protein	DFAR_2070001		protein of unknown function		DDE_Tnp_ISL3, HTH_Tnp_ISL3, zf-ISL3
	2MPI8	PFAM transposase IS4 family protein	DFAR_2070007		protein of unknown function		DDE_Tnp_1, DUF4372
	2KBWZ	Transposase	DFAR_2080001		protein of unknown function		DDE_Tnp_ISL3, HTH_Tnp_ISL3, zf-ISL3
	2MGCZ	Helix-turn-helix domain of transposase family ISL3	DFAR_2090002		protein of unknown function		DDE_Tnp_ISL3, HTH_Tnp_ISL3, zf-ISL3
	2KBWZ	Transposase	DFAR_2090003		protein of unknown function		DDE_Tnp_ISL3, HTH_Tnp_ISL3, zf-ISL3
	2MPI8	PFAM transposase IS4 family protein	DFAR_2090020		protein of unknown function		DDE_Tnp_1, DUF4372
	2MPI8	PFAM transposase IS4 family protein	DFAR_2090021		protein of unknown function		DDE_Tnp_1, DUF4372
	2MMEZ	Homeodomain-like domain	DFAR_2090025		protein of unknown function		Mu-transpos_C, rve
	2WRUC	COG2801 Transposase and inactivated derivatives	DFAR_2090026		protein of unknown function		Mu-transpos_C, rve
	2MMEZ	Homeodomain-like domain	DFAR_2090027		protein of unknown function		Mu-transpos_C, rve
	4HHM8	PFAM Mu transposase, C-terminal	DFAR_2090028		protein of unknown function		HTH_32, Mu-transpos_C, rve
	2WRUC	COG2801 Transposase and inactivated derivatives	DFAR_2090029		protein of unknown function		Mu-transpos_C, rve
	2JS0E	transposase, IS204 IS1001 IS1096 IS1165 family protein	DFAR_2090034		protein of unknown function		HTH_Tnp_ISL3, zf-ISL3
	2JS0E	transposase, IS204 IS1001 IS1096 IS1165 family protein	DFAR_2090035		protein of unknown function		DDE_Tnp_ISL3, HTH_Tnp_ISL3, zf-ISL3
	2KBWZ	Transposase	DFAR_2090036		protein of unknown function		DDE_Tnp_ISL3, HTH_Tnp_ISL3, zf-ISL3
	2JS0E	transposase, IS204 IS1001 IS1096 IS1165 family protein	DFAR_210001		protein of unknown function		DDE_Tnp_ISL3, HTH_Tnp_ISL3, zf-ISL3
	2WJ91	This protein is involved in the repair of mismatches in DNA. It is required for dam-dependent methyl-directed DNA mismatch repair. May act as a molecular matchmaker , a protein that promotes the formation of a stable complex between two or more DNA-binding proteins in an ATP-dependent manner without itself being part of a final effector complex	DFAR_210009	mutL	DNA mismatch repair protein MutL	COG0323	DNA_mis_repair, HATPase_c_3, MutL_C	K03572
	4BDQD	insertion sequence ATP-binding protein	DFAR_2110001		protein of unknown function		IstB_IS21, IstB_IS21_ATP
	1YTK5	IstB-like ATP binding protein	DFAR_2110002		protein of unknown function		IstB_IS21, IstB_IS21_ATP
	4679W	PFAM IstB domain protein ATP-binding protein	DFAR_2120001		protein of unknown function		IstB_IS21, IstB_IS21_ATP
	1SNVN	PFAM Integrase catalytic region	DFAR_2120002		protein of unknown function
	2MGSE	Sigma-70 region 4 type 2	DFAR_2120003		protein of unknown function		rve
	468B0	PFAM Integrase, catalytic region	DFAR_2120004		protein of unknown function		HTH_23, rve
	46A5W	PFAM Integrase, catalytic region	DFAR_2120005		protein of unknown function		HTH_23, rve
	2WRUC	COG2801 Transposase and inactivated derivatives	DFAR_2120012		protein of unknown function		Mu-transpos_C, rve
	2MMEZ	Homeodomain-like domain	DFAR_2120013		protein of unknown function		Mu-transpos_C, rve
	2WRUC	COG2801 Transposase and inactivated derivatives	DFAR_2150001		protein of unknown function		Mu-transpos_C, rve
	2JS0E	transposase, IS204 IS1001 IS1096 IS1165 family protein	DFAR_2150010		protein of unknown function		DDE_Tnp_ISL3, HTH_Tnp_ISL3, zf-ISL3
	2MPI8	PFAM transposase IS4 family protein	DFAR_2180004		protein of unknown function		DDE_Tnp_1, DUF4372
	2JS0E	transposase, IS204 IS1001 IS1096 IS1165 family protein	DFAR_2180008		transposase		DDE_Tnp_ISL3, HTH_Tnp_ISL3, zf-ISL3
	2JS0E	transposase, IS204 IS1001 IS1096 IS1165 family protein	DFAR_2180009		protein of unknown function		DDE_Tnp_ISL3, HTH_Tnp_ISL3, zf-ISL3
	2MMEZ	Homeodomain-like domain	DFAR_2180011		protein of unknown function		Mu-transpos_C, rve
	2MMEZ	Homeodomain-like domain	DFAR_2180012		protein of unknown function		Mu-transpos_C, rve
	2MPI8	PFAM transposase IS4 family protein	DFAR_2180014		protein of unknown function		DDE_Tnp_1, DUF4372
	2MPI8	PFAM transposase IS4 family protein	DFAR_2180015		protein of unknown function		DDE_Tnp_1, DUF4372
	2MPI8	PFAM transposase IS4 family protein	DFAR_2180017		protein of unknown function		DDE_Tnp_1, DUF4372
	2MPI8	PFAM transposase IS4 family protein	DFAR_2180018		protein of unknown function		DDE_Tnp_1, DUF4372
	2MMEZ	Homeodomain-like domain	DFAR_2180024		transposase		Mu-transpos_C, rve
	2MMEZ	Homeodomain-like domain	DFAR_2190002		protein of unknown function		Mu-transpos_C, rve
	2MMEZ	Homeodomain-like domain	DFAR_2190003		protein of unknown function		Mu-transpos_C, rve
	2MMEZ	Homeodomain-like domain	DFAR_2190004		protein of unknown function		Mu-transpos_C, rve
	2MGSE	Sigma-70 region 4 type 2	DFAR_2200004		protein of unknown function		rve
	1WYPQ	PFAM Integrase catalytic	DFAR_2200006		protein of unknown function		rve
	1RQA2	Transposase and inactivated derivatives	DFAR_2200007		protein of unknown function		HTH_23, IstB_IS21
	2WMUI	TIGRFAM hydrolase, TatD family	DFAR_220005		TatD DNase family protein	COG0084	TatD_DNase	K03424
	1RNUA	PFAM IstB domain protein ATP-binding protein	DFAR_220010		protein of unknown function		IstB_IS21, IstB_IS21_ATP
	4679W	PFAM IstB domain protein ATP-binding protein	DFAR_220011		protein of unknown function		IstB_IS21, IstB_IS21_ATP
	1YCTQ	Transposase and inactivated derivatives	DFAR_220012		protein of unknown function		rve
	2MGCZ	Helix-turn-helix domain of transposase family ISL3	DFAR_220016		protein of unknown function		DDE_Tnp_ISL3, HTH_Tnp_ISL3, zf-ISL3
	2KBWZ	Transposase	DFAR_220017		protein of unknown function		DDE_Tnp_ISL3, HTH_Tnp_ISL3, zf-ISL3
	2MPI8	PFAM transposase IS4 family protein	DFAR_220018		protein of unknown function		DDE_Tnp_1, DUF4372
	2MPI8	PFAM transposase IS4 family protein	DFAR_220019		protein of unknown function		DDE_Tnp_1, DUF4372
	1IVDQ	Domain of unknown function (DUF4372)	DFAR_220020		protein of unknown function		DDE_Tnp_1, DUF4372
	2MMEZ	Homeodomain-like domain	DFAR_2210005		protein of unknown function		Mu-transpos_C, rve
	2JS0E	transposase, IS204 IS1001 IS1096 IS1165 family protein	DFAR_2210007		protein of unknown function		HTH_Tnp_ISL3, zf-ISL3
	1X0G6	PFAM Transposase	DFAR_2210008		protein of unknown function		DDE_Tnp_ISL3, HTH_Tnp_ISL3
	2JS0E	transposase, IS204 IS1001 IS1096 IS1165 family protein	DFAR_2210009		protein of unknown function		DDE_Tnp_ISL3, HTH_Tnp_ISL3, zf-ISL3
	2MA3P	PFAM Transposase	DFAR_2210010		protein of unknown function		DDE_Tnp_ISL3, HTH_Tnp_ISL3, zf-ISL3
	467IJ	zinc-finger of transposase IS204/IS1001/IS1096/IS1165	DFAR_2210023		protein of unknown function		DDE_Tnp_ISL3, HTH_Tnp_ISL3, zf-ISL3
	2MA3P	PFAM Transposase	DFAR_2210025		protein of unknown function		DDE_Tnp_ISL3, HTH_Tnp_ISL3, zf-ISL3
	2JS0E	transposase, IS204 IS1001 IS1096 IS1165 family protein	DFAR_2210026		protein of unknown function		DDE_Tnp_ISL3, HTH_Tnp_ISL3, zf-ISL3
	2JS0E	transposase, IS204 IS1001 IS1096 IS1165 family protein	DFAR_2210027		protein of unknown function		DDE_Tnp_ISL3, HTH_Tnp_ISL3, zf-ISL3
	46A5W	PFAM Integrase, catalytic region	DFAR_2210031		protein of unknown function		HTH_23, rve
	2X7GJ	Sigma-70, region 4	DFAR_2210032		protein of unknown function		rve
	2KFTU	PFAM Integrase catalytic region	DFAR_2210033		protein of unknown function		rve
	1YE8I	IstB-like ATP binding protein	DFAR_2210034		protein of unknown function		IstB_IS21, IstB_IS21_ATP
	2WJMX	PFAM IstB domain protein ATP-binding protein	DFAR_2210035		protein of unknown function		IstB_IS21, IstB_IS21_ATP
	1RNUA	PFAM IstB domain protein ATP-binding protein	DFAR_2210037		protein of unknown function		IstB_IS21, IstB_IS21_ATP
	46S7T	Transposase	DFAR_2210040		protein of unknown function		DDE_Tnp_ISL3, HTH_Tnp_ISL3, zf-ISL3
	2JS0E	transposase, IS204 IS1001 IS1096 IS1165 family protein	DFAR_2210041		protein of unknown function		DDE_Tnp_ISL3, HTH_Tnp_ISL3, zf-ISL3
	2WJD6	DNA-dependent ATPase and ATP-dependent 5'-3' DNA helicase. Has no activity on blunt DNA or DNA with 3'-overhangs, requires at least 10 bases of 5'-ssDNA for helicase activity	DFAR_2210043		exodeoxyribonuclease V alpha subunit	COG0507	AAA_30, HHH_4, HHH_5, UvrD_C_2	K03581
	2MMEZ	Homeodomain-like domain	DFAR_2210044		protein of unknown function		Mu-transpos_C, rve
	2WRUC	COG2801 Transposase and inactivated derivatives	DFAR_2210046		protein of unknown function		Mu-transpos_C, rve
	1YCTQ	Transposase and inactivated derivatives	DFAR_2210051		protein of unknown function		rve
	2MGSE	Sigma-70 region 4 type 2	DFAR_2210052		protein of unknown function		rve
	1X5R9	Integrase core domain	DFAR_2210053		protein of unknown function		rve
	1XHVQ	Transposase and inactivated derivatives COG4584	DFAR_2210055		protein of unknown function		HTH_24, rve
	2X7GJ	Sigma-70, region 4	DFAR_2210056		protein of unknown function		rve
	2MPI8	PFAM transposase IS4 family protein	DFAR_2210058		protein of unknown function		DDE_Tnp_1, DUF4372
	2MPI8	PFAM transposase IS4 family protein	DFAR_2210059		protein of unknown function		DDE_Tnp_1, DUF4372
	2MPI8	PFAM transposase IS4 family protein	DFAR_2210060		protein of unknown function		DDE_Tnp_1, DUF4372
	2MMEZ	Homeodomain-like domain	DFAR_2210069		protein of unknown function		Mu-transpos_C, rve
	467IJ	zinc-finger of transposase IS204/IS1001/IS1096/IS1165	DFAR_2210072		protein of unknown function		DDE_Tnp_ISL3, HTH_Tnp_ISL3, zf-ISL3
	2JS0E	transposase, IS204 IS1001 IS1096 IS1165 family protein	DFAR_2210074		protein of unknown function		DDE_Tnp_ISL3, HTH_Tnp_ISL3, zf-ISL3
	2MPI8	PFAM transposase IS4 family protein	DFAR_2210076		protein of unknown function		DDE_Tnp_1, DUF4372
	2MPI8	PFAM transposase IS4 family protein	DFAR_2210078		protein of unknown function		DDE_Tnp_1, DUF4372
	467IJ	zinc-finger of transposase IS204/IS1001/IS1096/IS1165	DFAR_2210079		protein of unknown function		DDE_Tnp_ISL3, HTH_Tnp_ISL3, zf-ISL3
	2KBWZ	Transposase	DFAR_2210082		protein of unknown function		DDE_Tnp_ISL3, HTH_Tnp_ISL3, zf-ISL3
	2MA3P	PFAM Transposase	DFAR_2210083		protein of unknown function		DDE_Tnp_ISL3, HTH_Tnp_ISL3, zf-ISL3
	1XIS1	DNA replication protein	DFAR_2210084		protein of unknown function		IstB_IS21, IstB_IS21_ATP
	4BSPM	COG4584 Transposase and inactivated derivatives	DFAR_2210085		protein of unknown function		rve
	1RQA2	Transposase and inactivated derivatives	DFAR_2210086		protein of unknown function		rve
	4AE6P	Integrase core domain	DFAR_2210087		protein of unknown function		rve
	2MGSE	Sigma-70 region 4 type 2	DFAR_2210088		protein of unknown function		rve
	1RQA2	Transposase and inactivated derivatives	DFAR_2210089		protein of unknown function		rve
	1RQA2	Transposase and inactivated derivatives	DFAR_2210091		protein of unknown function		rve
	2KFTU	PFAM Integrase catalytic region	DFAR_2210092		protein of unknown function		rve
	2KBWZ	Transposase	DFAR_2210094		protein of unknown function		DDE_Tnp_ISL3, HTH_Tnp_ISL3, zf-ISL3
	2MMEZ	Homeodomain-like domain	DFAR_2220002		transposase		Mu-transpos_C, rve
	2WRUC	COG2801 Transposase and inactivated derivatives	DFAR_2220003		protein of unknown function		Mu-transpos_C, rve
	2WJR3	PFAM UvrD REP helicase	DFAR_2220018		protein of unknown function	COG0210	UvrD-helicase, UvrD_C	K03657
	2WJR3	PFAM UvrD REP helicase	DFAR_2220019		DNA helicase II / ATP-dependent DNA helicase PcrA	COG0210	UvrD-helicase, UvrD_C	K03657
	2JS0E	transposase, IS204 IS1001 IS1096 IS1165 family protein	DFAR_2230001		protein of unknown function		HTH_Tnp_ISL3, zf-ISL3
	2MMEZ	Homeodomain-like domain	DFAR_2240004		protein of unknown function		Mu-transpos_C, rve
	2JS0E	transposase, IS204 IS1001 IS1096 IS1165 family protein	DFAR_2280002		protein of unknown function		DDE_Tnp_ISL3, HTH_Tnp_ISL3, zf-ISL3
	467IJ	zinc-finger of transposase IS204/IS1001/IS1096/IS1165	DFAR_2280003		protein of unknown function		DDE_Tnp_ISL3, HTH_Tnp_ISL3, zf-ISL3
	2JS0E	transposase, IS204 IS1001 IS1096 IS1165 family protein	DFAR_2280004		protein of unknown function		DDE_Tnp_ISL3, HTH_Tnp_ISL3, zf-ISL3
	402Y4	IstB-like ATP binding protein	DFAR_2280005		protein of unknown function		IstB_IS21, IstB_IS21_ATP
	2MPI8	PFAM transposase IS4 family protein	DFAR_2280014		protein of unknown function		DDE_Tnp_1, DUF4372
	2MPI8	PFAM transposase IS4 family protein	DFAR_2280015		protein of unknown function		DDE_Tnp_1, DUF4372
	2MPI8	PFAM transposase IS4 family protein	DFAR_2280016		protein of unknown function		DDE_Tnp_1, DUF4372
	1YE8I	IstB-like ATP binding protein	DFAR_2300001		protein of unknown function		IstB_IS21, IstB_IS21_ATP
	1RNUA	PFAM IstB domain protein ATP-binding protein	DFAR_2300006		protein of unknown function		IstB_IS21, IstB_IS21_ATP
	1Z0CJ	ISPsy14, transposition helper protein	DFAR_2300007		protein of unknown function		IstB_IS21, IstB_IS21_ATP
	1RQA2	Transposase and inactivated derivatives	DFAR_2300008		protein of unknown function		rve
	27K5P	Integrase core domain	DFAR_2300009		protein of unknown function		rve
	2MGSE	Sigma-70 region 4 type 2	DFAR_230001		protein of unknown function		rve
	1YCTQ	Transposase and inactivated derivatives	DFAR_2300010		protein of unknown function		rve
	1XHVQ	Transposase and inactivated derivatives COG4584	DFAR_2300011		protein of unknown function		rve
	46A5W	PFAM Integrase, catalytic region	DFAR_2300012		protein of unknown function		HTH_23, rve
	1RQA2	Transposase and inactivated derivatives	DFAR_230002		protein of unknown function		rve
	1WYPQ	PFAM Integrase catalytic	DFAR_230003		protein of unknown function		rve
	46A5W	PFAM Integrase, catalytic region	DFAR_230004		protein of unknown function		HTH_23, rve
	2MA3P	PFAM Transposase	DFAR_2310010		protein of unknown function		DDE_Tnp_ISL3, HTH_Tnp_ISL3, zf-ISL3
	467IJ	zinc-finger of transposase IS204/IS1001/IS1096/IS1165	DFAR_2310011		protein of unknown function		DDE_Tnp_ISL3, HTH_Tnp_ISL3, zf-ISL3
	2JS0E	transposase, IS204 IS1001 IS1096 IS1165 family protein	DFAR_2310012		protein of unknown function		DDE_Tnp_ISL3, HTH_Tnp_ISL3, zf-ISL3
	2JS0E	transposase, IS204 IS1001 IS1096 IS1165 family protein	DFAR_2310013		protein of unknown function		DDE_Tnp_ISL3
	COG3464		DFAR_2310014		protein of unknown function		DDE_Tnp_ISL3
	COG3464		DFAR_2310014		protein of unknown function		DDE_Tnp_ISL3
	1RNUA	PFAM IstB domain protein ATP-binding protein	DFAR_2320002		protein of unknown function		IstB_IS21, IstB_IS21_ATP
	2MGSE	Sigma-70 region 4 type 2	DFAR_2330001		protein of unknown function		rve
	1Z1N4	Transposase	DFAR_2330002		protein of unknown function		rve
	468B0	PFAM Integrase, catalytic region	DFAR_2330003		protein of unknown function		HTH_24, rve
	2MMEZ	Homeodomain-like domain	DFAR_2330012		protein of unknown function		Mu-transpos_C, rve
	2WRUC	COG2801 Transposase and inactivated derivatives	DFAR_2330013		protein of unknown function		Mu-transpos_C, rve
	2MMEZ	Homeodomain-like domain	DFAR_2330014		transposase		Mu-transpos_C, rve
	2MMEZ	Homeodomain-like domain	DFAR_2330015		protein of unknown function		Mu-transpos_C, rve
	2JS0E	transposase, IS204 IS1001 IS1096 IS1165 family protein	DFAR_2330018		protein of unknown function		DDE_Tnp_ISL3, HTH_Tnp_ISL3, zf-ISL3
	2TVA2	Transposase and inactivated derivatives	DFAR_2330020		protein of unknown function		rve
	3JRH7	Transposase and inactivated derivatives	DFAR_2330021		protein of unknown function
	1WYPQ	PFAM Integrase catalytic	DFAR_2330031		protein of unknown function		rve
	1Z1N4	Transposase	DFAR_2330032		protein of unknown function		rve
	2KCS3	Integrase core domain	DFAR_2330033		protein of unknown function		rve
	4679W	PFAM IstB domain protein ATP-binding protein	DFAR_2330034		protein of unknown function		IstB_IS21, IstB_IS21_ATP
	1Z0CJ	ISPsy14, transposition helper protein	DFAR_2330035		protein of unknown function		IstB_IS21, IstB_IS21_ATP
	2MMEZ	Homeodomain-like domain	DFAR_2340001		protein of unknown function		Mu-transpos_C, rve
	2JS0E	transposase, IS204 IS1001 IS1096 IS1165 family protein	DFAR_2340003		protein of unknown function		HTH_Tnp_ISL3, zf-ISL3
	2WRUC	COG2801 Transposase and inactivated derivatives	DFAR_2350001		protein of unknown function		Mu-transpos_C, rve
	2MMEZ	Homeodomain-like domain	DFAR_2350002		protein of unknown function		Mu-transpos_C, rve
	2WRUC	COG2801 Transposase and inactivated derivatives	DFAR_2350003		protein of unknown function		Mu-transpos_C, rve
	402Y4	IstB-like ATP binding protein	DFAR_2350006		protein of unknown function		IstB_IS21, IstB_IS21_ATP
	2JS0E	transposase, IS204 IS1001 IS1096 IS1165 family protein	DFAR_2360009		transposase		DDE_Tnp_ISL3, HTH_Tnp_ISL3, zf-ISL3
	2JS0E	transposase, IS204 IS1001 IS1096 IS1165 family protein	DFAR_2360010		protein of unknown function		DDE_Tnp_ISL3
	2JS0E	transposase, IS204 IS1001 IS1096 IS1165 family protein	DFAR_2360011		protein of unknown function		DDE_Tnp_ISL3, HTH_Tnp_ISL3, zf-ISL3
	2WJ9X	A type II topoisomerase that negatively supercoils closed circular double-stranded (ds) DNA in an ATP-dependent manner to modulate DNA topology and maintain chromosomes in an underwound state. Negative supercoiling favors strand separation, and DNA replication, transcription, recombination and repair, all of which involve strand separation. Also able to catalyze the interconversion of other topol…	DFAR_2360012	gyrB	DNA gyrase subunit B	COG0187	DNA_gyraseB, DNA_gyraseB_C, HATPase_c, Toprim	K02470
	2KFB9	PFAM IstB domain protein ATP-binding protein	DFAR_2360015		protein of unknown function		IstB_IS21, IstB_IS21_ATP
	2WJMX	PFAM IstB domain protein ATP-binding protein	DFAR_2360017		protein of unknown function		IstB_IS21, IstB_IS21_ATP
	2MPI8	PFAM transposase IS4 family protein	DFAR_2360020		protein of unknown function		DDE_Tnp_1, DUF4372
	467IJ	zinc-finger of transposase IS204/IS1001/IS1096/IS1165	DFAR_2370003		protein of unknown function		DDE_Tnp_ISL3, HTH_Tnp_ISL3, zf-ISL3
	COG3857	exonuclease activity	DFAR_2380001		protein of unknown function		PDDEXK_1
	COG3857	exonuclease activity	DFAR_2380001		protein of unknown function		PDDEXK_1
	2MMEZ	Homeodomain-like domain	DFAR_2390005		transposase		Mu-transpos_C, rve
	COG4584	PFAM Integrase catalytic	DFAR_2410001		protein of unknown function
	COG4584	PFAM Integrase catalytic	DFAR_2410001		protein of unknown function
	1XIS1	DNA replication protein	DFAR_2410003		protein of unknown function		IstB_IS21, IstB_IS21_ATP
	2MPI8	PFAM transposase IS4 family protein	DFAR_2410005		protein of unknown function		DDE_Tnp_1, DUF4372
	2ME8N	Transposase DDE domain	DFAR_2410006		protein of unknown function		DDE_Tnp_1, DUF4372
	2MPI8	PFAM transposase IS4 family protein	DFAR_2410008		protein of unknown function		DDE_Tnp_1, DUF4372
	2WIT5	DNA ligase that catalyzes the formation of phosphodiester linkages between 5'-phosphoryl and 3'-hydroxyl groups in double-stranded DNA using NAD as a coenzyme and as the energy source for the reaction. It is essential for DNA replication and repair of damaged DNA	DFAR_2410012		DNA ligase (NAD+)	COG0272	BRCT, DNA_ligase_OB, DNA_ligase_ZBD, DNA_ligase_aden, HHH_2	K01972
	2WIT5	DNA ligase that catalyzes the formation of phosphodiester linkages between 5'-phosphoryl and 3'-hydroxyl groups in double-stranded DNA using NAD as a coenzyme and as the energy source for the reaction. It is essential for DNA replication and repair of damaged DNA	DFAR_2410013		protein of unknown function	COG0272	BRCT, DNA_ligase_OB, DNA_ligase_ZBD, DNA_ligase_aden, HHH_2	K01972
	2WQHS	NUDIX domain	DFAR_2460016		CoA pyrophosphatase		NUDIX
	2MMEZ	Homeodomain-like domain	DFAR_2480012		protein of unknown function		Mu-transpos_C, rve
	2MMEZ	Homeodomain-like domain	DFAR_2480013		protein of unknown function		Mu-transpos_C, rve
	2MMEZ	Homeodomain-like domain	DFAR_2480014		transposase		Mu-transpos_C, rve
	2WRUC	COG2801 Transposase and inactivated derivatives	DFAR_2480015		protein of unknown function		Mu-transpos_C, rve
	2MPI8	PFAM transposase IS4 family protein	DFAR_2480018		protein of unknown function		DDE_Tnp_1, DUF4372
	2MMEZ	Homeodomain-like domain	DFAR_2480041		protein of unknown function		Mu-transpos_C, rve
	COG2801	transposition	DFAR_2480044		protein of unknown function		Mu-transpos_C, rve
	COG2801	transposition	DFAR_2480044		protein of unknown function		Mu-transpos_C, rve
	2MA3P	PFAM Transposase	DFAR_2480051		protein of unknown function		DDE_Tnp_ISL3, HTH_Tnp_ISL3, zf-ISL3
	46A5W	PFAM Integrase, catalytic region	DFAR_2490002		protein of unknown function		HTH_23, rve
	2MMEZ	Homeodomain-like domain	DFAR_2500003		protein of unknown function		Mu-transpos_C, rve
	2MMEZ	Homeodomain-like domain	DFAR_2500004		protein of unknown function		Mu-transpos_C, rve
	2MMEZ	Homeodomain-like domain	DFAR_2500005		protein of unknown function		Mu-transpos_C, rve
	2MMEZ	Homeodomain-like domain	DFAR_2500006		transposase		Mu-transpos_C, rve
	2WK1V	DEAD DEAH box helicase	DFAR_2500010		protein of unknown function	COG1205	DEAD, DUF1998, Helicase_C	K06877
	2M8EC	DEAD DEAH box helicase domain protein	DFAR_2500011		protein of unknown function	COG1205	DEAD, DUF1998, Helicase_C	K06877
	2WK1V	DEAD DEAH box helicase	DFAR_2500012		protein of unknown function	COG1205	DEAD, DUF1998, Helicase_C	K06877
	2WK1V	DEAD DEAH box helicase	DFAR_2500013		protein of unknown function	COG1205	DEAD, DUF1998, Helicase_C	K06877
	2WK1V	DEAD DEAH box helicase	DFAR_2500014		protein of unknown function	COG1205	DEAD, DUF1998, Helicase_C	K06877
	2WK1V	DEAD DEAH box helicase	DFAR_2500015		protein of unknown function	COG1205	DEAD, DUF1998, Helicase_C	K06877
	467IJ	zinc-finger of transposase IS204/IS1001/IS1096/IS1165	DFAR_2500035		protein of unknown function		DDE_Tnp_ISL3, HTH_Tnp_ISL3, zf-ISL3
	2MA3P	PFAM Transposase	DFAR_2500036		protein of unknown function		DDE_Tnp_ISL3, HTH_Tnp_ISL3, zf-ISL3
	2JS0E	transposase, IS204 IS1001 IS1096 IS1165 family protein	DFAR_2500037		transposase		DDE_Tnp_ISL3, HTH_Tnp_ISL3, zf-ISL3
	2MA3P	PFAM Transposase	DFAR_2500038		protein of unknown function		DDE_Tnp_ISL3, HTH_Tnp_ISL3, zf-ISL3
	1XHVQ	Transposase and inactivated derivatives COG4584	DFAR_2510001		protein of unknown function		HTH_24, rve
	2WJ23	May be involved in recombinational repair of damaged DNA	DFAR_2510002		DNA repair protein RecN	COG0497	SMC_N	K03631
	1IVDQ	Domain of unknown function (DUF4372)	DFAR_2510006		protein of unknown function		DDE_Tnp_1, DUF4372
	2MPI8	PFAM transposase IS4 family protein	DFAR_2510008		protein of unknown function		DDE_Tnp_1, DUF4372
	2JS0E	transposase, IS204 IS1001 IS1096 IS1165 family protein	DFAR_2550002		protein of unknown function		DDE_Tnp_ISL3, HTH_Tnp_ISL3, zf-ISL3
	2WMVH	PFAM Exonuclease, RNase T and DNA polymerase III	DFAR_2550015		DNA polymerase III subunit epsilon	COG0847	RNase_T	K02342
	2KFB9	PFAM IstB domain protein ATP-binding protein	DFAR_2550017		protein of unknown function		IstB_IS21, IstB_IS21_ATP
	3JRH7	Transposase and inactivated derivatives	DFAR_2550020		protein of unknown function		rve
	2WRUC	COG2801 Transposase and inactivated derivatives	DFAR_2560001		protein of unknown function		Mu-transpos_C, rve
	2MMEZ	Homeodomain-like domain	DFAR_2570001		protein of unknown function		Mu-transpos_C, rve
	2MMEZ	Homeodomain-like domain	DFAR_2570002		transposase		Mu-transpos_C, rve
	2MMEZ	Homeodomain-like domain	DFAR_2570005		protein of unknown function		Mu-transpos_C, rve
	2JS0E	transposase, IS204 IS1001 IS1096 IS1165 family protein	DFAR_2570007		protein of unknown function		DDE_Tnp_ISL3, HTH_Tnp_ISL3, zf-ISL3
	2MPI8	PFAM transposase IS4 family protein	DFAR_2570008		protein of unknown function		DDE_Tnp_1, DUF4372
	1XKGZ	Domain of unknown function (DUF4372)	DFAR_2570009		protein of unknown function		DDE_Tnp_1, DUF4372
	2MPI8	PFAM transposase IS4 family protein	DFAR_2570010		protein of unknown function		DDE_Tnp_1, DUF4372
	2MPI8	PFAM transposase IS4 family protein	DFAR_2570011		protein of unknown function		DDE_Tnp_1, DUF4372
	2MA3P	PFAM Transposase	DFAR_2590010		protein of unknown function		DDE_Tnp_ISL3, HTH_Tnp_ISL3, zf-ISL3
	2JS0E	transposase, IS204 IS1001 IS1096 IS1165 family protein	DFAR_2590011		protein of unknown function		DDE_Tnp_ISL3, HTH_Tnp_ISL3, zf-ISL3
	467IJ	zinc-finger of transposase IS204/IS1001/IS1096/IS1165	DFAR_2590012		transposase		DDE_Tnp_ISL3, HTH_Tnp_ISL3, zf-ISL3
	COG3385	transposase activity	DFAR_2590021		protein of unknown function		DUF4372
	COG3385	transposase activity	DFAR_2590021		protein of unknown function		DUF4372
	COG3385	transposase activity	DFAR_2590022		protein of unknown function		DUF4372
	COG3385	transposase activity	DFAR_2590022		protein of unknown function		DUF4372
	2MMEZ	Homeodomain-like domain	DFAR_2590027		protein of unknown function		Mu-transpos_C, rve
	2MMEZ	Homeodomain-like domain	DFAR_2590028		protein of unknown function		Mu-transpos_C, rve
	2MPI8	PFAM transposase IS4 family protein	DFAR_2590030		protein of unknown function		DDE_Tnp_1, DUF4372
	2MPI8	PFAM transposase IS4 family protein	DFAR_2590032		protein of unknown function		DDE_Tnp_1, DUF4372
	2MPI8	PFAM transposase IS4 family protein	DFAR_2590033		protein of unknown function		DDE_Tnp_1, DUF4372
	2KBWZ	Transposase	DFAR_2590034		protein of unknown function		DDE_Tnp_ISL3, HTH_Tnp_ISL3, zf-ISL3
	2JS0E	transposase, IS204 IS1001 IS1096 IS1165 family protein	DFAR_2590035		protein of unknown function		DDE_Tnp_ISL3, HTH_Tnp_ISL3, zf-ISL3
	1WYPQ	PFAM Integrase catalytic	DFAR_2590041		protein of unknown function		rve
	1YCTQ	Transposase and inactivated derivatives	DFAR_260001		protein of unknown function		rve
	1RQA2	Transposase and inactivated derivatives	DFAR_260002		protein of unknown function		rve
	2WJMX	PFAM IstB domain protein ATP-binding protein	DFAR_260003		protein of unknown function		IstB_IS21, IstB_IS21_ATP
	4679W	PFAM IstB domain protein ATP-binding protein	DFAR_260004		protein of unknown function		IstB_IS21, IstB_IS21_ATP
	2MPI8	PFAM transposase IS4 family protein	DFAR_260012		protein of unknown function		DDE_Tnp_1, DUF4372
	2G2FW	Domain of unknown function (DUF4372)	DFAR_260013		protein of unknown function		DDE_Tnp_1
	COG3385	transposase activity	DFAR_2610001		protein of unknown function		DUF4372
	COG3385	transposase activity	DFAR_2610001		protein of unknown function		DUF4372
	1RQA2	Transposase and inactivated derivatives	DFAR_2620001		protein of unknown function		rve
	2WJCA	it exhibits DNA-dependent ATPase activity and contains distinct active sites for ATP binding, DNA binding, and interaction with DnaC protein, primase, and other prepriming proteins	DFAR_2620003	dnaC	Replicative DNA helicase DnaC	COG0305	DnaB, DnaB_C	K02314
	COG4783	chaperone-mediated protein folding	DFAR_2620009		Tetratricopeptide repeat protein		TPR_16, TPR_19
	COG4783	chaperone-mediated protein folding	DFAR_2620009		Tetratricopeptide repeat protein		TPR_16, TPR_19
	2MPI8	PFAM transposase IS4 family protein	DFAR_2620014		protein of unknown function		DDE_Tnp_1, DUF4372
	2MPI8	PFAM transposase IS4 family protein	DFAR_2620019		protein of unknown function		DDE_Tnp_1, DUF4372
	2MPI8	PFAM transposase IS4 family protein	DFAR_2620020		protein of unknown function		DDE_Tnp_1, DUF4372
	2MPI8	PFAM transposase IS4 family protein	DFAR_2620021		protein of unknown function		DDE_Tnp_1, DUF4372
	2MGSE	Sigma-70 region 4 type 2	DFAR_2630001		protein of unknown function		rve
	1WYPQ	PFAM Integrase catalytic	DFAR_2630002		protein of unknown function		rve
	2X7GJ	Sigma-70, region 4	DFAR_2630003		protein of unknown function		rve
	2MA3P	PFAM Transposase	DFAR_2640002		protein of unknown function		DDE_Tnp_ISL3, HTH_Tnp_ISL3, zf-ISL3
	2MPI8	PFAM transposase IS4 family protein	DFAR_2650001		protein of unknown function		DDE_Tnp_1, DUF4372
	2JS0E	transposase, IS204 IS1001 IS1096 IS1165 family protein	DFAR_2650006		protein of unknown function		DDE_Tnp_ISL3, HTH_Tnp_ISL3, zf-ISL3
	467IJ	zinc-finger of transposase IS204/IS1001/IS1096/IS1165	DFAR_2650007		transposase		DDE_Tnp_ISL3, HTH_Tnp_ISL3, zf-ISL3
	2WRUC	COG2801 Transposase and inactivated derivatives	DFAR_2650012		protein of unknown function		Mu-transpos_C, rve
	2MPI8	PFAM transposase IS4 family protein	DFAR_2650014		protein of unknown function		DDE_Tnp_1, DUF4372
	2MMEZ	Homeodomain-like domain	DFAR_2660001		protein of unknown function		Mu-transpos_C, rve
	2MMEZ	Homeodomain-like domain	DFAR_2660002		transposase		Mu-transpos_C, rve
	2MGCZ	Helix-turn-helix domain of transposase family ISL3	DFAR_2670001		protein of unknown function		DDE_Tnp_ISL3, HTH_Tnp_ISL3, zf-ISL3
	2WN5B	May be involved in recombination	DFAR_2670004		DUF4388 domain-containing protein
	2WQUM	exonuclease, RdgC	DFAR_2670005	rdgC	Recombination-associated protein RdgC		RdgC
	2WUP7	Putative modulator of DNA gyrase	DFAR_2670006		PmbA protein	COG0312	PmbA_TldD	K03592
	2JS0E	transposase, IS204 IS1001 IS1096 IS1165 family protein	DFAR_2680001		transposase		DDE_Tnp_ISL3, HTH_Tnp_ISL3, zf-ISL3
	2MGCZ	Helix-turn-helix domain of transposase family ISL3	DFAR_2680002		protein of unknown function		DDE_Tnp_ISL3, HTH_Tnp_ISL3, zf-ISL3
	2MPI8	PFAM transposase IS4 family protein	DFAR_2690001		transposase		DDE_Tnp_1, DUF4372
	2MPI8	PFAM transposase IS4 family protein	DFAR_2690002		protein of unknown function		DDE_Tnp_1, DUF4372
	2X7GJ	Sigma-70, region 4	DFAR_2690010		protein of unknown function		rve
	1RQA2	Transposase and inactivated derivatives	DFAR_2690011		protein of unknown function		rve
	1RQA2	Transposase and inactivated derivatives	DFAR_2690012		protein of unknown function		rve
	2MGSE	Sigma-70 region 4 type 2	DFAR_2690013		protein of unknown function		rve
	2MPI8	PFAM transposase IS4 family protein	DFAR_2690015		protein of unknown function		DDE_Tnp_1, DUF4372
	2MPI8	PFAM transposase IS4 family protein	DFAR_2690018		protein of unknown function		DDE_Tnp_1, DUF4372
	2WRUC	COG2801 Transposase and inactivated derivatives	DFAR_2690020		protein of unknown function		Mu-transpos_C, rve
	2X7GJ	Sigma-70, region 4	DFAR_2690025		protein of unknown function		rve
	468B0	PFAM Integrase, catalytic region	DFAR_2690026		protein of unknown function		HTH_23, rve
	1XHVQ	Transposase and inactivated derivatives COG4584	DFAR_2690027		protein of unknown function		HTH_24, rve
	2JS0E	transposase, IS204 IS1001 IS1096 IS1165 family protein	DFAR_270001		protein of unknown function		DDE_Tnp_ISL3, HTH_Tnp_ISL3, zf-ISL3
	2JS0E	transposase, IS204 IS1001 IS1096 IS1165 family protein	DFAR_270002		protein of unknown function		DDE_Tnp_ISL3, HTH_Tnp_ISL3, zf-ISL3
	2NE5Z	Homeodomain-like domain	DFAR_270007		protein of unknown function		HTH_32, rve
	2MMEZ	Homeodomain-like domain	DFAR_270009		protein of unknown function		Mu-transpos_C, rve
	2MGCZ	Helix-turn-helix domain of transposase family ISL3	DFAR_2710006		protein of unknown function		DDE_Tnp_ISL3, HTH_Tnp_ISL3, zf-ISL3
	2JS0E	transposase, IS204 IS1001 IS1096 IS1165 family protein	DFAR_2710007		protein of unknown function		HTH_Tnp_ISL3, zf-ISL3
	2MMEZ	Homeodomain-like domain	DFAR_2710010		protein of unknown function		Mu-transpos_C, rve
	COG2801	transposition	DFAR_2710012		protein of unknown function		Mu-transpos_C, rve
	COG2801	transposition	DFAR_2710012		protein of unknown function		Mu-transpos_C, rve
	1X2I8	Mu transposase, C-terminal	DFAR_2710013		protein of unknown function		Mu-transpos_C, rve
	2NE5Z	Homeodomain-like domain	DFAR_2710014		protein of unknown function		HTH_32, rve
	467IJ	zinc-finger of transposase IS204/IS1001/IS1096/IS1165	DFAR_2730009		transposase		DDE_Tnp_ISL3, HTH_Tnp_ISL3, zf-ISL3
	46A5W	PFAM Integrase, catalytic region	DFAR_2730016		protein of unknown function		HTH_23, rve
	2X7GJ	Sigma-70, region 4	DFAR_2730017		protein of unknown function		rve
	1SNVN	PFAM Integrase catalytic region	DFAR_2730018		protein of unknown function
	1Z404	cog cog4584	DFAR_2730020		protein of unknown function		rve
	1RNUA	PFAM IstB domain protein ATP-binding protein	DFAR_2730021		protein of unknown function		IstB_IS21, IstB_IS21_ATP
	46A5W	PFAM Integrase, catalytic region	DFAR_2730022		protein of unknown function		HTH_23, rve
	24B59	Integrase core domain	DFAR_2730023		protein of unknown function		rve
	2JS0E	transposase, IS204 IS1001 IS1096 IS1165 family protein	DFAR_2730024		protein of unknown function		DDE_Tnp_ISL3, HTH_Tnp_ISL3, zf-ISL3
	467IJ	zinc-finger of transposase IS204/IS1001/IS1096/IS1165	DFAR_2730026		protein of unknown function		DDE_Tnp_ISL3, HTH_Tnp_ISL3, zf-ISL3
	467IJ	zinc-finger of transposase IS204/IS1001/IS1096/IS1165	DFAR_2730027		protein of unknown function		DDE_Tnp_ISL3, HTH_Tnp_ISL3, zf-ISL3
	2MPI8	PFAM transposase IS4 family protein	DFAR_2730028		protein of unknown function		DDE_Tnp_1, DUF4372
	2WJ20	damaged site, the DNA wraps around one UvrB monomer. DNA wrap is dependent on ATP binding by UvrB and probably causes local melting of the DNA helix, facilitating insertion of UvrB beta-hairpin between the DNA strands. Then UvrB probes one DNA strand for the presence of a lesion. If a lesion is found the UvrA subunits dissociate and the UvrB-DNA preincision complex is formed. This complex is subs…	DFAR_2730030	uvrB	excision nuclease subunit B	COG0556	Helicase_C, ResIII, UVR, UvrB	K03702
	2MMEZ	Homeodomain-like domain	DFAR_2730040		protein of unknown function		Mu-transpos_C, rve
	2WRUC	COG2801 Transposase and inactivated derivatives	DFAR_2730043		protein of unknown function		Mu-transpos_C, rve
	2JS0E	transposase, IS204 IS1001 IS1096 IS1165 family protein	DFAR_2740011		protein of unknown function		HTH_Tnp_ISL3
	2MPI8	PFAM transposase IS4 family protein	DFAR_2740012		protein of unknown function		DDE_Tnp_1, DUF4372
	2MPI8	PFAM transposase IS4 family protein	DFAR_2740025		protein of unknown function		DDE_Tnp_1, DUF4372
	2MMEZ	Homeodomain-like domain	DFAR_2740026		protein of unknown function		Mu-transpos_C, rve
	2MMEZ	Homeodomain-like domain	DFAR_2740027		protein of unknown function		Mu-transpos_C, rve
	2WM1S	Belongs to the UPF0758 family	DFAR_2760003		protein of unknown function	COG2003	RadC	K03630
	2MA3P	PFAM Transposase	DFAR_2760008		protein of unknown function		DDE_Tnp_ISL3, HTH_Tnp_ISL3, zf-ISL3
	467IJ	zinc-finger of transposase IS204/IS1001/IS1096/IS1165	DFAR_2760009		protein of unknown function		DDE_Tnp_ISL3, HTH_Tnp_ISL3, zf-ISL3
	1WYPQ	PFAM Integrase catalytic	DFAR_2760010		protein of unknown function		rve
	2MGSE	Sigma-70 region 4 type 2	DFAR_2760011		protein of unknown function		rve
	467IJ	zinc-finger of transposase IS204/IS1001/IS1096/IS1165	DFAR_2770001		protein of unknown function		DDE_Tnp_ISL3, HTH_Tnp_ISL3, zf-ISL3
	2MGCZ	Helix-turn-helix domain of transposase family ISL3	DFAR_2770002		protein of unknown function		DDE_Tnp_ISL3, HTH_Tnp_ISL3, zf-ISL3
	2MPI8	PFAM transposase IS4 family protein	DFAR_2770016		protein of unknown function		DDE_Tnp_1, DUF4372
	2MPI8	PFAM transposase IS4 family protein	DFAR_2770018		protein of unknown function		DDE_Tnp_1, DUF4372
	2WJHM	The UvrABC repair system catalyzes the recognition and processing of DNA lesions. UvrA is an ATPase and a DNA-binding protein. A damage recognition complex composed of 2 UvrA and 2 UvrB subunits scans DNA for abnormalities. When the presence of a lesion has been verified by UvrB, the UvrA molecules dissociate	DFAR_2770027	uvrA	excision nuclease subunit A	COG0178		K03701
	2MMEZ	Homeodomain-like domain	DFAR_2770039		protein of unknown function		Mu-transpos_C, rve
	2MMEZ	Homeodomain-like domain	DFAR_2770040		protein of unknown function		Mu-transpos_C, rve
	2MMEZ	Homeodomain-like domain	DFAR_2770041		protein of unknown function		Mu-transpos_C, rve
	2MMEZ	Homeodomain-like domain	DFAR_2770042		protein of unknown function		Mu-transpos_C, rve
	2JS0E	transposase, IS204 IS1001 IS1096 IS1165 family protein	DFAR_2770047		protein of unknown function		DDE_Tnp_ISL3, HTH_Tnp_ISL3, zf-ISL3
	4679W	PFAM IstB domain protein ATP-binding protein	DFAR_2780003		protein of unknown function		IstB_IS21, IstB_IS21_ATP
	402Y4	IstB-like ATP binding protein	DFAR_2780004		protein of unknown function		IstB_IS21, IstB_IS21_ATP
	2MPI8	PFAM transposase IS4 family protein	DFAR_2800001		protein of unknown function		DDE_Tnp_1, DUF4372
	COG3464		DFAR_2800004		protein of unknown function		zf-ISL3
	COG3464		DFAR_2800004		protein of unknown function		zf-ISL3
	467IJ	zinc-finger of transposase IS204/IS1001/IS1096/IS1165	DFAR_2800005		protein of unknown function		DDE_Tnp_ISL3, HTH_Tnp_ISL3, zf-ISL3
	2JS0E	transposase, IS204 IS1001 IS1096 IS1165 family protein	DFAR_2800006		protein of unknown function		DDE_Tnp_ISL3, HTH_Tnp_ISL3, zf-ISL3
	2MA3P	PFAM Transposase	DFAR_2800007		protein of unknown function		DDE_Tnp_ISL3, HTH_Tnp_ISL3, zf-ISL3
	2MPI8	PFAM transposase IS4 family protein	DFAR_2800008		transposase		DDE_Tnp_1, DUF4372
	2MMEZ	Homeodomain-like domain	DFAR_2800016		protein of unknown function		Mu-transpos_C, rve
	COG2801	transposition	DFAR_2800018		protein of unknown function		Mu-transpos_C, rve
	COG2801	transposition	DFAR_2800018		protein of unknown function		Mu-transpos_C, rve
	2MPI8	PFAM transposase IS4 family protein	DFAR_2800021		protein of unknown function		DDE_Tnp_1, DUF4372
	2MPI8	PFAM transposase IS4 family protein	DFAR_2800023		protein of unknown function		DDE_Tnp_1, DUF4372
	2MPI8	PFAM transposase IS4 family protein	DFAR_2800024		protein of unknown function		DDE_Tnp_1, DUF4372
	22ZM3	Transposase DDE domain	DFAR_2800025		protein of unknown function		DDE_Tnp_1, DUF4372
	2MMEZ	Homeodomain-like domain	DFAR_2800030		protein of unknown function		Mu-transpos_C, rve
	2MMEZ	Homeodomain-like domain	DFAR_2800031		protein of unknown function		Mu-transpos_C, rve
	2MPI8	PFAM transposase IS4 family protein	DFAR_2800033		protein of unknown function		DDE_Tnp_1, DUF4372
	2MPI8	PFAM transposase IS4 family protein	DFAR_2800034		protein of unknown function		DDE_Tnp_1, DUF4372
	2MPI8	PFAM transposase IS4 family protein	DFAR_2800037		protein of unknown function		DDE_Tnp_1, DUF4372
	COG3385	transposase activity	DFAR_2800038		protein of unknown function		DUF4372
	COG3385	transposase activity	DFAR_2800038		protein of unknown function		DUF4372
	2MPI8	PFAM transposase IS4 family protein	DFAR_2800041		protein of unknown function		DDE_Tnp_1, DUF4372
	1XKGZ	Domain of unknown function (DUF4372)	DFAR_2800042		protein of unknown function		DDE_Tnp_1, DUF4372
	2MPI8	PFAM transposase IS4 family protein	DFAR_2800043		protein of unknown function		DDE_Tnp_1, DUF4372
	2KBWZ	Transposase	DFAR_2810001		protein of unknown function		DDE_Tnp_ISL3, HTH_Tnp_ISL3, zf-ISL3
	1X0G6	PFAM Transposase	DFAR_2810004		protein of unknown function		DDE_Tnp_ISL3, HTH_Tnp_ISL3
	467IJ	zinc-finger of transposase IS204/IS1001/IS1096/IS1165	DFAR_2810023		protein of unknown function		DDE_Tnp_ISL3, HTH_Tnp_ISL3, zf-ISL3
	2JS0E	transposase, IS204 IS1001 IS1096 IS1165 family protein	DFAR_2810025		protein of unknown function		DDE_Tnp_ISL3, HTH_Tnp_ISL3, zf-ISL3
	467IJ	zinc-finger of transposase IS204/IS1001/IS1096/IS1165	DFAR_2810026		protein of unknown function		DDE_Tnp_ISL3, HTH_Tnp_ISL3, zf-ISL3
	2MGCZ	Helix-turn-helix domain of transposase family ISL3	DFAR_2810031		protein of unknown function		DDE_Tnp_ISL3, HTH_Tnp_ISL3, zf-ISL3
	2JS0E	transposase, IS204 IS1001 IS1096 IS1165 family protein	DFAR_2810032		protein of unknown function		DDE_Tnp_ISL3, HTH_Tnp_ISL3, zf-ISL3
	2JS0E	transposase, IS204 IS1001 IS1096 IS1165 family protein	DFAR_2810033		protein of unknown function		DDE_Tnp_ISL3, HTH_Tnp_ISL3, zf-ISL3
	2JS0E	transposase, IS204 IS1001 IS1096 IS1165 family protein	DFAR_2810034		protein of unknown function		DDE_Tnp_ISL3, HTH_Tnp_ISL3, zf-ISL3
	2MPI8	PFAM transposase IS4 family protein	DFAR_2810035		protein of unknown function		DDE_Tnp_1, DUF4372
	2MMEZ	Homeodomain-like domain	DFAR_2810037		protein of unknown function		Mu-transpos_C, rve
	1X2I8	Mu transposase, C-terminal	DFAR_2810038		protein of unknown function		Mu-transpos_C, rve
	COG3385	transposase activity	DFAR_2810047		protein of unknown function		DUF4372
	COG3385	transposase activity	DFAR_2810047		protein of unknown function		DUF4372
	2MPI8	PFAM transposase IS4 family protein	DFAR_2810048		protein of unknown function		DDE_Tnp_1, DUF4372
	2MPI8	PFAM transposase IS4 family protein	DFAR_2810050		protein of unknown function		DDE_Tnp_1, DUF4372
	2MPI8	PFAM transposase IS4 family protein	DFAR_2810051		protein of unknown function		DDE_Tnp_1, DUF4372
	2MPI8	PFAM transposase IS4 family protein	DFAR_2810052		transposase		DDE_Tnp_1, DUF4372
	2MMEZ	Homeodomain-like domain	DFAR_2860007		protein of unknown function		Mu-transpos_C, rve
	COG2801	transposition	DFAR_2860008		protein of unknown function		Mu-transpos_C, rve
	COG2801	transposition	DFAR_2860008		protein of unknown function		Mu-transpos_C, rve
	2MMEZ	Homeodomain-like domain	DFAR_2860009		protein of unknown function		Mu-transpos_C, rve
	2JS0E	transposase, IS204 IS1001 IS1096 IS1165 family protein	DFAR_2870003		protein of unknown function		DDE_Tnp_ISL3, HTH_Tnp_ISL3, zf-ISL3
	2MMEZ	Homeodomain-like domain	DFAR_2870006		transposase		Mu-transpos_C, rve
	2MA3P	PFAM Transposase	DFAR_2870010		protein of unknown function		DDE_Tnp_ISL3, HTH_Tnp_ISL3, zf-ISL3
	2MMEZ	Homeodomain-like domain	DFAR_2870024		transposase		Mu-transpos_C, rve
	2JS0E	transposase, IS204 IS1001 IS1096 IS1165 family protein	DFAR_2870034		protein of unknown function		DDE_Tnp_ISL3, HTH_Tnp_ISL3, zf-ISL3
	2JS0E	transposase, IS204 IS1001 IS1096 IS1165 family protein	DFAR_2870036		protein of unknown function		DDE_Tnp_ISL3, HTH_Tnp_ISL3, zf-ISL3
	COG3464		DFAR_2870037		protein of unknown function
	COG3464		DFAR_2870037		protein of unknown function
	2MPI8	PFAM transposase IS4 family protein	DFAR_2870044		protein of unknown function		DDE_Tnp_1, DUF4372
	2MPI8	PFAM transposase IS4 family protein	DFAR_2870045		protein of unknown function		DDE_Tnp_1, DUF4372
	2MPI8	PFAM transposase IS4 family protein	DFAR_2870046		transposase		DDE_Tnp_1, DUF4372
	2WKEB	RNA methylase	DFAR_2870047		RNA methyltransferase	COG0116	UPF0020	K07444
	2MGCZ	Helix-turn-helix domain of transposase family ISL3	DFAR_2870049		protein of unknown function		DDE_Tnp_ISL3, HTH_Tnp_ISL3, zf-ISL3
	2KBWZ	Transposase	DFAR_2880001		protein of unknown function		DDE_Tnp_ISL3, HTH_Tnp_ISL3, zf-ISL3
	2KBWZ	Transposase	DFAR_2880002		protein of unknown function		DDE_Tnp_ISL3, HTH_Tnp_ISL3, zf-ISL3
	2JS0E	transposase, IS204 IS1001 IS1096 IS1165 family protein	DFAR_2880003		protein of unknown function		DDE_Tnp_ISL3, HTH_Tnp_ISL3, zf-ISL3
	2MMEZ	Homeodomain-like domain	DFAR_2890001		protein of unknown function		Mu-transpos_C, rve
	2MMEZ	Homeodomain-like domain	DFAR_2890002		protein of unknown function		Mu-transpos_C, rve
	2MPI8	PFAM transposase IS4 family protein	DFAR_2890003		protein of unknown function		DDE_Tnp_1, DUF4372
	2G2FW	Domain of unknown function (DUF4372)	DFAR_2900002		protein of unknown function		DDE_Tnp_1, DUF4372
	2MPI8	PFAM transposase IS4 family protein	DFAR_2900003		protein of unknown function		DDE_Tnp_1, DUF4372
	3JXTT	Transposase DDE domain	DFAR_2900004		protein of unknown function		DDE_Tnp_1, DUF4372
	2WRUC	COG2801 Transposase and inactivated derivatives	DFAR_2910002		protein of unknown function		Mu-transpos_C, rve
	2MMEZ	Homeodomain-like domain	DFAR_2910003		protein of unknown function		Mu-transpos_C, rve
	2MMEZ	Homeodomain-like domain	DFAR_2910004		protein of unknown function		Mu-transpos_C, rve
	2MMEZ	Homeodomain-like domain	DFAR_2910015		protein of unknown function		Mu-transpos_C, rve
	2MMEZ	Homeodomain-like domain	DFAR_2910017		protein of unknown function		Mu-transpos_C, rve
	2MPI8	PFAM transposase IS4 family protein	DFAR_2910020		protein of unknown function		DDE_Tnp_1, DUF4372
	2MPI8	PFAM transposase IS4 family protein	DFAR_2910021		protein of unknown function		DDE_Tnp_1, DUF4372
	2MA3P	PFAM Transposase	DFAR_2910025		protein of unknown function		DDE_Tnp_ISL3, HTH_Tnp_ISL3, zf-ISL3
	2JS0E	transposase, IS204 IS1001 IS1096 IS1165 family protein	DFAR_2910026		protein of unknown function		DDE_Tnp_ISL3, HTH_Tnp_ISL3, zf-ISL3
	467IJ	zinc-finger of transposase IS204/IS1001/IS1096/IS1165	DFAR_2910027		protein of unknown function		DDE_Tnp_ISL3, HTH_Tnp_ISL3, zf-ISL3
	2JS0E	transposase, IS204 IS1001 IS1096 IS1165 family protein	DFAR_2910028		protein of unknown function		DDE_Tnp_ISL3, HTH_Tnp_ISL3, zf-ISL3
	2MA3P	PFAM Transposase	DFAR_2910029		protein of unknown function		DDE_Tnp_ISL3, HTH_Tnp_ISL3, zf-ISL3
	1HYH3	DNA-3-methyladenine glycosylase	DFAR_2910030		DNA-3-methyladenine glycosylase I		Adenine_glyco
	2JS0E	transposase, IS204 IS1001 IS1096 IS1165 family protein	DFAR_2910033		protein of unknown function		HTH_Tnp_ISL3
	467IJ	zinc-finger of transposase IS204/IS1001/IS1096/IS1165	DFAR_2910034		protein of unknown function		DDE_Tnp_ISL3, HTH_Tnp_ISL3, zf-ISL3
	2JS0E	transposase, IS204 IS1001 IS1096 IS1165 family protein	DFAR_2910035		protein of unknown function		DDE_Tnp_ISL3, HTH_Tnp_ISL3, zf-ISL3
	2JS0E	transposase, IS204 IS1001 IS1096 IS1165 family protein	DFAR_2910036		protein of unknown function		DDE_Tnp_ISL3, HTH_Tnp_ISL3, zf-ISL3
	2MA3P	PFAM Transposase	DFAR_2910037		protein of unknown function		DDE_Tnp_ISL3, HTH_Tnp_ISL3, zf-ISL3
	2KBWZ	Transposase	DFAR_2910046		transposase		DDE_Tnp_ISL3, HTH_Tnp_ISL3, zf-ISL3
	2JS0E	transposase, IS204 IS1001 IS1096 IS1165 family protein	DFAR_2910047		protein of unknown function		DDE_Tnp_ISL3, HTH_Tnp_ISL3, zf-ISL3
	2MI79	DNA polymerase III alpha subunit	DFAR_2910059		protein of unknown function	COG0587	DNA_pol3_alpha, HHH_6, PHP	K14162
	2MPI8	PFAM transposase IS4 family protein	DFAR_2940018		transposase		DDE_Tnp_1, DUF4372
	2WQQM	Methyltransferase	DFAR_2950011		16S rRNA (guanine966-N2)-methyltransferase	COG0742	Cons_hypoth95	K08316
	2MPI8	PFAM transposase IS4 family protein	DFAR_2950014		protein of unknown function		DDE_Tnp_1, DUF4372
	2MPI8	PFAM transposase IS4 family protein	DFAR_2950016		protein of unknown function		DDE_Tnp_1, DUF4372
	2MPI8	PFAM transposase IS4 family protein	DFAR_2960001		protein of unknown function		DDE_Tnp_1, DUF4372
	2JS0E	transposase, IS204 IS1001 IS1096 IS1165 family protein	DFAR_2960008		protein of unknown function		DDE_Tnp_ISL3, HTH_Tnp_ISL3, zf-ISL3
	2WRUC	COG2801 Transposase and inactivated derivatives	DFAR_2960011		protein of unknown function		Mu-transpos_C, rve
	2MMEZ	Homeodomain-like domain	DFAR_2970001		protein of unknown function		Mu-transpos_C, rve
	1YCTQ	Transposase and inactivated derivatives	DFAR_2980001		protein of unknown function		rve
	1RQA2	Transposase and inactivated derivatives	DFAR_2980002		protein of unknown function		rve
	2X7GJ	Sigma-70, region 4	DFAR_2980003		protein of unknown function		rve
	2WJMX	PFAM IstB domain protein ATP-binding protein	DFAR_2980005		protein of unknown function		IstB_IS21, IstB_IS21_ATP
	4BDQD	insertion sequence ATP-binding protein	DFAR_2980006		protein of unknown function		IstB_IS21
	1RNUA	PFAM IstB domain protein ATP-binding protein	DFAR_2980007		protein of unknown function		IstB_IS21, IstB_IS21_ATP
	467IJ	zinc-finger of transposase IS204/IS1001/IS1096/IS1165	DFAR_2980015		protein of unknown function		DDE_Tnp_ISL3, HTH_Tnp_ISL3, zf-ISL3
	2KBWZ	Transposase	DFAR_2980016		protein of unknown function		DDE_Tnp_ISL3, HTH_Tnp_ISL3, zf-ISL3
	2JS0E	transposase, IS204 IS1001 IS1096 IS1165 family protein	DFAR_2980017		protein of unknown function		DDE_Tnp_ISL3, HTH_Tnp_ISL3, zf-ISL3
	467IJ	zinc-finger of transposase IS204/IS1001/IS1096/IS1165	DFAR_2980018		protein of unknown function		DDE_Tnp_ISL3, HTH_Tnp_ISL3, zf-ISL3
	2JS0E	transposase, IS204 IS1001 IS1096 IS1165 family protein	DFAR_2990001		protein of unknown function		DDE_Tnp_ISL3, HTH_Tnp_ISL3, zf-ISL3
	2JS0E	transposase, IS204 IS1001 IS1096 IS1165 family protein	DFAR_2990002		protein of unknown function		DDE_Tnp_ISL3, HTH_Tnp_ISL3, zf-ISL3
	2JS0E	transposase, IS204 IS1001 IS1096 IS1165 family protein	DFAR_2990003		protein of unknown function		DDE_Tnp_ISL3, HTH_Tnp_ISL3, zf-ISL3
	1J8NX	Domain of unknown function (DUF4372)	DFAR_2990009		protein of unknown function		DDE_Tnp_1, DUF4372
	2MPI8	PFAM transposase IS4 family protein	DFAR_2990010		protein of unknown function		DDE_Tnp_1, DUF4372
	2X7GJ	Sigma-70, region 4	DFAR_3000001		protein of unknown function		rve
	2MGSE	Sigma-70 region 4 type 2	DFAR_3000002		protein of unknown function		rve
	1RQA2	Transposase and inactivated derivatives	DFAR_3000003		protein of unknown function		rve
	1Z1N4	Transposase	DFAR_3000004		protein of unknown function		rve
	2JS0E	transposase, IS204 IS1001 IS1096 IS1165 family protein	DFAR_3000006		protein of unknown function		DDE_Tnp_ISL3, HTH_Tnp_ISL3, zf-ISL3
	2JS0E	transposase, IS204 IS1001 IS1096 IS1165 family protein	DFAR_3000007		protein of unknown function		DDE_Tnp_ISL3, HTH_Tnp_ISL3, zf-ISL3
	2MA3P	PFAM Transposase	DFAR_3000008		protein of unknown function		DDE_Tnp_ISL3, HTH_Tnp_ISL3, zf-ISL3
	1MV8Z	DNA polymerase III is a complex, multichain enzyme responsible for most of the replicative synthesis in bacteria. The epsilon subunit contain the editing function and is a proofreading 3'-5' exonuclease	DFAR_3000014		protein of unknown function	COG0847	RNase_T	K02342
	1MV8Z	DNA polymerase III is a complex, multichain enzyme responsible for most of the replicative synthesis in bacteria. The epsilon subunit contain the editing function and is a proofreading 3'-5' exonuclease	DFAR_3000017		protein of unknown function	COG0847	RNase_T	K02342
	467IJ	zinc-finger of transposase IS204/IS1001/IS1096/IS1165	DFAR_3000025		protein of unknown function		DDE_Tnp_ISL3, HTH_Tnp_ISL3, zf-ISL3
	2JS0E	transposase, IS204 IS1001 IS1096 IS1165 family protein	DFAR_3000026		protein of unknown function		DDE_Tnp_ISL3, HTH_Tnp_ISL3, zf-ISL3
	2JS0E	transposase, IS204 IS1001 IS1096 IS1165 family protein	DFAR_30001		protein of unknown function		DDE_Tnp_ISL3, HTH_Tnp_ISL3, zf-ISL3
	2MMEZ	Homeodomain-like domain	DFAR_3020001		protein of unknown function		Mu-transpos_C, rve
	2WRUC	COG2801 Transposase and inactivated derivatives	DFAR_3020002		protein of unknown function		Mu-transpos_C, rve
	36K5I	Phage recombination protein Bet	DFAR_3060016		protein of unknown function		RecT
	1RCWT	Plays an important role in DNA replication, recombination and repair. Binds to ssDNA and to an array of partner proteins to recruit them to their sites of action during DNA metabolism	DFAR_3060022		Single-stranded DNA-binding protein	COG0629	SSB	K03111
	2MQ50	it exhibits DNA-dependent ATPase activity and contains distinct active sites for ATP binding, DNA binding, and interaction with DnaC protein, primase, and other prepriming proteins	DFAR_3060026	dnaB	Replicative DNA helicase DnaB	COG0305	DnaB, DnaB_C	K02314
	2MCPB	Histone-like DNA-binding protein which is capable of wrapping DNA to stabilize it, and thus to prevent its denaturation under extreme environmental conditions	DFAR_3060028		putative DNA-binding protein HU		Bac_DNA_binding
	36HEZ	Phage integrase family	DFAR_3060031		Integrase		Phage_integrase
	2KBWZ	Transposase	DFAR_3070009		protein of unknown function		DDE_Tnp_ISL3, HTH_Tnp_ISL3, zf-ISL3
	4BDQD	insertion sequence ATP-binding protein	DFAR_3070012		protein of unknown function		IstB_IS21, IstB_IS21_ATP
	2WJMX	PFAM IstB domain protein ATP-binding protein	DFAR_3070013		protein of unknown function		IstB_IS21, IstB_IS21_ATP
	467IJ	zinc-finger of transposase IS204/IS1001/IS1096/IS1165	DFAR_3080001		protein of unknown function		DDE_Tnp_ISL3, HTH_Tnp_ISL3, zf-ISL3
	2JS0E	transposase, IS204 IS1001 IS1096 IS1165 family protein	DFAR_3090001		protein of unknown function		DDE_Tnp_ISL3, HTH_Tnp_ISL3, zf-ISL3
	2JS0E	transposase, IS204 IS1001 IS1096 IS1165 family protein	DFAR_3090002		protein of unknown function		DDE_Tnp_ISL3, HTH_Tnp_ISL3, zf-ISL3
	2MA3P	PFAM Transposase	DFAR_3090003		protein of unknown function		DDE_Tnp_ISL3, HTH_Tnp_ISL3, zf-ISL3
	2MPI8	PFAM transposase IS4 family protein	DFAR_3090005		protein of unknown function		DDE_Tnp_1, DUF4372
	1XHVQ	Transposase and inactivated derivatives COG4584	DFAR_3100008		protein of unknown function		HTH_24, rve
	468B0	PFAM Integrase, catalytic region	DFAR_3100009		protein of unknown function		HTH_24, rve
	1RQA2	Transposase and inactivated derivatives	DFAR_3100010		protein of unknown function		rve
	2WIVR	Couples transcription and DNA repair by recognizing RNA polymerase (RNAP) stalled at DNA lesions. Mediates ATP-dependent release of RNAP and its truncated transcript from the DNA, and recruitment of nucleotide excision repair machinery to the damaged site	DFAR_3130001		protein of unknown function	COG1197	CarD_CdnL_TRCF, DEAD, Helicase_C, TRCF	K03723
	2WIVR	Couples transcription and DNA repair by recognizing RNA polymerase (RNAP) stalled at DNA lesions. Mediates ATP-dependent release of RNAP and its truncated transcript from the DNA, and recruitment of nucleotide excision repair machinery to the damaged site	DFAR_3130002		protein of unknown function	COG1197	CarD_CdnL_TRCF, DEAD, Helicase_C, TRCF	K03723
	2MPI8	PFAM transposase IS4 family protein	DFAR_3140002		protein of unknown function		DDE_Tnp_1, DUF4372
	2MPI8	PFAM transposase IS4 family protein	DFAR_3140003		protein of unknown function		DDE_Tnp_1, DUF4372
	2MPI8	PFAM transposase IS4 family protein	DFAR_3150001		transposase		DDE_Tnp_1, DUF4372
	COG2801	transposition	DFAR_3150005		protein of unknown function		Mu-transpos_C, rve
	COG2801	transposition	DFAR_3150005		protein of unknown function		Mu-transpos_C, rve
	2MMEZ	Homeodomain-like domain	DFAR_3150006		protein of unknown function		Mu-transpos_C, rve
	2MMEZ	Homeodomain-like domain	DFAR_3160001		protein of unknown function		Mu-transpos_C, rve
	2ME8N	Transposase DDE domain	DFAR_3160002		protein of unknown function		DDE_Tnp_1, DUF4372
	2MPI8	PFAM transposase IS4 family protein	DFAR_3160003		protein of unknown function		DDE_Tnp_1, DUF4372
	2MPI8	PFAM transposase IS4 family protein	DFAR_3160004		protein of unknown function		DDE_Tnp_1, DUF4372
	2WJAT	it binds specifically double-stranded DNA at a 9 bp consensus (dnaA box) 5'-TTATC CA A CA A-3'. DnaA binds to ATP and to acidic phospholipids	DFAR_3160009	dnaA	Chromosomal replication initiator protein DnaA	COG0593	Bac_DnaA, Bac_DnaA_C, DnaA_N	K02313
	2MMEZ	Homeodomain-like domain	DFAR_3170020		protein of unknown function		Mu-transpos_C, rve
	COG2801	transposition	DFAR_3170021		protein of unknown function		Mu-transpos_C, rve
	COG2801	transposition	DFAR_3170021		protein of unknown function		Mu-transpos_C, rve
	2MMEZ	Homeodomain-like domain	DFAR_3170022		protein of unknown function		Mu-transpos_C, rve
	2MMEZ	Homeodomain-like domain	DFAR_3170023		protein of unknown function		Mu-transpos_C, rve
	2KBWZ	Transposase	DFAR_3170024		protein of unknown function		DDE_Tnp_ISL3, HTH_Tnp_ISL3, zf-ISL3
	467IJ	zinc-finger of transposase IS204/IS1001/IS1096/IS1165	DFAR_3170025		protein of unknown function		DDE_Tnp_ISL3, HTH_Tnp_ISL3, zf-ISL3
	2MPI8	PFAM transposase IS4 family protein	DFAR_3170028		protein of unknown function		DDE_Tnp_1, DUF4372
	2MPI8	PFAM transposase IS4 family protein	DFAR_3170029		protein of unknown function		DDE_Tnp_1, DUF4372
	2JS0E	transposase, IS204 IS1001 IS1096 IS1165 family protein	DFAR_3170031		protein of unknown function		DDE_Tnp_ISL3
	2MPI8	PFAM transposase IS4 family protein	DFAR_3180001		transposase		DDE_Tnp_1, DUF4372
	2MMEZ	Homeodomain-like domain	DFAR_3180006		protein of unknown function		Mu-transpos_C, rve
	2MMEZ	Homeodomain-like domain	DFAR_3180007		protein of unknown function		Mu-transpos_C, rve
	2JS0E	transposase, IS204 IS1001 IS1096 IS1165 family protein	DFAR_3180009		protein of unknown function		DDE_Tnp_ISL3, HTH_Tnp_ISL3, zf-ISL3
	2JS0E	transposase, IS204 IS1001 IS1096 IS1165 family protein	DFAR_3180011		protein of unknown function		DDE_Tnp_ISL3, HTH_Tnp_ISL3, zf-ISL3
	2MA3P	PFAM Transposase	DFAR_3180012		protein of unknown function		DDE_Tnp_ISL3, HTH_Tnp_ISL3, zf-ISL3
	2JS0E	transposase, IS204 IS1001 IS1096 IS1165 family protein	DFAR_3180017		protein of unknown function		DDE_Tnp_ISL3, HTH_Tnp_ISL3, zf-ISL3
	2MMEZ	Homeodomain-like domain	DFAR_3180019		transposase		Mu-transpos_C, rve
	4BDQD	insertion sequence ATP-binding protein	DFAR_3180027		protein of unknown function		IstB_IS21, IstB_IS21_ATP
	1YE8I	IstB-like ATP binding protein	DFAR_3180028		protein of unknown function		IstB_IS21, IstB_IS21_ATP
	2MGSE	Sigma-70 region 4 type 2	DFAR_3180029		protein of unknown function		rve
	1XHVQ	Transposase and inactivated derivatives COG4584	DFAR_3180030		protein of unknown function		HTH_24, rve
	2MGCZ	Helix-turn-helix domain of transposase family ISL3	DFAR_3180032		protein of unknown function		DDE_Tnp_ISL3, HTH_Tnp_ISL3, zf-ISL3
	2KBWZ	Transposase	DFAR_3190019		protein of unknown function		DDE_Tnp_ISL3, HTH_Tnp_ISL3, zf-ISL3
	2MPI8	PFAM transposase IS4 family protein	DFAR_3190021		protein of unknown function		DDE_Tnp_1, DUF4372
	2MPI8	PFAM transposase IS4 family protein	DFAR_3190023		protein of unknown function		DDE_Tnp_1, DUF4372
	2JS0E	transposase, IS204 IS1001 IS1096 IS1165 family protein	DFAR_3190024		protein of unknown function		DDE_Tnp_ISL3, HTH_Tnp_ISL3, zf-ISL3
	2MPI8	PFAM transposase IS4 family protein	DFAR_3200001		transposase		DDE_Tnp_1, DUF4372
	2MPI8	PFAM transposase IS4 family protein	DFAR_3200002		protein of unknown function		DDE_Tnp_1, DUF4372
	2KBWZ	Transposase	DFAR_3200003		protein of unknown function		DDE_Tnp_ISL3, HTH_Tnp_ISL3, zf-ISL3
	2JS0E	transposase, IS204 IS1001 IS1096 IS1165 family protein	DFAR_3200004		protein of unknown function		DDE_Tnp_ISL3, HTH_Tnp_ISL3, zf-ISL3
	1Z0CJ	ISPsy14, transposition helper protein	DFAR_3200005		protein of unknown function		IstB_IS21, IstB_IS21_ATP
	4BBH4	Transposase and inactivated derivatives	DFAR_3200006		protein of unknown function		rve
	1Z1N4	Transposase	DFAR_3200007		protein of unknown function		rve
	1X5R9	Integrase core domain	DFAR_3200008		protein of unknown function		rve
	1XHVQ	Transposase and inactivated derivatives COG4584	DFAR_3200009		protein of unknown function		rve
	2MPI8	PFAM transposase IS4 family protein	DFAR_320001		protein of unknown function		DDE_Tnp_1, DUF4372
	468B0	PFAM Integrase, catalytic region	DFAR_3200010		protein of unknown function		HTH_24, rve
	2MPI8	PFAM transposase IS4 family protein	DFAR_320002		protein of unknown function		DDE_Tnp_1, DUF4372
	2MPI8	PFAM transposase IS4 family protein	DFAR_320003		protein of unknown function		DDE_Tnp_1, DUF4372
	2MMEZ	Homeodomain-like domain	DFAR_320010		protein of unknown function		Mu-transpos_C, rve
	2MMEZ	Homeodomain-like domain	DFAR_320012		protein of unknown function		Mu-transpos_C, rve
	COG2801	transposition	DFAR_320013		protein of unknown function		Mu-transpos_C, rve
	COG2801	transposition	DFAR_320013		protein of unknown function		Mu-transpos_C, rve
	2MMEZ	Homeodomain-like domain	DFAR_320014		protein of unknown function		Mu-transpos_C, rve
	1XHVQ	Transposase and inactivated derivatives COG4584	DFAR_320019		protein of unknown function		rve
	1WYPQ	PFAM Integrase catalytic	DFAR_3210002		protein of unknown function		rve
	468B0	PFAM Integrase, catalytic region	DFAR_3210003		protein of unknown function		HTH_24, rve
	2X7GJ	Sigma-70, region 4	DFAR_3210004		protein of unknown function		rve
	2MA3P	PFAM Transposase	DFAR_3220001		protein of unknown function		DDE_Tnp_ISL3, HTH_Tnp_ISL3, zf-ISL3
	2MMEZ	Homeodomain-like domain	DFAR_3220006		protein of unknown function		Mu-transpos_C, rve
	2MMEZ	Homeodomain-like domain	DFAR_3220007		protein of unknown function		Mu-transpos_C, rve
	2MMEZ	Homeodomain-like domain	DFAR_3220009		protein of unknown function		Mu-transpos_C, rve
	COG2801	transposition	DFAR_3220010		protein of unknown function		Mu-transpos_C, rve
	COG2801	transposition	DFAR_3220010		protein of unknown function		Mu-transpos_C, rve
	275SU	PFAM Mu transposase, C-terminal	DFAR_3220011		protein of unknown function		Mu-transpos_C, rve
	2NE5Z	Homeodomain-like domain	DFAR_3220012		protein of unknown function		HTH_32, rve
	2WRUC	COG2801 Transposase and inactivated derivatives	DFAR_3220014		protein of unknown function		Mu-transpos_C, rve
	2MPI8	PFAM transposase IS4 family protein	DFAR_3240001		protein of unknown function		DDE_Tnp_1, DUF4372
	2MPI8	PFAM transposase IS4 family protein	DFAR_3240002		protein of unknown function		DDE_Tnp_1, DUF4372
	1XHVQ	Transposase and inactivated derivatives COG4584	DFAR_3240012		protein of unknown function		HTH_24, rve
	1WYPQ	PFAM Integrase catalytic	DFAR_3240013		protein of unknown function		rve
	1RQA2	Transposase and inactivated derivatives	DFAR_3240014		protein of unknown function		rve
	46A5W	PFAM Integrase, catalytic region	DFAR_3250008		protein of unknown function		HTH_23, rve
	1WYPQ	PFAM Integrase catalytic	DFAR_3250009		protein of unknown function		rve
	2MMEZ	Homeodomain-like domain	DFAR_3250011		protein of unknown function		Mu-transpos_C, rve
	COG2801	transposition	DFAR_3250012		protein of unknown function		Mu-transpos_C, rve
	COG2801	transposition	DFAR_3250012		protein of unknown function		Mu-transpos_C, rve
	2JS0E	transposase, IS204 IS1001 IS1096 IS1165 family protein	DFAR_3280004		protein of unknown function		DDE_Tnp_ISL3, HTH_Tnp_ISL3, zf-ISL3
	467IJ	zinc-finger of transposase IS204/IS1001/IS1096/IS1165	DFAR_3280005		protein of unknown function		DDE_Tnp_ISL3, HTH_Tnp_ISL3, zf-ISL3
	2JS0E	transposase, IS204 IS1001 IS1096 IS1165 family protein	DFAR_3280006		protein of unknown function		DDE_Tnp_ISL3, HTH_Tnp_ISL3, zf-ISL3
	1KQVU	NUDIX domain	DFAR_3280016		protein of unknown function		NUDIX
	46A5W	PFAM Integrase, catalytic region	DFAR_3280017		protein of unknown function		HTH_23, rve
	2X7GJ	Sigma-70, region 4	DFAR_3280019		protein of unknown function		rve
	COG2801	transposition	DFAR_3290001		protein of unknown function		Mu-transpos_C, rve
	COG2801	transposition	DFAR_3290001		protein of unknown function		Mu-transpos_C, rve
	2MMEZ	Homeodomain-like domain	DFAR_3290003		protein of unknown function		Mu-transpos_C, rve
	COG0494	nUDIX hydrolase	DFAR_3290009		protein of unknown function		NUDIX
	COG0494	nUDIX hydrolase	DFAR_3290009		protein of unknown function		NUDIX
	2GKUV	NUDIX hydrolase	DFAR_3290010		protein of unknown function		NUDIX
	2WQUD	Belongs to the Nudix hydrolase family	DFAR_3290011		protein of unknown function		NUDIX
	2MA3P	PFAM Transposase	DFAR_3290014		protein of unknown function		DDE_Tnp_ISL3, HTH_Tnp_ISL3, zf-ISL3
	1X0G6	PFAM Transposase	DFAR_3290015		protein of unknown function		DDE_Tnp_ISL3, HTH_Tnp_ISL3
	2JS0E	transposase, IS204 IS1001 IS1096 IS1165 family protein	DFAR_3290016		protein of unknown function		DDE_Tnp_ISL3, HTH_Tnp_ISL3, zf-ISL3
	2MMEZ	Homeodomain-like domain	DFAR_3290024		protein of unknown function		Mu-transpos_C, rve
	2MMEZ	Homeodomain-like domain	DFAR_3290025		protein of unknown function		Mu-transpos_C, rve
	2MMEZ	Homeodomain-like domain	DFAR_3290026		protein of unknown function		Mu-transpos_C, rve
	2MMEZ	Homeodomain-like domain	DFAR_3290027		protein of unknown function		Mu-transpos_C, rve
	2MPI8	PFAM transposase IS4 family protein	DFAR_3290029		protein of unknown function		DDE_Tnp_1, DUF4372
	2MPI8	PFAM transposase IS4 family protein	DFAR_3290030		protein of unknown function		DDE_Tnp_1, DUF4372
	2MPI8	PFAM transposase IS4 family protein	DFAR_3290033		protein of unknown function		DDE_Tnp_1, DUF4372
	COG3385	transposase activity	DFAR_3290034		protein of unknown function		DUF4372
	COG3385	transposase activity	DFAR_3290034		protein of unknown function		DUF4372
	2MPI8	PFAM transposase IS4 family protein	DFAR_3290038		protein of unknown function		DDE_Tnp_1, DUF4372
	2MPI8	PFAM transposase IS4 family protein	DFAR_3290039		transposase		DDE_Tnp_1, DUF4372
	COG3385	transposase activity	DFAR_3290041		protein of unknown function		DUF4372
	COG3385	transposase activity	DFAR_3290041		protein of unknown function		DUF4372
	2MMEZ	Homeodomain-like domain	DFAR_3290043		transposase		Mu-transpos_C, rve
	2MMEZ	Homeodomain-like domain	DFAR_3290044		protein of unknown function		Mu-transpos_C, rve
	2MA3P	PFAM Transposase	DFAR_3290046		protein of unknown function		DDE_Tnp_ISL3, HTH_Tnp_ISL3, zf-ISL3
	467IJ	zinc-finger of transposase IS204/IS1001/IS1096/IS1165	DFAR_330003		protein of unknown function		DDE_Tnp_ISL3, HTH_Tnp_ISL3, zf-ISL3
	2MGCZ	Helix-turn-helix domain of transposase family ISL3	DFAR_330004		protein of unknown function		DDE_Tnp_ISL3, HTH_Tnp_ISL3, zf-ISL3
	2KBWZ	Transposase	DFAR_330005		protein of unknown function		DDE_Tnp_ISL3, HTH_Tnp_ISL3, zf-ISL3
	467IJ	zinc-finger of transposase IS204/IS1001/IS1096/IS1165	DFAR_330007		protein of unknown function		DDE_Tnp_ISL3, HTH_Tnp_ISL3, zf-ISL3
	2MPI8	PFAM transposase IS4 family protein	DFAR_330008		protein of unknown function		DDE_Tnp_1, DUF4372
	2MPI8	PFAM transposase IS4 family protein	DFAR_330009		protein of unknown function		DDE_Tnp_1, DUF4372
	467IJ	zinc-finger of transposase IS204/IS1001/IS1096/IS1165	DFAR_330011		protein of unknown function		DDE_Tnp_ISL3, HTH_Tnp_ISL3, zf-ISL3
	2JS0E	transposase, IS204 IS1001 IS1096 IS1165 family protein	DFAR_330012		protein of unknown function		DDE_Tnp_ISL3, HTH_Tnp_ISL3, zf-ISL3
	2MPI8	PFAM transposase IS4 family protein	DFAR_330013		protein of unknown function		DDE_Tnp_1, DUF4372
	2MPI8	PFAM transposase IS4 family protein	DFAR_330016		protein of unknown function		DDE_Tnp_1, DUF4372
	2MPI8	PFAM transposase IS4 family protein	DFAR_330017		protein of unknown function		DDE_Tnp_1, DUF4372
	2WIY6	Belongs to the DEAD box helicase family	DFAR_330032	rhlB	ATP-dependent RNA helicase RhlB	COG0513	DEAD, Helicase_C	K03732
	2MA3P	PFAM Transposase	DFAR_330035		protein of unknown function		DDE_Tnp_ISL3, HTH_Tnp_ISL3, zf-ISL3
	2JS0E	transposase, IS204 IS1001 IS1096 IS1165 family protein	DFAR_330036		protein of unknown function		DDE_Tnp_ISL3, HTH_Tnp_ISL3, zf-ISL3
	1RQQA	PFAM Transposase, IS204 IS1001 IS1096 IS1165	DFAR_330037		protein of unknown function		DDE_Tnp_ISL3
	3TBSA	PFAM Integrase catalytic	DFAR_3310001		protein of unknown function		rve
	1WYPQ	PFAM Integrase catalytic	DFAR_3310002		protein of unknown function		rve
	3JRH7	Transposase and inactivated derivatives	DFAR_3310003		protein of unknown function		rve
	1RQA2	Transposase and inactivated derivatives	DFAR_3310004		protein of unknown function
	1X0G6	PFAM Transposase	DFAR_3320001		protein of unknown function		DDE_Tnp_ISL3, HTH_Tnp_ISL3
	2MGCZ	Helix-turn-helix domain of transposase family ISL3	DFAR_3330002		protein of unknown function		DDE_Tnp_ISL3, HTH_Tnp_ISL3, zf-ISL3
	2JS0E	transposase, IS204 IS1001 IS1096 IS1165 family protein	DFAR_3330003		protein of unknown function		DDE_Tnp_ISL3, HTH_Tnp_ISL3, zf-ISL3
	2MPI8	PFAM transposase IS4 family protein	DFAR_3330004		protein of unknown function		DDE_Tnp_1, DUF4372
	2MPI8	PFAM transposase IS4 family protein	DFAR_3330007		protein of unknown function		DDE_Tnp_1, DUF4372
	2JS0E	transposase, IS204 IS1001 IS1096 IS1165 family protein	DFAR_3340001		protein of unknown function		DDE_Tnp_ISL3, HTH_Tnp_ISL3, zf-ISL3
	2JS0E	transposase, IS204 IS1001 IS1096 IS1165 family protein	DFAR_3340003		protein of unknown function		DDE_Tnp_ISL3, HTH_Tnp_ISL3, zf-ISL3
	2JS0E	transposase, IS204 IS1001 IS1096 IS1165 family protein	DFAR_3340009		protein of unknown function		DDE_Tnp_ISL3, HTH_Tnp_ISL3, zf-ISL3
	2JS0E	transposase, IS204 IS1001 IS1096 IS1165 family protein	DFAR_3340010		protein of unknown function		DDE_Tnp_ISL3, HTH_Tnp_ISL3, zf-ISL3
	2KBWZ	Transposase	DFAR_3340011		protein of unknown function		DDE_Tnp_ISL3, HTH_Tnp_ISL3, zf-ISL3
	2MA3P	PFAM Transposase	DFAR_3340012		protein of unknown function		DDE_Tnp_ISL3, HTH_Tnp_ISL3, zf-ISL3
	1RNUA	PFAM IstB domain protein ATP-binding protein	DFAR_3340021		protein of unknown function		IstB_IS21, IstB_IS21_ATP
	4679W	PFAM IstB domain protein ATP-binding protein	DFAR_3340023		protein of unknown function		IstB_IS21, IstB_IS21_ATP
	1YCTQ	Transposase and inactivated derivatives	DFAR_3340025		protein of unknown function		rve
	2MGSE	Sigma-70 region 4 type 2	DFAR_3340026		protein of unknown function		rve
	468B0	PFAM Integrase, catalytic region	DFAR_3340027		protein of unknown function		HTH_23, rve
	1XHVQ	Transposase and inactivated derivatives COG4584	DFAR_3340028		protein of unknown function		HTH_24, rve
	COG2801	transposition	DFAR_3360003		protein of unknown function		Mu-transpos_C, rve
	COG2801	transposition	DFAR_3360003		protein of unknown function		Mu-transpos_C, rve
	2MMEZ	Homeodomain-like domain	DFAR_3360005		protein of unknown function		Mu-transpos_C, rve
	2WRUC	COG2801 Transposase and inactivated derivatives	DFAR_3360006		protein of unknown function		Mu-transpos_C, rve
	2WQ4S	DNA polymerase III chi subunit, HolC	DFAR_3360017		DNA polymerase III subunit chi	COG2927	DNA_pol3_chi	K02339
	2MA3P	PFAM Transposase	DFAR_3360024		protein of unknown function		DDE_Tnp_ISL3, HTH_Tnp_ISL3, zf-ISL3
	2JS0E	transposase, IS204 IS1001 IS1096 IS1165 family protein	DFAR_3360025		protein of unknown function		DDE_Tnp_ISL3, HTH_Tnp_ISL3, zf-ISL3
	2JS0E	transposase, IS204 IS1001 IS1096 IS1165 family protein	DFAR_3360026		protein of unknown function		DDE_Tnp_ISL3, HTH_Tnp_ISL3, zf-ISL3
	2MMEZ	Homeodomain-like domain	DFAR_3360030		protein of unknown function		Mu-transpos_C, rve
	2JS0E	transposase, IS204 IS1001 IS1096 IS1165 family protein	DFAR_3370001		protein of unknown function		DDE_Tnp_ISL3, HTH_Tnp_ISL3, zf-ISL3
	2MGCZ	Helix-turn-helix domain of transposase family ISL3	DFAR_3370002		protein of unknown function		DDE_Tnp_ISL3, HTH_Tnp_ISL3, zf-ISL3
	2KBWZ	Transposase	DFAR_3370003		protein of unknown function		DDE_Tnp_ISL3, HTH_Tnp_ISL3, zf-ISL3
	2MMEZ	Homeodomain-like domain	DFAR_3370006		protein of unknown function		Mu-transpos_C, rve
	2MMEZ	Homeodomain-like domain	DFAR_3370007		transposase		Mu-transpos_C, rve
	2MMEZ	Homeodomain-like domain	DFAR_3370008		protein of unknown function		Mu-transpos_C, rve
	2MPI8	PFAM transposase IS4 family protein	DFAR_3370009		protein of unknown function		DDE_Tnp_1, DUF4372
	2MPI8	PFAM transposase IS4 family protein	DFAR_3370010		transposase		DDE_Tnp_1, DUF4372
	467IJ	zinc-finger of transposase IS204/IS1001/IS1096/IS1165	DFAR_3370015		protein of unknown function		DDE_Tnp_ISL3, HTH_Tnp_ISL3, zf-ISL3
	1X0G6	PFAM Transposase	DFAR_3370016		protein of unknown function		DDE_Tnp_ISL3, HTH_Tnp_ISL3
	2MMEZ	Homeodomain-like domain	DFAR_3380002		protein of unknown function		Mu-transpos_C, rve
	COG2801	transposition	DFAR_3380003		transposase		Mu-transpos_C, rve
	COG2801	transposition	DFAR_3380003		transposase		Mu-transpos_C, rve
	2MMEZ	Homeodomain-like domain	DFAR_3380006		protein of unknown function		Mu-transpos_C, rve
	2MMEZ	Homeodomain-like domain	DFAR_3380014		protein of unknown function		Mu-transpos_C, rve
	2JS0E	transposase, IS204 IS1001 IS1096 IS1165 family protein	DFAR_3380018		protein of unknown function		DDE_Tnp_ISL3, HTH_Tnp_ISL3, zf-ISL3
	2MGSE	Sigma-70 region 4 type 2	DFAR_3390001		protein of unknown function		rve
	24B59	Integrase core domain	DFAR_3390002		protein of unknown function		rve
	468B0	PFAM Integrase, catalytic region	DFAR_3390003		protein of unknown function		HTH_24, rve
	2JS0E	transposase, IS204 IS1001 IS1096 IS1165 family protein	DFAR_3390006		protein of unknown function		DDE_Tnp_ISL3, HTH_Tnp_ISL3, zf-ISL3
	1X0G6	PFAM Transposase	DFAR_3390007		protein of unknown function		DDE_Tnp_ISL3, HTH_Tnp_ISL3
	2JS0E	transposase, IS204 IS1001 IS1096 IS1165 family protein	DFAR_3390010		protein of unknown function		DDE_Tnp_ISL3, HTH_Tnp_ISL3, zf-ISL3
	2MGCZ	Helix-turn-helix domain of transposase family ISL3	DFAR_3390011		protein of unknown function		DDE_Tnp_ISL3, HTH_Tnp_ISL3, zf-ISL3
	2MPI8	PFAM transposase IS4 family protein	DFAR_3400001		protein of unknown function		DDE_Tnp_1, DUF4372
	2MPI8	PFAM transposase IS4 family protein	DFAR_3400002		protein of unknown function		DDE_Tnp_1, DUF4372
	2WRUC	COG2801 Transposase and inactivated derivatives	DFAR_3400005		protein of unknown function		Mu-transpos_C, rve
	2MMEZ	Homeodomain-like domain	DFAR_3400006		protein of unknown function		Mu-transpos_C, rve
	2MMEZ	Homeodomain-like domain	DFAR_3400007		protein of unknown function		Mu-transpos_C, rve
	COG2801	transposition	DFAR_3400008		protein of unknown function		Mu-transpos_C, rve
	COG2801	transposition	DFAR_3400008		protein of unknown function		Mu-transpos_C, rve
	2MMEZ	Homeodomain-like domain	DFAR_340010		protein of unknown function		Mu-transpos_C, rve
	2MMEZ	Homeodomain-like domain	DFAR_340012		protein of unknown function		Mu-transpos_C, rve
	2WRUC	COG2801 Transposase and inactivated derivatives	DFAR_340013		protein of unknown function		Mu-transpos_C, rve
	1K4N3	Protein of unknown function (DUF4011)	DFAR_340015		protein of unknown function		AAA_11, AAA_12, DUF3320, DUF4011
	2WJR9	COG1112 Superfamily I DNA and RNA helicases and helicase subunits	DFAR_340016		protein of unknown function		AAA_12, DUF3320, DUF4011
	2NNS8	Releases the supercoiling and torsional tension of DNA, which is introduced during the DNA replication and transcription, by transiently cleaving and rejoining one strand of the DNA duplex. Introduces a single-strand break via transesterification at a target site in duplex DNA. The scissile phosphodiester is attacked by the catalytic tyrosine of the enzyme, resulting in the formation of a DNA-(5'…	DFAR_340017		protein of unknown function	COG0550, COG0551, COG1754	Topoisom_bac, Toprim, zf-C4_Topoisom	K03168
	2JS0E	transposase, IS204 IS1001 IS1096 IS1165 family protein	DFAR_340018		protein of unknown function		DDE_Tnp_ISL3, HTH_Tnp_ISL3, zf-ISL3
	2JS0E	transposase, IS204 IS1001 IS1096 IS1165 family protein	DFAR_340020		protein of unknown function		DDE_Tnp_ISL3, HTH_Tnp_ISL3, zf-ISL3
	2MA3P	PFAM Transposase	DFAR_340021		protein of unknown function		DDE_Tnp_ISL3, HTH_Tnp_ISL3, zf-ISL3
	1RQA2	Transposase and inactivated derivatives	DFAR_340032		protein of unknown function		rve
	2X7GJ	Sigma-70, region 4	DFAR_340033		protein of unknown function		rve
	1YCTQ	Transposase and inactivated derivatives	DFAR_340034		protein of unknown function		rve
	4679W	PFAM IstB domain protein ATP-binding protein	DFAR_340035		protein of unknown function		IstB_IS21, IstB_IS21_ATP
	4BDQD	insertion sequence ATP-binding protein	DFAR_340036		protein of unknown function		IstB_IS21
	2JS0E	transposase, IS204 IS1001 IS1096 IS1165 family protein	DFAR_340037		protein of unknown function		DDE_Tnp_ISL3, HTH_Tnp_ISL3, zf-ISL3
	46A5W	PFAM Integrase, catalytic region	DFAR_340048		protein of unknown function		HTH_23, rve
	2JS0E	transposase, IS204 IS1001 IS1096 IS1165 family protein	DFAR_340049		protein of unknown function		DDE_Tnp_ISL3, HTH_Tnp_ISL3, zf-ISL3
	COG3464		DFAR_340051		protein of unknown function		zf-ISL3
	COG3464		DFAR_340051		protein of unknown function		zf-ISL3
	2WQPX	Belongs to the bacterial histone-like protein family	DFAR_340056	ihfB	Integration host factor subunit beta	COG0776	Bac_DNA_binding	K05788
	1RQQA	PFAM Transposase, IS204 IS1001 IS1096 IS1165	DFAR_340058		protein of unknown function		zf-ISL3
	2JS0E	transposase, IS204 IS1001 IS1096 IS1165 family protein	DFAR_340059		protein of unknown function		DDE_Tnp_ISL3, HTH_Tnp_ISL3, zf-ISL3
	2JS0E	transposase, IS204 IS1001 IS1096 IS1165 family protein	DFAR_340060		protein of unknown function		DDE_Tnp_ISL3, HTH_Tnp_ISL3, zf-ISL3
	2MPI8	PFAM transposase IS4 family protein	DFAR_340061		protein of unknown function		DDE_Tnp_1, DUF4372
	COG2801	transposition	DFAR_340063		protein of unknown function		Mu-transpos_C, rve
	COG2801	transposition	DFAR_340063		protein of unknown function		Mu-transpos_C, rve
	2WRUC	COG2801 Transposase and inactivated derivatives	DFAR_340064		protein of unknown function		Mu-transpos_C, rve
	2WRUC	COG2801 Transposase and inactivated derivatives	DFAR_340065		protein of unknown function		Mu-transpos_C, rve
	2MMEZ	Homeodomain-like domain	DFAR_3420001		protein of unknown function		Mu-transpos_C, rve
	2KFB9	PFAM IstB domain protein ATP-binding protein	DFAR_3420008		protein of unknown function		IstB_IS21, IstB_IS21_ATP
	4679W	PFAM IstB domain protein ATP-binding protein	DFAR_3420009		protein of unknown function		IstB_IS21, IstB_IS21_ATP
	1XHVQ	Transposase and inactivated derivatives COG4584	DFAR_3420010		protein of unknown function		rve
	2X7GJ	Sigma-70, region 4	DFAR_3420011		protein of unknown function		rve
	2JS0E	transposase, IS204 IS1001 IS1096 IS1165 family protein	DFAR_3430013		protein of unknown function		DDE_Tnp_ISL3, HTH_Tnp_ISL3, zf-ISL3
	COG3385	transposase activity	DFAR_3440007		protein of unknown function		DUF4372
	COG3385	transposase activity	DFAR_3440007		protein of unknown function		DUF4372
	2MPI8	PFAM transposase IS4 family protein	DFAR_3440008		protein of unknown function		DDE_Tnp_1, DUF4372
	2MPI8	PFAM transposase IS4 family protein	DFAR_3440009		protein of unknown function		DDE_Tnp_1, DUF4372
	2MPI8	PFAM transposase IS4 family protein	DFAR_3460001		protein of unknown function		DDE_Tnp_1, DUF4372
	1RNUA	PFAM IstB domain protein ATP-binding protein	DFAR_3460007		protein of unknown function		IstB_IS21, IstB_IS21_ATP
	467IJ	zinc-finger of transposase IS204/IS1001/IS1096/IS1165	DFAR_3460024		protein of unknown function		DDE_Tnp_ISL3, HTH_Tnp_ISL3, zf-ISL3
	2JS0E	transposase, IS204 IS1001 IS1096 IS1165 family protein	DFAR_3460025		protein of unknown function		DDE_Tnp_ISL3, HTH_Tnp_ISL3, zf-ISL3
	2JS0E	transposase, IS204 IS1001 IS1096 IS1165 family protein	DFAR_3460026		protein of unknown function		DDE_Tnp_ISL3, HTH_Tnp_ISL3, zf-ISL3
	2MPI8	PFAM transposase IS4 family protein	DFAR_3460028		protein of unknown function		DDE_Tnp_1, DUF4372
	2JS0E	transposase, IS204 IS1001 IS1096 IS1165 family protein	DFAR_3460029		protein of unknown function		DDE_Tnp_ISL3, HTH_Tnp_ISL3, zf-ISL3
	2JS0E	transposase, IS204 IS1001 IS1096 IS1165 family protein	DFAR_3460031		protein of unknown function		DDE_Tnp_ISL3, HTH_Tnp_ISL3, zf-ISL3
	2MA3P	PFAM Transposase	DFAR_3460032		protein of unknown function		DDE_Tnp_ISL3, HTH_Tnp_ISL3, zf-ISL3
	COG3464		DFAR_3460038		protein of unknown function		DDE_Tnp_ISL3
	COG3464		DFAR_3460038		protein of unknown function		DDE_Tnp_ISL3
	2JS0E	transposase, IS204 IS1001 IS1096 IS1165 family protein	DFAR_3460039		protein of unknown function		DDE_Tnp_ISL3, HTH_Tnp_ISL3, zf-ISL3
	2JS0E	transposase, IS204 IS1001 IS1096 IS1165 family protein	DFAR_3460040		protein of unknown function		DDE_Tnp_ISL3, HTH_Tnp_ISL3, zf-ISL3
	467IJ	zinc-finger of transposase IS204/IS1001/IS1096/IS1165	DFAR_3460041		protein of unknown function		DDE_Tnp_ISL3, HTH_Tnp_ISL3, zf-ISL3
	COG3464		DFAR_3460042		protein of unknown function		zf-ISL3
	COG3464		DFAR_3460042		protein of unknown function		zf-ISL3
	1RQA2	Transposase and inactivated derivatives	DFAR_3460043		protein of unknown function		rve
	468B0	PFAM Integrase, catalytic region	DFAR_3460044		protein of unknown function		HTH_23, rve
	2MMEZ	Homeodomain-like domain	DFAR_3460047		protein of unknown function		Mu-transpos_C, rve
	2MMEZ	Homeodomain-like domain	DFAR_3460048		protein of unknown function		Mu-transpos_C, rve
	1RQA2	Transposase and inactivated derivatives	DFAR_3460052		protein of unknown function		rve
	2X7GJ	Sigma-70, region 4	DFAR_3460053		protein of unknown function		rve
	2KCS3	Integrase core domain	DFAR_3460054		protein of unknown function		rve
	1YE8I	IstB-like ATP binding protein	DFAR_3460055		protein of unknown function		IstB_IS21, IstB_IS21_ATP
	1JAW0	IstB-like ATP binding protein	DFAR_3460056		protein of unknown function		IstB_IS21, IstB_IS21_ATP
	1RQQA	PFAM Transposase, IS204 IS1001 IS1096 IS1165	DFAR_3460062		protein of unknown function		zf-ISL3
	467IJ	zinc-finger of transposase IS204/IS1001/IS1096/IS1165	DFAR_3460063		protein of unknown function		DDE_Tnp_ISL3, HTH_Tnp_ISL3, zf-ISL3
	2JS0E	transposase, IS204 IS1001 IS1096 IS1165 family protein	DFAR_3460064		protein of unknown function		DDE_Tnp_ISL3, HTH_Tnp_ISL3, zf-ISL3
	2WRUC	COG2801 Transposase and inactivated derivatives	DFAR_3460070		protein of unknown function		Mu-transpos_C, rve
	2MGSE	Sigma-70 region 4 type 2	DFAR_3470001		protein of unknown function		rve
	2TVA2	Transposase and inactivated derivatives	DFAR_3470002		protein of unknown function		rve
	4679W	PFAM IstB domain protein ATP-binding protein	DFAR_3470004		protein of unknown function		IstB_IS21, IstB_IS21_ATP
	2MMEZ	Homeodomain-like domain	DFAR_3470005		protein of unknown function		Mu-transpos_C, rve
	2MPI8	PFAM transposase IS4 family protein	DFAR_3480001		protein of unknown function		DDE_Tnp_1, DUF4372
	2KBWZ	Transposase	DFAR_3480002		protein of unknown function		DDE_Tnp_ISL3, HTH_Tnp_ISL3, zf-ISL3
	1XHVQ	Transposase and inactivated derivatives COG4584	DFAR_3480013		protein of unknown function		HTH_24, rve
	1YCTQ	Transposase and inactivated derivatives	DFAR_3480014		protein of unknown function		rve
	1WYPQ	PFAM Integrase catalytic	DFAR_3480015		protein of unknown function		rve
	2KCS3	Integrase core domain	DFAR_3480017		protein of unknown function		rve
	4679W	PFAM IstB domain protein ATP-binding protein	DFAR_3480018		protein of unknown function		IstB_IS21, IstB_IS21_ATP
	42G1G	PFAM Integrase catalytic	DFAR_3500002		protein of unknown function		HTH_32, Mu-transpos_C, rve
	2MMEZ	Homeodomain-like domain	DFAR_3500003		transposase		Mu-transpos_C, rve
	2WRUC	COG2801 Transposase and inactivated derivatives	DFAR_3500004		protein of unknown function		Mu-transpos_C, rve
	2MMEZ	Homeodomain-like domain	DFAR_350001		protein of unknown function		Mu-transpos_C, rve
	2JS0E	transposase, IS204 IS1001 IS1096 IS1165 family protein	DFAR_3500012		protein of unknown function		DDE_Tnp_ISL3, HTH_Tnp_ISL3, zf-ISL3
	2JS0E	transposase, IS204 IS1001 IS1096 IS1165 family protein	DFAR_350005		protein of unknown function		DDE_Tnp_ISL3, HTH_Tnp_ISL3, zf-ISL3
	2JS0E	transposase, IS204 IS1001 IS1096 IS1165 family protein	DFAR_350006		protein of unknown function		DDE_Tnp_ISL3, HTH_Tnp_ISL3, zf-ISL3
	467IJ	zinc-finger of transposase IS204/IS1001/IS1096/IS1165	DFAR_350007		protein of unknown function		DDE_Tnp_ISL3, HTH_Tnp_ISL3, zf-ISL3
	2MMEZ	Homeodomain-like domain	DFAR_3510002		protein of unknown function		Mu-transpos_C, rve
	2KCS3	Integrase core domain	DFAR_3510005		protein of unknown function		HTH_23, rve
	1XHVQ	Transposase and inactivated derivatives COG4584	DFAR_3530007		protein of unknown function		HTH_24, rve
	1RQA2	Transposase and inactivated derivatives	DFAR_3530008		protein of unknown function		rve
	402Y4	IstB-like ATP binding protein	DFAR_3530009		protein of unknown function		IstB_IS21, IstB_IS21_ATP
	4679W	PFAM IstB domain protein ATP-binding protein	DFAR_3530010		protein of unknown function		IstB_IS21, IstB_IS21_ATP
	2X7GJ	Sigma-70, region 4	DFAR_3530012		protein of unknown function		rve
	1WYPQ	PFAM Integrase catalytic	DFAR_3530013		protein of unknown function		rve
	1JGKI	Integrase core domain	DFAR_3530014		protein of unknown function		rve
	2WRUC	COG2801 Transposase and inactivated derivatives	DFAR_3540006		protein of unknown function		Mu-transpos_C, rve
	2JS0E	transposase, IS204 IS1001 IS1096 IS1165 family protein	DFAR_3550001		protein of unknown function		DDE_Tnp_ISL3, HTH_Tnp_ISL3, zf-ISL3
	2JS0E	transposase, IS204 IS1001 IS1096 IS1165 family protein	DFAR_3560001		protein of unknown function		DDE_Tnp_ISL3, HTH_Tnp_ISL3, zf-ISL3
	2MPI8	PFAM transposase IS4 family protein	DFAR_3560002		protein of unknown function		DDE_Tnp_1, DUF4372
	2MPI8	PFAM transposase IS4 family protein	DFAR_3560003		protein of unknown function		DDE_Tnp_1, DUF4372
	2MPI8	PFAM transposase IS4 family protein	DFAR_3560004		protein of unknown function		DDE_Tnp_1, DUF4372
	2MPI8	PFAM transposase IS4 family protein	DFAR_3560005		protein of unknown function		DDE_Tnp_1, DUF4372
	2MPI8	PFAM transposase IS4 family protein	DFAR_3560006		protein of unknown function		DDE_Tnp_1, DUF4372
	1RNUA	PFAM IstB domain protein ATP-binding protein	DFAR_3570001		protein of unknown function		IstB_IS21, IstB_IS21_ATP
	2JS0E	transposase, IS204 IS1001 IS1096 IS1165 family protein	DFAR_3590001		protein of unknown function		DDE_Tnp_ISL3, HTH_Tnp_ISL3, zf-ISL3
	2MGCZ	Helix-turn-helix domain of transposase family ISL3	DFAR_3590002		protein of unknown function		DDE_Tnp_ISL3, HTH_Tnp_ISL3, zf-ISL3
	2MGCZ	Helix-turn-helix domain of transposase family ISL3	DFAR_3590003		protein of unknown function		DDE_Tnp_ISL3, HTH_Tnp_ISL3, zf-ISL3
	3JRH7	Transposase and inactivated derivatives	DFAR_3590004		protein of unknown function		rve
	1YE8I	IstB-like ATP binding protein	DFAR_3590005		protein of unknown function		IstB_IS21, IstB_IS21_ATP
	4679W	PFAM IstB domain protein ATP-binding protein	DFAR_3590006		protein of unknown function		IstB_IS21, IstB_IS21_ATP
	2MMEZ	Homeodomain-like domain	DFAR_3600004		protein of unknown function		Mu-transpos_C, rve
	2X7GJ	Sigma-70, region 4	DFAR_3620004		protein of unknown function		rve
	2TVA2	Transposase and inactivated derivatives	DFAR_3620005		protein of unknown function		rve
	2WRUC	COG2801 Transposase and inactivated derivatives	DFAR_3630014		protein of unknown function		Mu-transpos_C, rve
	2MMEZ	Homeodomain-like domain	DFAR_3630015		protein of unknown function		Mu-transpos_C, rve
	2WRUC	COG2801 Transposase and inactivated derivatives	DFAR_3630016		protein of unknown function		Mu-transpos_C, rve
	2MMEZ	Homeodomain-like domain	DFAR_3630017		protein of unknown function		Mu-transpos_C, rve
	1XHVQ	Transposase and inactivated derivatives COG4584	DFAR_3630020		protein of unknown function		rve
	1RQA2	Transposase and inactivated derivatives	DFAR_3630021		protein of unknown function		rve
	46A5W	PFAM Integrase, catalytic region	DFAR_3630022		protein of unknown function		HTH_23, rve
	2MPI8	PFAM transposase IS4 family protein	DFAR_3630032		protein of unknown function		DDE_Tnp_1, DUF4372
	2MPI8	PFAM transposase IS4 family protein	DFAR_3640002		transposase		DDE_Tnp_1, DUF4372
	2JS0E	transposase, IS204 IS1001 IS1096 IS1165 family protein	DFAR_3650001		protein of unknown function		DDE_Tnp_ISL3
	2MPI8	PFAM transposase IS4 family protein	DFAR_3660005		protein of unknown function		DDE_Tnp_1, DUF4372
	2MPI8	PFAM transposase IS4 family protein	DFAR_3660006		protein of unknown function		DDE_Tnp_1, DUF4372
	2MPI8	PFAM transposase IS4 family protein	DFAR_3660007		protein of unknown function		DDE_Tnp_1, DUF4372
	2MGSE	Sigma-70 region 4 type 2	DFAR_3670001		protein of unknown function		rve
	2MGSE	Sigma-70 region 4 type 2	DFAR_3670002		protein of unknown function		rve
	4679W	PFAM IstB domain protein ATP-binding protein	DFAR_3670003		protein of unknown function		IstB_IS21, IstB_IS21_ATP
	402Y4	IstB-like ATP binding protein	DFAR_3670004		protein of unknown function		IstB_IS21, IstB_IS21_ATP
	1RNUA	PFAM IstB domain protein ATP-binding protein	DFAR_3670005		protein of unknown function		IstB_IS21, IstB_IS21_ATP
	2JS0E	transposase, IS204 IS1001 IS1096 IS1165 family protein	DFAR_3670009		protein of unknown function		DDE_Tnp_ISL3, HTH_Tnp_ISL3, zf-ISL3
	2KBWZ	Transposase	DFAR_3670010		protein of unknown function		DDE_Tnp_ISL3, HTH_Tnp_ISL3, zf-ISL3
	2JS0E	transposase, IS204 IS1001 IS1096 IS1165 family protein	DFAR_3670011		protein of unknown function		DDE_Tnp_ISL3, HTH_Tnp_ISL3, zf-ISL3
	2JS0E	transposase, IS204 IS1001 IS1096 IS1165 family protein	DFAR_3670012		protein of unknown function		DDE_Tnp_ISL3, HTH_Tnp_ISL3, zf-ISL3
	467IJ	zinc-finger of transposase IS204/IS1001/IS1096/IS1165	DFAR_3670013		protein of unknown function		DDE_Tnp_ISL3, HTH_Tnp_ISL3, zf-ISL3
	2WJ2Q	The RuvA-RuvB complex in the presence of ATP renatures cruciform structure in supercoiled DNA with palindromic sequence, indicating that it may promote strand exchange reactions in homologous recombination. RuvAB is a helicase that mediates the Holliday junction migration by localized denaturation and reannealing	DFAR_3680003	ruvB	Holliday junction branch migration complex subunit RuvB	COG2255	RuvB_C, RuvB_N	K03551
	2MPI8	PFAM transposase IS4 family protein	DFAR_3680005		protein of unknown function		DDE_Tnp_1, DUF4372
	1Z1N4	Transposase	DFAR_3690002		protein of unknown function		rve
	1YE8I	IstB-like ATP binding protein	DFAR_3690003		protein of unknown function		IstB_IS21, IstB_IS21_ATP
	1RNUA	PFAM IstB domain protein ATP-binding protein	DFAR_3690004		protein of unknown function		IstB_IS21, IstB_IS21_ATP
	2JS0E	transposase, IS204 IS1001 IS1096 IS1165 family protein	DFAR_3690005		protein of unknown function		DDE_Tnp_ISL3, HTH_Tnp_ISL3, zf-ISL3
	46A5W	PFAM Integrase, catalytic region	DFAR_3690007		protein of unknown function		HTH_23, rve
	1RQA2	Transposase and inactivated derivatives	DFAR_3690008		protein of unknown function
	1RQA2	Transposase and inactivated derivatives	DFAR_3690009		protein of unknown function		rve
	1RQA2	Transposase and inactivated derivatives	DFAR_3690010		protein of unknown function		rve
	2JS0E	transposase, IS204 IS1001 IS1096 IS1165 family protein	DFAR_3690011		protein of unknown function		DDE_Tnp_ISL3, HTH_Tnp_ISL3, zf-ISL3
	2MA3P	PFAM Transposase	DFAR_3690012		protein of unknown function		DDE_Tnp_ISL3, HTH_Tnp_ISL3, zf-ISL3
	2JS0E	transposase, IS204 IS1001 IS1096 IS1165 family protein	DFAR_3690014		protein of unknown function		HTH_Tnp_ISL3
	2KBWZ	Transposase	DFAR_3690017		protein of unknown function		DDE_Tnp_ISL3, HTH_Tnp_ISL3, zf-ISL3
	2JS0E	transposase, IS204 IS1001 IS1096 IS1165 family protein	DFAR_3690018		protein of unknown function		DDE_Tnp_ISL3, HTH_Tnp_ISL3, zf-ISL3
	2WRUC	COG2801 Transposase and inactivated derivatives	DFAR_3690026		protein of unknown function		Mu-transpos_C, rve
	2MMEZ	Homeodomain-like domain	DFAR_3690027		protein of unknown function		Mu-transpos_C, rve
	COG2801	transposition	DFAR_3690028		protein of unknown function		Mu-transpos_C, rve
	COG2801	transposition	DFAR_3690028		protein of unknown function		Mu-transpos_C, rve
	2MA3P	PFAM Transposase	DFAR_3690034		protein of unknown function		DDE_Tnp_ISL3, HTH_Tnp_ISL3, zf-ISL3
	2MPI8	PFAM transposase IS4 family protein	DFAR_3690041		protein of unknown function		DDE_Tnp_1, DUF4372
	2MMEZ	Homeodomain-like domain	DFAR_3690045		protein of unknown function		Mu-transpos_C, rve
	2MMEZ	Homeodomain-like domain	DFAR_3690046		transposase		Mu-transpos_C, rve
	2WRUC	COG2801 Transposase and inactivated derivatives	DFAR_3690047		protein of unknown function		Mu-transpos_C, rve
	4BDQD	insertion sequence ATP-binding protein	DFAR_3690066		protein of unknown function		IstB_IS21
	2637H	PFAM Integrase catalytic	DFAR_3700002		protein of unknown function		Mu-transpos_C, rve
	2MMEZ	Homeodomain-like domain	DFAR_3700003		protein of unknown function		Mu-transpos_C, rve
	1RQA2	Transposase and inactivated derivatives	DFAR_3710001		protein of unknown function		rve
	3JRH7	Transposase and inactivated derivatives	DFAR_3710002		protein of unknown function
	2JS0E	transposase, IS204 IS1001 IS1096 IS1165 family protein	DFAR_3710006		protein of unknown function		DDE_Tnp_ISL3, HTH_Tnp_ISL3, zf-ISL3
	COG3464		DFAR_3710012		protein of unknown function		zf-ISL3
	COG3464		DFAR_3710012		protein of unknown function		zf-ISL3
	2JS0E	transposase, IS204 IS1001 IS1096 IS1165 family protein	DFAR_3710013		protein of unknown function		HTH_Tnp_ISL3, zf-ISL3
	2JS0E	transposase, IS204 IS1001 IS1096 IS1165 family protein	DFAR_3710014		protein of unknown function		DDE_Tnp_ISL3, HTH_Tnp_ISL3, zf-ISL3
	467IJ	zinc-finger of transposase IS204/IS1001/IS1096/IS1165	DFAR_3710015		protein of unknown function		DDE_Tnp_ISL3, HTH_Tnp_ISL3, zf-ISL3
	4679W	PFAM IstB domain protein ATP-binding protein	DFAR_3710016		protein of unknown function		IstB_IS21, IstB_IS21_ATP
	2MPI8	PFAM transposase IS4 family protein	DFAR_3710019		transposase		DDE_Tnp_1, DUF4372
	2MGCZ	Helix-turn-helix domain of transposase family ISL3	DFAR_3710020		protein of unknown function		DDE_Tnp_ISL3, HTH_Tnp_ISL3, zf-ISL3
	467IJ	zinc-finger of transposase IS204/IS1001/IS1096/IS1165	DFAR_3710021		protein of unknown function		DDE_Tnp_ISL3, HTH_Tnp_ISL3, zf-ISL3
	2MA3P	PFAM Transposase	DFAR_3710022		protein of unknown function		DDE_Tnp_ISL3, HTH_Tnp_ISL3, zf-ISL3
	2JS0E	transposase, IS204 IS1001 IS1096 IS1165 family protein	DFAR_3710023		protein of unknown function		HTH_Tnp_ISL3
	2MMEZ	Homeodomain-like domain	DFAR_3710026		protein of unknown function		Mu-transpos_C, rve
	2WRUC	COG2801 Transposase and inactivated derivatives	DFAR_3710031		protein of unknown function		Mu-transpos_C, rve
	2MMEZ	Homeodomain-like domain	DFAR_3710033		protein of unknown function		Mu-transpos_C, rve
	2MMEZ	Homeodomain-like domain	DFAR_3710034		protein of unknown function		Mu-transpos_C, rve
	COG2801	transposition	DFAR_3710035		protein of unknown function		Mu-transpos_C, rve
	COG2801	transposition	DFAR_3710035		protein of unknown function		Mu-transpos_C, rve
	1XHVQ	Transposase and inactivated derivatives COG4584	DFAR_3710036		protein of unknown function		HTH_24, rve
	1WYPQ	PFAM Integrase catalytic	DFAR_3710037		protein of unknown function		rve
	2MGSE	Sigma-70 region 4 type 2	DFAR_3710038		protein of unknown function		rve
	1K5SK	PFAM IstB domain protein ATP-binding protein	DFAR_3710040		protein of unknown function		IstB_IS21, IstB_IS21_ATP
	2MA3P	PFAM Transposase	DFAR_3720003		protein of unknown function		DDE_Tnp_ISL3, HTH_Tnp_ISL3, zf-ISL3
	2JS0E	transposase, IS204 IS1001 IS1096 IS1165 family protein	DFAR_3720004		protein of unknown function		DDE_Tnp_ISL3, HTH_Tnp_ISL3, zf-ISL3
	1X0G6	PFAM Transposase	DFAR_3720005		protein of unknown function		DDE_Tnp_ISL3, HTH_Tnp_ISL3
	467IJ	zinc-finger of transposase IS204/IS1001/IS1096/IS1165	DFAR_3720006		protein of unknown function		DDE_Tnp_ISL3, HTH_Tnp_ISL3, zf-ISL3
	2MGCZ	Helix-turn-helix domain of transposase family ISL3	DFAR_3730001		protein of unknown function		DDE_Tnp_ISL3, HTH_Tnp_ISL3, zf-ISL3
	2KBWZ	Transposase	DFAR_3730002		protein of unknown function		DDE_Tnp_ISL3, HTH_Tnp_ISL3, zf-ISL3
	2JS0E	transposase, IS204 IS1001 IS1096 IS1165 family protein	DFAR_3730003		protein of unknown function		DDE_Tnp_ISL3, HTH_Tnp_ISL3, zf-ISL3
	2KBWZ	Transposase	DFAR_3730004		protein of unknown function		DDE_Tnp_ISL3, HTH_Tnp_ISL3, zf-ISL3
	COG2801	transposition	DFAR_3740001		protein of unknown function		Mu-transpos_C, rve
	COG2801	transposition	DFAR_3740001		protein of unknown function		Mu-transpos_C, rve
	COG3464		DFAR_3740003		protein of unknown function		DDE_Tnp_ISL3
	COG3464		DFAR_3740003		protein of unknown function		DDE_Tnp_ISL3
	2JS0E	transposase, IS204 IS1001 IS1096 IS1165 family protein	DFAR_3740004		protein of unknown function		DDE_Tnp_ISL3, HTH_Tnp_ISL3, zf-ISL3
	2MMEZ	Homeodomain-like domain	DFAR_3740008		transposase		Mu-transpos_C, rve
	2MPI8	PFAM transposase IS4 family protein	DFAR_3740014		transposase		DDE_Tnp_1, DUF4372
	2G2FW	Domain of unknown function (DUF4372)	DFAR_3740015		protein of unknown function		DDE_Tnp_1, DUF4372
	2MMEZ	Homeodomain-like domain	DFAR_3740017		protein of unknown function		Mu-transpos_C, rve
	2MMEZ	Homeodomain-like domain	DFAR_3740030		protein of unknown function		Mu-transpos_C, rve
	2JS0E	transposase, IS204 IS1001 IS1096 IS1165 family protein	DFAR_3760001		protein of unknown function		DDE_Tnp_ISL3, HTH_Tnp_ISL3, zf-ISL3
	467IJ	zinc-finger of transposase IS204/IS1001/IS1096/IS1165	DFAR_3760013		protein of unknown function		DDE_Tnp_ISL3, HTH_Tnp_ISL3, zf-ISL3
	2JS0E	transposase, IS204 IS1001 IS1096 IS1165 family protein	DFAR_3760014		protein of unknown function		DDE_Tnp_ISL3, HTH_Tnp_ISL3, zf-ISL3
	2JS0E	transposase, IS204 IS1001 IS1096 IS1165 family protein	DFAR_3770012		protein of unknown function		DDE_Tnp_ISL3, HTH_Tnp_ISL3, zf-ISL3
	2MMEZ	Homeodomain-like domain	DFAR_3780002		transposase		Mu-transpos_C, rve
	2MMEZ	Homeodomain-like domain	DFAR_3780003		protein of unknown function		Mu-transpos_C, rve
	2MMEZ	Homeodomain-like domain	DFAR_3780004		protein of unknown function		Mu-transpos_C, rve
	1WHYI	Transposase	DFAR_3780005		protein of unknown function
	2MPI8	PFAM transposase IS4 family protein	DFAR_3790001		protein of unknown function		DDE_Tnp_1, DUF4372
	2MPI8	PFAM transposase IS4 family protein	DFAR_3790002		protein of unknown function		DDE_Tnp_1, DUF4372
	2MA3P	PFAM Transposase	DFAR_3790003		protein of unknown function		DDE_Tnp_ISL3, HTH_Tnp_ISL3, zf-ISL3
	467IJ	zinc-finger of transposase IS204/IS1001/IS1096/IS1165	DFAR_3790004		protein of unknown function		DDE_Tnp_ISL3, HTH_Tnp_ISL3, zf-ISL3
	46A5W	PFAM Integrase, catalytic region	DFAR_3800001		protein of unknown function		HTH_23, rve
	2JS0E	transposase, IS204 IS1001 IS1096 IS1165 family protein	DFAR_3800002		protein of unknown function		DDE_Tnp_ISL3, HTH_Tnp_ISL3, zf-ISL3
	2MA3P	PFAM Transposase	DFAR_3800005		protein of unknown function		DDE_Tnp_ISL3, HTH_Tnp_ISL3, zf-ISL3
	1XIS1	DNA replication protein	DFAR_3800006		protein of unknown function		IstB_IS21, IstB_IS21_ATP
	2WRUC	COG2801 Transposase and inactivated derivatives	DFAR_380002		protein of unknown function		Mu-transpos_C, rve
	COG3385	transposase activity	DFAR_3800026		protein of unknown function		DUF4372
	COG3385	transposase activity	DFAR_3800026		protein of unknown function		DUF4372
	2MPI8	PFAM transposase IS4 family protein	DFAR_3800027		protein of unknown function		DDE_Tnp_1, DUF4372
	2MPI8	PFAM transposase IS4 family protein	DFAR_380003		protein of unknown function		DDE_Tnp_1, DUF4372
	2MPI8	PFAM transposase IS4 family protein	DFAR_3800030		protein of unknown function		DDE_Tnp_1, DUF4372
	2WK5H	Endonuclease that is involved in the suppression of homologous recombination and may therefore have a key role in the control of bacterial genetic diversity	DFAR_3800053		DNA mismatch repair protein MutS2	COG1193	MutS_V, Smr	K07456
	2WK5H	Endonuclease that is involved in the suppression of homologous recombination and may therefore have a key role in the control of bacterial genetic diversity	DFAR_3800054		protein of unknown function	COG1193	MutS_V, Smr	K07456
	2WJ9Y	RNA polymerase that catalyzes the synthesis of short RNA molecules used as primers for DNA polymerase during DNA replication	DFAR_3800055		DNA primase	COG0358	DnaB_bind, Toprim_2, Toprim_N, zf-CHC2	K02316
	2WJ9Y	RNA polymerase that catalyzes the synthesis of short RNA molecules used as primers for DNA polymerase during DNA replication	DFAR_3800056		DNA primase	COG0358	DnaB_bind, Toprim_2, Toprim_N, zf-CHC2	K02316
	2WQSU	Ribonuclease H	DFAR_3800061		ribonuclease HI	COG0328	RVT_3	K03469
	2MPI8	PFAM transposase IS4 family protein	DFAR_3800065		protein of unknown function		DDE_Tnp_1, DUF4372
	1YE8I	IstB-like ATP binding protein	DFAR_3820001		protein of unknown function		IstB_IS21, IstB_IS21_ATP
	2WNF9	Nuclease that resolves Holliday junction intermediates in genetic recombination. Cleaves the cruciform structure in supercoiled DNA by nicking to strands with the same polarity at sites symmetrically opposed at the junction in the homologous arms and leaves a 5'-terminal phosphate and a 3'-terminal hydroxyl group	DFAR_3820011	ruvC	crossover junction endodeoxyribonuclease RuvC	COG0817	RuvC	K01159
	2WPH5	The RuvA-RuvB complex in the presence of ATP renatures cruciform structure in supercoiled DNA with palindromic sequence, indicating that it may promote strand exchange reactions in homologous recombination. RuvAB is a helicase that mediates the Holliday junction migration by localized denaturation and reannealing. RuvA stimulates, in the presence of DNA, the weak ATPase activity of RuvB	DFAR_3820012	ruvA	Holliday junction branch migration complex subunit RuvA	COG0632	HHH_5, RuvA_C, RuvA_N	K03550
	2WRUC	COG2801 Transposase and inactivated derivatives	DFAR_3820016		protein of unknown function		Mu-transpos_C, rve
	2MMEZ	Homeodomain-like domain	DFAR_3820017		transposase		Mu-transpos_C, rve
	2MMEZ	Homeodomain-like domain	DFAR_3820018		protein of unknown function		Mu-transpos_C, rve
	2MPI8	PFAM transposase IS4 family protein	DFAR_3820024		protein of unknown function		DDE_Tnp_1, DUF4372
	2X7GJ	Sigma-70, region 4	DFAR_3820026		protein of unknown function		rve
	2MGSE	Sigma-70 region 4 type 2	DFAR_3820027		protein of unknown function		rve
	1YT7S	Integrase core domain	DFAR_3820028		protein of unknown function		rve
	1RQA2	Transposase and inactivated derivatives	DFAR_3820029		protein of unknown function		rve
	2PFT8	Transposase and inactivated derivatives	DFAR_3820030		protein of unknown function		rve
	2JS0E	transposase, IS204 IS1001 IS1096 IS1165 family protein	DFAR_3820032		protein of unknown function		DDE_Tnp_ISL3, HTH_Tnp_ISL3, zf-ISL3
	4679W	PFAM IstB domain protein ATP-binding protein	DFAR_3840001		protein of unknown function		IstB_IS21, IstB_IS21_ATP
	402Y4	IstB-like ATP binding protein	DFAR_3840002		protein of unknown function		IstB_IS21, IstB_IS21_ATP
	1Z0CJ	ISPsy14, transposition helper protein	DFAR_3840003		protein of unknown function		IstB_IS21, IstB_IS21_ATP
	1RNUA	PFAM IstB domain protein ATP-binding protein	DFAR_3850012		protein of unknown function		IstB_IS21, IstB_IS21_ATP
	1YE8I	IstB-like ATP binding protein	DFAR_3850013		protein of unknown function		IstB_IS21, IstB_IS21_ATP
	1RQA2	Transposase and inactivated derivatives	DFAR_3850015		protein of unknown function		rve
	27K5P	Integrase core domain	DFAR_3850016		protein of unknown function		rve
	1RQA2	Transposase and inactivated derivatives	DFAR_3850017		protein of unknown function		rve
	2MA3P	PFAM Transposase	DFAR_3850026		protein of unknown function		DDE_Tnp_ISL3, HTH_Tnp_ISL3, zf-ISL3
	COG4584	PFAM Integrase catalytic	DFAR_3850032		protein of unknown function
	COG4584	PFAM Integrase catalytic	DFAR_3850032		protein of unknown function
	2MPI8	PFAM transposase IS4 family protein	DFAR_3850034		protein of unknown function		DDE_Tnp_1, DUF4372
	43TC3	PFAM transposase, IS4 family protein	DFAR_3850035		protein of unknown function		DDE_Tnp_1, DUF4372
	1IVDQ	Domain of unknown function (DUF4372)	DFAR_3850037		protein of unknown function		DDE_Tnp_1, DUF4372
	2WPCK	DNA polymerase III, delta prime subunit	DFAR_3850041		DNA polymerase III subunit delta'	COG0470	DNA_pol3_delta2	K02341
	COG3464		DFAR_3850045		protein of unknown function		DDE_Tnp_ISL3
	COG3464		DFAR_3850045		protein of unknown function		DDE_Tnp_ISL3
	2JS0E	transposase, IS204 IS1001 IS1096 IS1165 family protein	DFAR_3850046		protein of unknown function		DDE_Tnp_ISL3, HTH_Tnp_ISL3, zf-ISL3
	2MA3P	PFAM Transposase	DFAR_3850048		protein of unknown function		DDE_Tnp_ISL3, HTH_Tnp_ISL3, zf-ISL3
	2MA3P	PFAM Transposase	DFAR_3850059		protein of unknown function		DDE_Tnp_ISL3, HTH_Tnp_ISL3, zf-ISL3
	2JS0E	transposase, IS204 IS1001 IS1096 IS1165 family protein	DFAR_3850060		protein of unknown function		DDE_Tnp_ISL3, HTH_Tnp_ISL3, zf-ISL3
	2JS0E	transposase, IS204 IS1001 IS1096 IS1165 family protein	DFAR_3860001		protein of unknown function		DDE_Tnp_ISL3, HTH_Tnp_ISL3, zf-ISL3
	2JS0E	transposase, IS204 IS1001 IS1096 IS1165 family protein	DFAR_3860002		protein of unknown function		DDE_Tnp_ISL3, HTH_Tnp_ISL3, zf-ISL3
	2JS0E	transposase, IS204 IS1001 IS1096 IS1165 family protein	DFAR_3860006		transposase		DDE_Tnp_ISL3, HTH_Tnp_ISL3, zf-ISL3
	2MMEZ	Homeodomain-like domain	DFAR_3890001		transposase		Mu-transpos_C, rve
	COG2801	transposition	DFAR_3890002		protein of unknown function		Mu-transpos_C, rve
	COG2801	transposition	DFAR_3890002		protein of unknown function		Mu-transpos_C, rve
	2MMEZ	Homeodomain-like domain	DFAR_3890003		protein of unknown function		HTH_32, rve
	1YCTQ	Transposase and inactivated derivatives	DFAR_3890005		protein of unknown function		rve
	1RQA2	Transposase and inactivated derivatives	DFAR_3890006		protein of unknown function		rve
	COG3385	transposase activity	DFAR_3890007		protein of unknown function		DUF4372
	COG3385	transposase activity	DFAR_3890007		protein of unknown function		DUF4372
	2MPI8	PFAM transposase IS4 family protein	DFAR_3890008		protein of unknown function		DDE_Tnp_1, DUF4372
	46A5W	PFAM Integrase, catalytic region	DFAR_390002		protein of unknown function		HTH_23, rve
	4679W	PFAM IstB domain protein ATP-binding protein	DFAR_390003		protein of unknown function		IstB_IS21, IstB_IS21_ATP
	2MPI8	PFAM transposase IS4 family protein	DFAR_3920003		protein of unknown function		DDE_Tnp_1, DUF4372
	2MPI8	PFAM transposase IS4 family protein	DFAR_3920004		protein of unknown function		DDE_Tnp_1, DUF4372
	2MPI8	PFAM transposase IS4 family protein	DFAR_3920005		protein of unknown function		DDE_Tnp_1, DUF4372
	2MMEZ	Homeodomain-like domain	DFAR_3920008		protein of unknown function		Mu-transpos_C, rve
	2MMEZ	Homeodomain-like domain	DFAR_3920010		protein of unknown function		Mu-transpos_C, rve
	2MMEZ	Homeodomain-like domain	DFAR_3920011		protein of unknown function		Mu-transpos_C, rve
	2MMEZ	Homeodomain-like domain	DFAR_3920012		transposase		Mu-transpos_C, rve
	2WJMX	PFAM IstB domain protein ATP-binding protein	DFAR_3920016		protein of unknown function		IstB_IS21, IstB_IS21_ATP
	4679W	PFAM IstB domain protein ATP-binding protein	DFAR_3920017		protein of unknown function		IstB_IS21, IstB_IS21_ATP
	2MPI8	PFAM transposase IS4 family protein	DFAR_3940001		protein of unknown function		DDE_Tnp_1, DUF4372
	2MPI8	PFAM transposase IS4 family protein	DFAR_3950002		protein of unknown function		DDE_Tnp_1, DUF4372
	2JS0E	transposase, IS204 IS1001 IS1096 IS1165 family protein	DFAR_3950004		protein of unknown function		DDE_Tnp_ISL3, HTH_Tnp_ISL3, zf-ISL3
	1RQA2	Transposase and inactivated derivatives	DFAR_3960001		protein of unknown function		rve
	2Q7R2	Integrase core domain	DFAR_3960002		protein of unknown function		rve
	2MGSE	Sigma-70 region 4 type 2	DFAR_3960003		protein of unknown function		rve
	1Z404	cog cog4584	DFAR_3960005		protein of unknown function		rve
	1RNUA	PFAM IstB domain protein ATP-binding protein	DFAR_3960006		protein of unknown function		IstB_IS21, IstB_IS21_ATP
	46A5W	PFAM Integrase, catalytic region	DFAR_3960007		protein of unknown function		HTH_23, rve
	24B59	Integrase core domain	DFAR_3960008		protein of unknown function		rve
	2MA3P	PFAM Transposase	DFAR_3960009		protein of unknown function		DDE_Tnp_ISL3, HTH_Tnp_ISL3, zf-ISL3
	2JS0E	transposase, IS204 IS1001 IS1096 IS1165 family protein	DFAR_3960010		protein of unknown function		DDE_Tnp_ISL3, HTH_Tnp_ISL3, zf-ISL3
	2JS0E	transposase, IS204 IS1001 IS1096 IS1165 family protein	DFAR_3960011		protein of unknown function		DDE_Tnp_ISL3, HTH_Tnp_ISL3, zf-ISL3
	COG3464		DFAR_3960012		protein of unknown function		zf-ISL3
	COG3464		DFAR_3960012		protein of unknown function		zf-ISL3
	1MU2G	PFAM Integrase catalytic region	DFAR_3960015		protein of unknown function		rve
	1RQA2	Transposase and inactivated derivatives	DFAR_3960016		protein of unknown function		rve
	1RQA2	Transposase and inactivated derivatives	DFAR_3960017		protein of unknown function		rve
	2TVA2	Transposase and inactivated derivatives	DFAR_3960018		protein of unknown function		rve
	2MGSE	Sigma-70 region 4 type 2	DFAR_3960019		protein of unknown function		rve
	COG4584	PFAM Integrase catalytic	DFAR_3960020		protein of unknown function
	COG4584	PFAM Integrase catalytic	DFAR_3960020		protein of unknown function
	1KMKI	Integrase core domain	DFAR_3960021		protein of unknown function		rve
	COG3464		DFAR_3960023		protein of unknown function		zf-ISL3
	COG3464		DFAR_3960023		protein of unknown function		zf-ISL3
	282GA	Integrase core domain	DFAR_3970001		protein of unknown function		rve
	2MPI8	PFAM transposase IS4 family protein	DFAR_3980001		protein of unknown function		DDE_Tnp_1, DUF4372
	2MPI8	PFAM transposase IS4 family protein	DFAR_3980002		protein of unknown function		DDE_Tnp_1, DUF4372
	2MMEZ	Homeodomain-like domain	DFAR_3980008		protein of unknown function		Mu-transpos_C, rve
	2MMEZ	Homeodomain-like domain	DFAR_3980009		protein of unknown function		Mu-transpos_C, rve
	4679W	PFAM IstB domain protein ATP-binding protein	DFAR_3990001		protein of unknown function		IstB_IS21, IstB_IS21_ATP
	1RQA2	Transposase and inactivated derivatives	DFAR_3990003		protein of unknown function		rve
	1RQA2	Transposase and inactivated derivatives	DFAR_3990004		protein of unknown function		rve
	2MPI8	PFAM transposase IS4 family protein	DFAR_3990005		protein of unknown function		DDE_Tnp_1, DUF4372
	2MPI8	PFAM transposase IS4 family protein	DFAR_3990006		protein of unknown function		DDE_Tnp_1, DUF4372
	2MA3P	PFAM Transposase	DFAR_3990033		protein of unknown function		DDE_Tnp_ISL3, HTH_Tnp_ISL3, zf-ISL3
	2MGCZ	Helix-turn-helix domain of transposase family ISL3	DFAR_3990034		protein of unknown function		DDE_Tnp_ISL3, HTH_Tnp_ISL3, zf-ISL3
	2JS0E	transposase, IS204 IS1001 IS1096 IS1165 family protein	DFAR_3990035		protein of unknown function		DDE_Tnp_ISL3, HTH_Tnp_ISL3, zf-ISL3
	2MMEZ	Homeodomain-like domain	DFAR_3990037		protein of unknown function		Mu-transpos_C, rve
	2MMEZ	Homeodomain-like domain	DFAR_3990038		protein of unknown function		Mu-transpos_C, rve
	2MPI8	PFAM transposase IS4 family protein	DFAR_3990039		transposase		DDE_Tnp_1, DUF4372
	2MMEZ	Homeodomain-like domain	DFAR_3990045		protein of unknown function		Mu-transpos_C, rve
	2MMEZ	Homeodomain-like domain	DFAR_3990046		protein of unknown function		Mu-transpos_C, rve
	2MMEZ	Homeodomain-like domain	DFAR_3990047		protein of unknown function		Mu-transpos_C, rve
	2MPI8	PFAM transposase IS4 family protein	DFAR_3990048		protein of unknown function		DDE_Tnp_1, DUF4372
	1RQA2	Transposase and inactivated derivatives	DFAR_3990050		protein of unknown function		rve
	4AE6P	Integrase core domain	DFAR_3990051		protein of unknown function		rve
	2MGSE	Sigma-70 region 4 type 2	DFAR_3990052		protein of unknown function		rve
	4679W	PFAM IstB domain protein ATP-binding protein	DFAR_3990053		protein of unknown function		IstB_IS21, IstB_IS21_ATP
	402Y4	IstB-like ATP binding protein	DFAR_3990054		protein of unknown function		IstB_IS21, IstB_IS21_ATP
	1RNUA	PFAM IstB domain protein ATP-binding protein	DFAR_3990055		protein of unknown function		IstB_IS21, IstB_IS21_ATP
	2MA3P	PFAM Transposase	DFAR_3990058		protein of unknown function		DDE_Tnp_ISL3, HTH_Tnp_ISL3, zf-ISL3
	2MA3P	PFAM Transposase	DFAR_3990059		protein of unknown function		DDE_Tnp_ISL3, HTH_Tnp_ISL3, zf-ISL3
	2JS0E	transposase, IS204 IS1001 IS1096 IS1165 family protein	DFAR_3990060		protein of unknown function		DDE_Tnp_ISL3, HTH_Tnp_ISL3, zf-ISL3
	2MMEZ	Homeodomain-like domain	DFAR_4000003		protein of unknown function		Mu-transpos_C, rve
	2MMEZ	Homeodomain-like domain	DFAR_4000004		transposase		Mu-transpos_C, rve
	2NE5Z	Homeodomain-like domain	DFAR_4000005		protein of unknown function		HTH_32, rve
	2MMEZ	Homeodomain-like domain	DFAR_4000006		protein of unknown function		Mu-transpos_C, rve
	2JS0E	transposase, IS204 IS1001 IS1096 IS1165 family protein	DFAR_4000011		protein of unknown function		DDE_Tnp_ISL3, HTH_Tnp_ISL3, zf-ISL3
	2MA3P	PFAM Transposase	DFAR_4000012		protein of unknown function		DDE_Tnp_ISL3, HTH_Tnp_ISL3, zf-ISL3
	2JS0E	transposase, IS204 IS1001 IS1096 IS1165 family protein	DFAR_4000025		protein of unknown function		DDE_Tnp_ISL3, HTH_Tnp_ISL3, zf-ISL3
	2WMXB	TIGRFAM Phage SPO1 DNA polymerase-related protein	DFAR_4000035		uracil-DNA glycosylase	COG1573	UDG	K21929
	2JS0E	transposase, IS204 IS1001 IS1096 IS1165 family protein	DFAR_400005		protein of unknown function		DDE_Tnp_ISL3, HTH_Tnp_ISL3, zf-ISL3
	467IJ	zinc-finger of transposase IS204/IS1001/IS1096/IS1165	DFAR_400006		protein of unknown function		DDE_Tnp_ISL3, HTH_Tnp_ISL3, zf-ISL3
	2JS0E	transposase, IS204 IS1001 IS1096 IS1165 family protein	DFAR_400007		protein of unknown function		HTH_Tnp_ISL3
	2WJWP	DNA-dependent ATPase involved in processing of recombination intermediates, plays a role in repairing DNA breaks. Stimulates the branch migration of RecA-mediated strand transfer reactions, allowing the 3' invading strand to extend heteroduplex DNA faster. Binds ssDNA in the presence of ADP but not other nucleotides, has ATPase activity that is stimulated by ssDNA and various branched DNA structu…	DFAR_400011	radA	fragment of DNA recombination protein (part 2)	COG1066	AAA_25, ChlI	K04485
	2WJWP	DNA-dependent ATPase involved in processing of recombination intermediates, plays a role in repairing DNA breaks. Stimulates the branch migration of RecA-mediated strand transfer reactions, allowing the 3' invading strand to extend heteroduplex DNA faster. Binds ssDNA in the presence of ADP but not other nucleotides, has ATPase activity that is stimulated by ssDNA and various branched DNA structu…	DFAR_400013	radA	fragment of DNA recombination protein (part 1)	COG1066	AAA_25, ChlI	K04485
	2WIYC	Can catalyze the hydrolysis of ATP in the presence of single-stranded DNA, the ATP-dependent uptake of single-stranded DNA by duplex DNA, and the ATP-dependent hybridization of homologous single-stranded DNAs. It interacts with LexA causing its activation and leading to its autocatalytic cleavage	DFAR_400019	recA	DNA recombination/repair protein RecA	COG0468	RecA	K03553
	COG1662	PFAM IS1 transposase	DFAR_400023		protein of unknown function
	COG1662	PFAM IS1 transposase	DFAR_400023		protein of unknown function
	2TURN	PFAM IS1 transposase	DFAR_400024		protein of unknown function		DDE_Tnp_IS1
	1RNUA	PFAM IstB domain protein ATP-binding protein	DFAR_400028		protein of unknown function		IstB_IS21, IstB_IS21_ATP
[truncated: 715 more rows]
