# Supplementary material for: Magnetoreception in a freshwater ciliate arises from endosymbiosis
Source: Nat Commun. 2026 Mar 10;17:3732. doi: 10.1038/s41467-026-70462-8 (PMC13103400; doi:10.1038/s41467-026-70462-8)
Supplement: Supplementary file 10 — Supplementary Data 8 [file 41467_2026_70462_MOESM10_ESM.xlsx]

## Sheet: Feuil1
Table S2. Functional classification of protein-coding genes classified by eggNOG-mapper version 2.1.12 into Cluster of Orthologous Groups (COG) for symbiotic species compared to few free-living MTB and non-MTB species of the same phylum. The colour shade represents the frequency of protein-coding genes for symbionts DsD-1, GD-1, MD-1 and DcD-1 and few free-living species, including Pseudomonas sy…
				Genome
				symbionts					free-living bacteria
	COG process	COG category	COG category description	GD-1	MD-1	Dsd-1	Dcd-1		Ps	BW-2	Rr	Sm	Db
Total number of protein-coding genes				1956	1619	2659	5596		5637	3787	4054	5398	3453
Frequency of protein-coding genes classified by eegNOG in at least one COG category				78.94	60.47	40.24	70.05		91.66	90.26	0.9132	81.09	89.38
Number of protein-coding genes
	CELLULAR PROCESSES AND SIGNALING	D	Cell cycle control, cell division, chromosome partitioning	33	19	29	36		58	70	47	46	51
	CELLULAR PROCESSES AND SIGNALING	M	Cell wall/membrane/envelope biogenesis	119	67	116	207		368	213	200	231	257
	CELLULAR PROCESSES AND SIGNALING	N	Cell motility	26	34	13	20		154	159	122	151	102
	CELLULAR PROCESSES AND SIGNALING	O	Posttranslational modification, protein turnover, chaperones	45	35	49	72		116	131	127	116	95
	CELLULAR PROCESSES AND SIGNALING	T	Signal transduction mechanisms	31	22	19	164		323	327	291	570	280
	CELLULAR PROCESSES AND SIGNALING	U	Intracellular trafficking, secretion, and vesicular transport	93	58	22	269		139	125	71	74	69
	CELLULAR PROCESSES AND SIGNALING	V	Defense mechanisms	21	7	13	20		57	50	58	62	40
	CELLULAR PROCESSES AND SIGNALING	W	Extracellular structures	1	2	0	0		0	0	0	0	0
	CELLULAR PROCESSES AND SIGNALING	Y	Nuclear structure	2	0	0	0		0	0	0	0	0
	CELLULAR PROCESSES AND SIGNALING	Z	Cytoskeleton	0	0	0	0		1	3	1	0	1
	INFORMATION STORAGE AND PROCESSING	A	RNA processing and modification	0	0	0	3		1	1	0	0	2
	INFORMATION STORAGE AND PROCESSING	B	Chromatin structure and dynamics	4	1	3	3		1	1	2	2	3
	INFORMATION STORAGE AND PROCESSING	J	Translation, ribosomal structure and biogenesis	149	130	136	164		239	183	179	178	182
	INFORMATION STORAGE AND PROCESSING	K	Transcription	64	36	34	100		413	152	282	232	183
	INFORMATION STORAGE AND PROCESSING	L	Replication, recombination and repair	283	254	51	1664		236	408	190	315	156
	METABOLISM	C	Energy production and conversion	74	29	113	263		286	221	259	349	330
	METABOLISM	E	Amino acid transport and metabolism	89	44	86	152		397	164	378	269	179
	METABOLISM	F	Nucleotide transport and metabolism	63	41	43	77		162	69	81	84	86
	METABOLISM	G	Carbohydrate transport and metabolism	58	26	40	71		233	93	178	123	93
	METABOLISM	H	Coenzyme transport and metabolism	52	24	66	128		208	167	181	149	153
	METABOLISM	I	Lipid transport and metabolism	37	31	31	104		170	56	143	75	118
	METABOLISM	P	Inorganic ion transport and metabolism	36	15	36	58		424	152	259	188	154
	METABOLISM	Q	Secondary metabolites biosynthesis, transport and catabolism	29	20	18	37		137	68	86	68	84
	POORLY CHARACTERIZED	S	Function unknown	318	135	202	397		1452	891	889	1384	673
Frequency of protein-coding genes
	CELLULAR PROCESSES AND SIGNALING	D	Cell cycle control, cell division, chromosome partitioning	0.0169	0.0117	0.0109	0.0064		0.0103	0.0185	0.0116	0.0085	0.0148
	CELLULAR PROCESSES AND SIGNALING	M	Cell wall/membrane/envelope biogenesis	0.0608	0.0414	0.0436	0.037		0.0653	0.0562	0.0493	0.0428	0.0744
	CELLULAR PROCESSES AND SIGNALING	N	Cell motility	0.0133	0.021	0.0049	0.0036		0.0273	0.042	0.0301	0.028	0.0295
	CELLULAR PROCESSES AND SIGNALING	O	Posttranslational modification, protein turnover, chaperones	0.023	0.0216	0.0184	0.0129		0.0206	0.0346	0.0313	0.0215	0.0275
	CELLULAR PROCESSES AND SIGNALING	T	Signal transduction mechanisms	0.0158	0.0136	0.0071	0.0293		0.0573	0.0863	0.0718	0.1056	0.081
	CELLULAR PROCESSES AND SIGNALING	U	Intracellular trafficking, secretion, and vesicular transport	0.0475	0.0358	0.0083	0.0481		0.0247	0.033	0.0175	0.0137	0.02
	CELLULAR PROCESSES AND SIGNALING	V	Defense mechanisms	0.0107	0.0043	0.0049	0.0036		0.0101	0.0132	0.0143	0.0115	0.0116
	CELLULAR PROCESSES AND SIGNALING	W	Extracellular structures	0.0005	0.0012	0	0		0	0	0	0	0
	CELLULAR PROCESSES AND SIGNALING	Y	Nuclear structure	0.001	0	0	0		0	0	0	0	0
	CELLULAR PROCESSES AND SIGNALING	Z	Cytoskeleton	0	0	0	0		0.0002	0.0008	0.0002	0	0.0003
	INFORMATION STORAGE AND PROCESSING	A	RNA processing and modification	0	0	0	0.0005		0.0002	0.0003	0	0	0.0006
	INFORMATION STORAGE AND PROCESSING	B	Chromatin structure and dynamics	0.002	0.0006	0.0011	0.0005		0.0002	0.0003	0.0005	0.0004	0.0009
	INFORMATION STORAGE AND PROCESSING	J	Translation, ribosomal structure and biogenesis	0.0762	0.0803	0.0511	0.0293		0.0424	0.0483	0.0442	0.033	0.0527
	INFORMATION STORAGE AND PROCESSING	K	Transcription	0.0327	0.0222	0.0128	0.0179		0.0733	0.0401	0.0696	0.043	0.053
	INFORMATION STORAGE AND PROCESSING	L	Replication, recombination and repair	0.1447	0.1569	0.0192	0.2974		0.0419	0.1077	0.0469	0.0584	0.0452
	METABOLISM	C	Energy production and conversion	0.0378	0.0179	0.0425	0.047		0.0507	0.0584	0.0639	0.0647	0.0955
	METABOLISM	E	Amino acid transport and metabolism	0.0455	0.0272	0.0323	0.0272		0.0704	0.0433	0.0932	0.0498	0.0518
	METABOLISM	F	Nucleotide transport and metabolism	0.0322	0.0253	0.0162	0.0138		0.0287	0.0182	0.02	0.0156	0.0249
	METABOLISM	G	Carbohydrate transport and metabolism	0.0297	0.0161	0.015	0.0127		0.0413	0.0246	0.0439	0.0228	0.0269
	METABOLISM	H	Coenzyme transport and metabolism	0.0266	0.0148	0.0248	0.0229		0.0369	0.0441	0.0446	0.0276	0.0443
	METABOLISM	I	Lipid transport and metabolism	0.0189	0.0191	0.0117	0.0186		0.0302	0.0148	0.0353	0.0139	0.0342
	METABOLISM	P	Inorganic ion transport and metabolism	0.0184	0.0093	0.0135	0.0104		0.0752	0.0401	0.0639	0.0348	0.0446
	METABOLISM	Q	Secondary metabolites biosynthesis, transport and catabolism	0.0148	0.0124	0.0068	0.0066		0.0243	0.018	0.0212	0.0126	0.0243
	POORLY CHARACTERIZED	S	Function unknown	0.1626	0.0834	0.076	0.0709		0.2576	0.2353	0.2193	0.2564	0.1948

## Sheet: Feuil2
Supplementary Data 8. List of proteins containing leucine-rich repeats (LRRs) and ankyrin repeats. Homology searches were performed using the InterPro database (http://www.ebi.ac.uk/interpro/) integrating together predictive models or ‘signatures’ representing protein domains, families and functional sites from multiple, diverse source databases: Gene3D, PANTHER, Pfam, PIRSF, PRINTS, ProDom, PROS…
		Protein label	Product	InterPro ID	Method for classification	Method ID`	Method Short Name	Begin	End	maxLrap	Eval/Score	InterPro name	InterPro type	InterPro Description	Gene Ontology
Ankyrin repeat-containing domain proteins
	DcD-1 (3 proteins)
		DFAR_2370001	protein of unknown function	IPR002110	PFAM	PF12796	Ank_2	36	93	0.6	9e-07	Ankyrin_rpt	Repeat	Ankyrin repeat	molecular_function: protein binding (GO:0005515)
		DFAR_2370001	protein of unknown function	IPR002110	PROFILE	PS50088	ANK_REPEAT	36	68	0.336842	8.95	Ankyrin_rpt	Repeat	Ankyrin repeat	molecular_function: protein binding (GO:0005515)
		DFAR_2370001	protein of unknown function	IPR002110	PROFILE	PS50088	ANK_REPEAT	69	95	0.273684	9.377	Ankyrin_rpt	Repeat	Ankyrin repeat	molecular_function: protein binding (GO:0005515)
		DFAR_2370001	protein of unknown function	IPR036770	CATH-Gene3D	G3DSA:1.25.40.20	-	4	95	0.957895	4.5e-13	Ankyrin_rpt-contain_sf	Homologous_superfamily	Ankyrin repeat-containing domain superfamily	-
		DFAR_2370001	protein of unknown function	IPR036770	SSF	SSF48403	-	32	94	0.652632	4.35e-13	Ankyrin_rpt-contain_sf	Homologous_superfamily	Ankyrin repeat-containing domain superfamily	-
		DFAR_2730011	protein of unknown function	IPR036770	CATH-Gene3D	G3DSA:1.25.40.20	-	9	67	0.865672	1.4e-08	Ankyrin_rpt-contain_sf	Homologous_superfamily	Ankyrin repeat-containing domain superfamily	-
		DFAR_2730011	protein of unknown function	IPR036770	SSF	SSF48403	-	18	65	0.701493	4.2e-08	Ankyrin_rpt-contain_sf	Homologous_superfamily	Ankyrin repeat-containing domain superfamily	-
	MD-1 (7 proteins)
		MIDIC_20017	protein of unknown function	IPR002110	PFAM	PF12796	Ank_2	1277	1367	0.0470219	6.8e-10	Ankyrin_rpt	Repeat	Ankyrin repeat	molecular_function: protein binding (GO:0005515)
		MIDIC_20017	protein of unknown function	IPR002110	PFAM	PF12796	Ank_2	1180	1269	0.0464995	2.7e-06	Ankyrin_rpt	Repeat	Ankyrin repeat	molecular_function: protein binding (GO:0005515)
		MIDIC_20017	protein of unknown function	IPR002110	PROFILE	PS50088	ANK_REPEAT	682	715	0.0172414	8.923	Ankyrin_rpt	Repeat	Ankyrin repeat	molecular_function: protein binding (GO:0005515)
		MIDIC_20017	protein of unknown function	IPR002110	PROFILE	PS50088	ANK_REPEAT	1306	1329	0.0120167	9.057	Ankyrin_rpt	Repeat	Ankyrin repeat	molecular_function: protein binding (GO:0005515)
		MIDIC_20017	protein of unknown function	IPR002110	PROFILE	PS50088	ANK_REPEAT	1235	1271	0.0188088	9.404	Ankyrin_rpt	Repeat	Ankyrin repeat	molecular_function: protein binding (GO:0005515)
		MIDIC_20017	protein of unknown function	IPR002110	PROFILE	PS50088	ANK_REPEAT	1272	1305	0.0172414	9.751	Ankyrin_rpt	Repeat	Ankyrin repeat	molecular_function: protein binding (GO:0005515)
		MIDIC_20017	protein of unknown function	IPR002110	SMART	SM00248	ANK	1306	1336	0.015674	1.1e-05	Ankyrin_rpt	Repeat	Ankyrin repeat	molecular_function: protein binding (GO:0005515)
		MIDIC_20017	protein of unknown function	IPR002110	SMART	SM00248	ANK	1235	1268	0.0172414	0.025	Ankyrin_rpt	Repeat	Ankyrin repeat	molecular_function: protein binding (GO:0005515)
		MIDIC_20017	protein of unknown function	IPR002110	SMART	SM00248	ANK	1272	1302	0.015674	0.048	Ankyrin_rpt	Repeat	Ankyrin repeat	molecular_function: protein binding (GO:0005515)
		MIDIC_20017	protein of unknown function	IPR002110	SMART	SM00248	ANK	682	712	0.015674	3.7	Ankyrin_rpt	Repeat	Ankyrin repeat	molecular_function: protein binding (GO:0005515)
		MIDIC_20017	protein of unknown function	IPR002110	SMART	SM00248	ANK	645	678	0.0172414	200	Ankyrin_rpt	Repeat	Ankyrin repeat	molecular_function: protein binding (GO:0005515)
		MIDIC_20017	protein of unknown function	IPR002110	SMART	SM00248	ANK	1201	1231	0.015674	550	Ankyrin_rpt	Repeat	Ankyrin repeat	molecular_function: protein binding (GO:0005515)
		MIDIC_20017	protein of unknown function	IPR002110	SMART	SM00248	ANK	1340	1399	0.0308255	710	Ankyrin_rpt	Repeat	Ankyrin repeat	molecular_function: protein binding (GO:0005515)
		MIDIC_20017	protein of unknown function	IPR002110	SMART	SM00248	ANK	855	892	0.0193312	1600	Ankyrin_rpt	Repeat	Ankyrin repeat	molecular_function: protein binding (GO:0005515)
		MIDIC_240046	conserved protein of unknown function	IPR002110	PFAM	PF12796	Ank_2	296	387	0.142188	5.3e-16	Ankyrin_rpt	Repeat	Ankyrin repeat	molecular_function: protein binding (GO:0005515)
		MIDIC_240046	conserved protein of unknown function	IPR002110	PFAM	PF12796	Ank_2	394	488	0.146875	2e-15	Ankyrin_rpt	Repeat	Ankyrin repeat	molecular_function: protein binding (GO:0005515)
		MIDIC_240046	conserved protein of unknown function	IPR002110	PRINTS	PR01415	ANKYRIN	372	386	0.021875	1.1e-06	Ankyrin_rpt	Repeat	Ankyrin repeat	molecular_function: protein binding (GO:0005515)
		MIDIC_240046	conserved protein of unknown function	IPR002110	PRINTS	PR01415	ANKYRIN	323	338	0.0234375	1.1e-06	Ankyrin_rpt	Repeat	Ankyrin repeat	molecular_function: protein binding (GO:0005515)
		MIDIC_240046	conserved protein of unknown function	IPR002110	PROFILE	PS50088	ANK_REPEAT	356	388	0.05	11.327	Ankyrin_rpt	Repeat	Ankyrin repeat	molecular_function: protein binding (GO:0005515)
		MIDIC_240046	conserved protein of unknown function	IPR002110	PROFILE	PS50088	ANK_REPEAT	457	489	0.05	11.461	Ankyrin_rpt	Repeat	Ankyrin repeat	molecular_function: protein binding (GO:0005515)
		MIDIC_240046	conserved protein of unknown function	IPR002110	PROFILE	PS50088	ANK_REPEAT	322	354	0.05	12.663	Ankyrin_rpt	Repeat	Ankyrin repeat	molecular_function: protein binding (GO:0005515)
		MIDIC_240046	conserved protein of unknown function	IPR002110	PROFILE	PS50088	ANK_REPEAT	389	421	0.05	13.224	Ankyrin_rpt	Repeat	Ankyrin repeat	molecular_function: protein binding (GO:0005515)
		MIDIC_240046	conserved protein of unknown function	IPR002110	SMART	SM00248	ANK	389	418	0.0453125	0.00059	Ankyrin_rpt	Repeat	Ankyrin repeat	molecular_function: protein binding (GO:0005515)
		MIDIC_240046	conserved protein of unknown function	IPR002110	SMART	SM00248	ANK	356	385	0.0453125	0.00073	Ankyrin_rpt	Repeat	Ankyrin repeat	molecular_function: protein binding (GO:0005515)
		MIDIC_240046	conserved protein of unknown function	IPR002110	SMART	SM00248	ANK	457	486	0.0453125	0.001	Ankyrin_rpt	Repeat	Ankyrin repeat	molecular_function: protein binding (GO:0005515)
		MIDIC_240046	conserved protein of unknown function	IPR002110	SMART	SM00248	ANK	322	351	0.0453125	0.005	Ankyrin_rpt	Repeat	Ankyrin repeat	molecular_function: protein binding (GO:0005515)
		MIDIC_240046	conserved protein of unknown function	IPR002110	SMART	SM00248	ANK	422	453	0.0484375	0.46	Ankyrin_rpt	Repeat	Ankyrin repeat	molecular_function: protein binding (GO:0005515)
		MIDIC_240046	conserved protein of unknown function	IPR002110	SMART	SM00248	ANK	289	318	0.0453125	28	Ankyrin_rpt	Repeat	Ankyrin repeat	molecular_function: protein binding (GO:0005515)
		MIDIC_50070	protein of unknown function	IPR002110	PFAM	PF12796	Ank_2	436	529	0.13943	7.7e-16	Ankyrin_rpt	Repeat	Ankyrin repeat	molecular_function: protein binding (GO:0005515)
		MIDIC_50070	protein of unknown function	IPR002110	PROFILE	PS50088	ANK_REPEAT	592	624	0.047976	10.045	Ankyrin_rpt	Repeat	Ankyrin repeat	molecular_function: protein binding (GO:0005515)
		MIDIC_50070	protein of unknown function	IPR002110	PROFILE	PS50088	ANK_REPEAT	465	497	0.047976	11.274	Ankyrin_rpt	Repeat	Ankyrin repeat	molecular_function: protein binding (GO:0005515)
		MIDIC_50070	protein of unknown function	IPR002110	PROFILE	PS50088	ANK_REPEAT	498	530	0.047976	13.731	Ankyrin_rpt	Repeat	Ankyrin repeat	molecular_function: protein binding (GO:0005515)
		MIDIC_50070	protein of unknown function	IPR002110	SMART	SM00248	ANK	465	494	0.0434783	2.2e-05	Ankyrin_rpt	Repeat	Ankyrin repeat	molecular_function: protein binding (GO:0005515)
		MIDIC_50070	protein of unknown function	IPR002110	SMART	SM00248	ANK	498	527	0.0434783	0.00073	Ankyrin_rpt	Repeat	Ankyrin repeat	molecular_function: protein binding (GO:0005515)
		MIDIC_50070	protein of unknown function	IPR002110	SMART	SM00248	ANK	592	621	0.0434783	0.037	Ankyrin_rpt	Repeat	Ankyrin repeat	molecular_function: protein binding (GO:0005515)
		MIDIC_50070	protein of unknown function	IPR002110	SMART	SM00248	ANK	431	460	0.0434783	0.25	Ankyrin_rpt	Repeat	Ankyrin repeat	molecular_function: protein binding (GO:0005515)
		MIDIC_50070	protein of unknown function	IPR002110	SMART	SM00248	ANK	625	656	0.0464768	1700	Ankyrin_rpt	Repeat	Ankyrin repeat	molecular_function: protein binding (GO:0005515)
		MIDIC_510030	protein of unknown function	IPR002110	PFAM	PF12796	Ank_2	355	432	0.105335	4.4e-10	Ankyrin_rpt	Repeat	Ankyrin repeat	molecular_function: protein binding (GO:0005515)
		MIDIC_510030	protein of unknown function	IPR002110	PROFILE	PS50088	ANK_REPEAT	374	406	0.0437757	11.755	Ankyrin_rpt	Repeat	Ankyrin repeat	molecular_function: protein binding (GO:0005515)
		MIDIC_510030	protein of unknown function	IPR002110	SMART	SM00248	ANK	374	403	0.0396717	8.3e-05	Ankyrin_rpt	Repeat	Ankyrin repeat	molecular_function: protein binding (GO:0005515)
		MIDIC_510030	protein of unknown function	IPR002110	SMART	SM00248	ANK	409	439	0.0410397	1700	Ankyrin_rpt	Repeat	Ankyrin repeat	molecular_function: protein binding (GO:0005515)
		MIDIC_20017	protein of unknown function	IPR036770	CATH-Gene3D	G3DSA:1.25.40.20	-	613	919	0.159875	2.6e-13	Ankyrin_rpt-contain_sf	Homologous_superfamily	Ankyrin repeat-containing domain superfamily	-
		MIDIC_20017	protein of unknown function	IPR036770	SSF	SSF48403	-	659	1353	0.362591	1.02e-37	Ankyrin_rpt-contain_sf	Homologous_superfamily	Ankyrin repeat-containing domain superfamily	-
		MIDIC_240046	conserved protein of unknown function	IPR036770	CATH-Gene3D	G3DSA:1.25.40.20	-	395	523	0.2	4e-31	Ankyrin_rpt-contain_sf	Homologous_superfamily	Ankyrin repeat-containing domain superfamily	-
		MIDIC_240046	conserved protein of unknown function	IPR036770	CATH-Gene3D	G3DSA:1.25.40.20	-	288	394	0.165625	2.2e-26	Ankyrin_rpt-contain_sf	Homologous_superfamily	Ankyrin repeat-containing domain superfamily	-
		MIDIC_240046	conserved protein of unknown function	IPR036770	SSF	SSF48403	-	279	506	0.354688	1.05e-55	Ankyrin_rpt-contain_sf	Homologous_superfamily	Ankyrin repeat-containing domain superfamily	-
		MIDIC_280007	protein of unknown function	IPR036770	SSF	SSF48403	-	27	104	0.557971	1.15e-05	Ankyrin_rpt-contain_sf	Homologous_superfamily	Ankyrin repeat-containing domain superfamily	-
		MIDIC_340001	conserved protein of unknown function	IPR036770	CATH-Gene3D	G3DSA:1.25.40.20	-	17	388	0.925187	1.2e-06	Ankyrin_rpt-contain_sf	Homologous_superfamily	Ankyrin repeat-containing domain superfamily	-
		MIDIC_410028	protein of unknown function	IPR036770	CATH-Gene3D	G3DSA:1.25.40.20	-	55	251	0.26776	2.1e-08	Ankyrin_rpt-contain_sf	Homologous_superfamily	Ankyrin repeat-containing domain superfamily	-
		MIDIC_410028	protein of unknown function	IPR036770	SSF	SSF48403	-	94	203	0.148907	4.72e-05	Ankyrin_rpt-contain_sf	Homologous_superfamily	Ankyrin repeat-containing domain superfamily	-
		MIDIC_50070	protein of unknown function	IPR036770	CATH-Gene3D	G3DSA:1.25.40.20	-	330	545	0.322339	3.4e-28	Ankyrin_rpt-contain_sf	Homologous_superfamily	Ankyrin repeat-containing domain superfamily	-
		MIDIC_50070	protein of unknown function	IPR036770	CATH-Gene3D	G3DSA:1.25.40.20	-	546	664	0.176912	4.7e-15	Ankyrin_rpt-contain_sf	Homologous_superfamily	Ankyrin repeat-containing domain superfamily	-
		MIDIC_50070	protein of unknown function	IPR036770	SSF	SSF48403	-	425	647	0.332834	2.34e-43	Ankyrin_rpt-contain_sf	Homologous_superfamily	Ankyrin repeat-containing domain superfamily	-
		MIDIC_510030	protein of unknown function	IPR036770	CATH-Gene3D	G3DSA:1.25.40.20	-	346	442	0.131327	2.3e-15	Ankyrin_rpt-contain_sf	Homologous_superfamily	Ankyrin repeat-containing domain superfamily	-
		MIDIC_510030	protein of unknown function	IPR036770	SSF	SSF48403	-	355	433	0.106703	4.83e-14	Ankyrin_rpt-contain_sf	Homologous_superfamily	Ankyrin repeat-containing domain superfamily	-
	GD-1 (8 proteins)
		GAMM_60070	protein of unknown function	IPR051637	PANTHER	PTHR24180	Ank_repeat_dom-contain_49	2	46	0.830189	1.6e-12	Ank_repeat_dom-contain_49	Family	Ankyrin repeat domain-containing protein 49	-
		GAMM_170059	protein of unknown function	IPR052457	PANTHER	PTHR24125	Ankyrin-DD_containing_protein	329	739	0.422245	7.5e-21	Ankyrin-DD_containing_protein	Family	Ankyrin repeat and death domain-containing protein	-
		GAMM_170059	protein of unknown function	IPR052457	PANTHER	PTHR24125	Ankyrin-DD_containing_protein	82	417	0.345005	7.5e-21	Ankyrin-DD_containing_protein	Family	Ankyrin repeat and death domain-containing protein	-
		GAMM_170059	protein of unknown function	IPR002110	PROFILE	PS50088	ANK_REPEAT	447	479	0.0329557	8.763	Ankyrin_rpt	Repeat	Ankyrin repeat	molecular_function: protein binding (GO:0005515)
		GAMM_170059	protein of unknown function	IPR002110	SMART	SM00248	ANK	447	476	0.0298661	2.6	Ankyrin_rpt	Repeat	Ankyrin repeat	molecular_function: protein binding (GO:0005515)
		GAMM_170059	protein of unknown function	IPR002110	SMART	SM00248	ANK	325	354	0.0298661	26	Ankyrin_rpt	Repeat	Ankyrin repeat	molecular_function: protein binding (GO:0005515)
		GAMM_170059	protein of unknown function	IPR002110	SMART	SM00248	ANK	288	317	0.0298661	78	Ankyrin_rpt	Repeat	Ankyrin repeat	molecular_function: protein binding (GO:0005515)
		GAMM_170059	protein of unknown function	IPR002110	SMART	SM00248	ANK	557	586	0.0298661	180	Ankyrin_rpt	Repeat	Ankyrin repeat	molecular_function: protein binding (GO:0005515)
		GAMM_170059	protein of unknown function	IPR002110	SMART	SM00248	ANK	412	442	0.030896	590	Ankyrin_rpt	Repeat	Ankyrin repeat	molecular_function: protein binding (GO:0005515)
		GAMM_170059	protein of unknown function	IPR002110	SMART	SM00248	ANK	591	620	0.0298661	830	Ankyrin_rpt	Repeat	Ankyrin repeat	molecular_function: protein binding (GO:0005515)
		GAMM_170059	protein of unknown function	IPR002110	SMART	SM00248	ANK	636	665	0.0298661	1000	Ankyrin_rpt	Repeat	Ankyrin repeat	molecular_function: protein binding (GO:0005515)
		GAMM_170059	protein of unknown function	IPR002110	SMART	SM00248	ANK	255	285	0.030896	1300	Ankyrin_rpt	Repeat	Ankyrin repeat	molecular_function: protein binding (GO:0005515)
		GAMM_170059	protein of unknown function	IPR002110	SMART	SM00248	ANK	366	398	0.0329557	3800	Ankyrin_rpt	Repeat	Ankyrin repeat	molecular_function: protein binding (GO:0005515)
		GAMM_40053	protein of unknown function	IPR002110	PFAM	PF13637	Ank_4	88	123	0.269231	9.5e-05	Ankyrin_rpt	Repeat	Ankyrin repeat	molecular_function: protein binding (GO:0005515)
		GAMM_40094	ANK_REP_REGION domain-containing protein	IPR002110	PFAM	PF12796	Ank_2	15	93	0.167382	1.9e-07	Ankyrin_rpt	Repeat	Ankyrin repeat	molecular_function: protein binding (GO:0005515)
		GAMM_40094	ANK_REP_REGION domain-containing protein	IPR002110	PROFILE	PS50088	ANK_REPEAT	31	63	0.0686695	8.736	Ankyrin_rpt	Repeat	Ankyrin repeat	molecular_function: protein binding (GO:0005515)
		GAMM_40094	ANK_REP_REGION domain-containing protein	IPR002110	PROFILE	PS50088	ANK_REPEAT	64	96	0.0686695	10.339	Ankyrin_rpt	Repeat	Ankyrin repeat	molecular_function: protein binding (GO:0005515)
		GAMM_40094	ANK_REP_REGION domain-containing protein	IPR002110	SMART	SM00248	ANK	64	93	0.0622318	0.0002	Ankyrin_rpt	Repeat	Ankyrin repeat	molecular_function: protein binding (GO:0005515)
		GAMM_40094	ANK_REP_REGION domain-containing protein	IPR002110	SMART	SM00248	ANK	31	60	0.0622318	20	Ankyrin_rpt	Repeat	Ankyrin repeat	molecular_function: protein binding (GO:0005515)
		GAMM_40229	protein of unknown function	IPR002110	PFAM	PF13857	Ank_5	355	413	0.134884	8.8e-11	Ankyrin_rpt	Repeat	Ankyrin repeat	molecular_function: protein binding (GO:0005515)
		GAMM_40229	protein of unknown function	IPR002110	SMART	SM00248	ANK	369	401	0.0744186	0.023	Ankyrin_rpt	Repeat	Ankyrin repeat	molecular_function: protein binding (GO:0005515)
		GAMM_40229	protein of unknown function	IPR002110	SMART	SM00248	ANK	335	365	0.0697674	0.064	Ankyrin_rpt	Repeat	Ankyrin repeat	molecular_function: protein binding (GO:0005515)
		GAMM_40229	protein of unknown function	IPR002110	SMART	SM00248	ANK	301	331	0.0697674	19	Ankyrin_rpt	Repeat	Ankyrin repeat	molecular_function: protein binding (GO:0005515)
		GAMM_40229	protein of unknown function	IPR002110	SMART	SM00248	ANK	405	430	0.0581395	4000	Ankyrin_rpt	Repeat	Ankyrin repeat	molecular_function: protein binding (GO:0005515)
		GAMM_60070	protein of unknown function	IPR002110	PFAM	PF13857	Ank_5	1	36	0.660377	5.2e-10	Ankyrin_rpt	Repeat	Ankyrin repeat	molecular_function: protein binding (GO:0005515)
		GAMM_60070	protein of unknown function	IPR002110	PROFILE	PS50088	ANK_REPEAT	1	27	0.490566	10.74	Ankyrin_rpt	Repeat	Ankyrin repeat	molecular_function: protein binding (GO:0005515)
		GAMM_60078	putative Ankyrin	IPR002110	PFAM	PF12796	Ank_2	352	419	0.154378	1.2e-16	Ankyrin_rpt	Repeat	Ankyrin repeat	molecular_function: protein binding (GO:0005515)
		GAMM_60078	putative Ankyrin	IPR002110	PFAM	PF13637	Ank_4	294	342	0.110599	2.4e-09	Ankyrin_rpt	Repeat	Ankyrin repeat	molecular_function: protein binding (GO:0005515)
		GAMM_60078	putative Ankyrin	IPR002110	PRINTS	PR01415	ANKYRIN	404	418	0.0322581	3.8e-07	Ankyrin_rpt	Repeat	Ankyrin repeat	molecular_function: protein binding (GO:0005515)
		GAMM_60078	putative Ankyrin	IPR002110	PRINTS	PR01415	ANKYRIN	356	371	0.0345622	3.8e-07	Ankyrin_rpt	Repeat	Ankyrin repeat	molecular_function: protein binding (GO:0005515)
		GAMM_60078	putative Ankyrin	IPR002110	PROFILE	PS50088	ANK_REPEAT	288	320	0.0737327	11.167	Ankyrin_rpt	Repeat	Ankyrin repeat	molecular_function: protein binding (GO:0005515)
		GAMM_60078	putative Ankyrin	IPR002110	PROFILE	PS50088	ANK_REPEAT	388	420	0.0737327	13.17	Ankyrin_rpt	Repeat	Ankyrin repeat	molecular_function: protein binding (GO:0005515)
		GAMM_60078	putative Ankyrin	IPR002110	PROFILE	PS50088	ANK_REPEAT	321	353	0.0737327	14.132	Ankyrin_rpt	Repeat	Ankyrin repeat	molecular_function: protein binding (GO:0005515)
		GAMM_60078	putative Ankyrin	IPR002110	PROFILE	PS50088	ANK_REPEAT	355	387	0.0737327	14.8	Ankyrin_rpt	Repeat	Ankyrin repeat	molecular_function: protein binding (GO:0005515)
		GAMM_60078	putative Ankyrin	IPR002110	SMART	SM00248	ANK	355	384	0.0668203	3.1e-08	Ankyrin_rpt	Repeat	Ankyrin repeat	molecular_function: protein binding (GO:0005515)
		GAMM_60078	putative Ankyrin	IPR002110	SMART	SM00248	ANK	321	350	0.0668203	2.4e-05	Ankyrin_rpt	Repeat	Ankyrin repeat	molecular_function: protein binding (GO:0005515)
		GAMM_60078	putative Ankyrin	IPR002110	SMART	SM00248	ANK	388	417	0.0668203	6.5e-05	Ankyrin_rpt	Repeat	Ankyrin repeat	molecular_function: protein binding (GO:0005515)
		GAMM_60078	putative Ankyrin	IPR002110	SMART	SM00248	ANK	288	317	0.0668203	0.0054	Ankyrin_rpt	Repeat	Ankyrin repeat	molecular_function: protein binding (GO:0005515)
		GAMM_60081	protein of unknown function	IPR002110	PFAM	PF12796	Ank_2	129	201	0.302521	1e-12	Ankyrin_rpt	Repeat	Ankyrin repeat	molecular_function: protein binding (GO:0005515)
		GAMM_60081	protein of unknown function	IPR002110	PFAM	PF13637	Ank_4	75	123	0.201681	1.6e-05	Ankyrin_rpt	Repeat	Ankyrin repeat	molecular_function: protein binding (GO:0005515)
		GAMM_60081	protein of unknown function	IPR002110	SMART	SM00248	ANK	102	132	0.12605	0.054	Ankyrin_rpt	Repeat	Ankyrin repeat	molecular_function: protein binding (GO:0005515)
		GAMM_60081	protein of unknown function	IPR002110	SMART	SM00248	ANK	170	200	0.12605	0.089	Ankyrin_rpt	Repeat	Ankyrin repeat	molecular_function: protein binding (GO:0005515)
		GAMM_60081	protein of unknown function	IPR002110	SMART	SM00248	ANK	136	166	0.12605	0.24	Ankyrin_rpt	Repeat	Ankyrin repeat	molecular_function: protein binding (GO:0005515)
		GAMM_60081	protein of unknown function	IPR002110	SMART	SM00248	ANK	204	234	0.12605	9.5	Ankyrin_rpt	Repeat	Ankyrin repeat	molecular_function: protein binding (GO:0005515)
		GAMM_60081	protein of unknown function	IPR002110	SMART	SM00248	ANK	68	98	0.12605	22	Ankyrin_rpt	Repeat	Ankyrin repeat	molecular_function: protein binding (GO:0005515)
		GAMM_10009	exported protein of unknown function	IPR036770	CATHGENE3D	G3DSA:1.25.40.20	-	23	146	0.342618	1.2e-08	Ankyrin_rpt-contain_sf	Homologous_superfamily	Ankyrin repeat-containing domain superfamily	-
		GAMM_10009	exported protein of unknown function	IPR036770	SSF	SSF48403	-	30	116	0.239554	3.15e-09	Ankyrin_rpt-contain_sf	Homologous_superfamily	Ankyrin repeat-containing domain superfamily	-
		GAMM_170059	protein of unknown function	IPR036770	CATHGENE3D	G3DSA:1.25.40.20	-	234	420	0.191555	2.6e-12	Ankyrin_rpt-contain_sf	Homologous_superfamily	Ankyrin repeat-containing domain superfamily	-
		GAMM_170059	protein of unknown function	IPR036770	CATHGENE3D	G3DSA:1.25.40.20	-	494	755	0.268795	4.8e-07	Ankyrin_rpt-contain_sf	Homologous_superfamily	Ankyrin repeat-containing domain superfamily	-
		GAMM_170059	protein of unknown function	IPR036770	SSF	SSF48403	-	254	608	0.364573	1.47e-21	Ankyrin_rpt-contain_sf	Homologous_superfamily	Ankyrin repeat-containing domain superfamily	-
		GAMM_40053	protein of unknown function	IPR036770	CATHGENE3D	G3DSA:1.25.40.20	-	76	130	0.415385	1.1e-09	Ankyrin_rpt-contain_sf	Homologous_superfamily	Ankyrin repeat-containing domain superfamily	-
		GAMM_40053	protein of unknown function	IPR036770	SSF	SSF48403	-	88	126	0.292308	2.95e-09	Ankyrin_rpt-contain_sf	Homologous_superfamily	Ankyrin repeat-containing domain superfamily	-
		GAMM_40094	ANK_REP_REGION domain-containing protein	IPR036770	CATHGENE3D	G3DSA:1.25.40.20	-	1	136	0.2897	2.6e-21	Ankyrin_rpt-contain_sf	Homologous_superfamily	Ankyrin repeat-containing domain superfamily	-
		GAMM_40094	ANK_REP_REGION domain-containing protein	IPR036770	SSF	SSF48403	-	7	131	0.266094	1.2e-21	Ankyrin_rpt-contain_sf	Homologous_superfamily	Ankyrin repeat-containing domain superfamily	-
		GAMM_40229	protein of unknown function	IPR036770	CATHGENE3D	G3DSA:1.25.40.20	-	271	429	0.367442	5e-31	Ankyrin_rpt-contain_sf	Homologous_superfamily	Ankyrin repeat-containing domain superfamily	-
		GAMM_40229	protein of unknown function	IPR036770	SSF	SSF48403	-	299	428	0.3	2.65e-31	Ankyrin_rpt-contain_sf	Homologous_superfamily	Ankyrin repeat-containing domain superfamily	-
		GAMM_60070	protein of unknown function	IPR036770	SSF	SSF48403	-	1	49	0.90566	3.26e-14	Ankyrin_rpt-contain_sf	Homologous_superfamily	Ankyrin repeat-containing domain superfamily	-
		GAMM_60078	putative Ankyrin	IPR036770	CATHGENE3D	G3DSA:1.25.40.20	-	352	424	0.165899	3.8e-25	Ankyrin_rpt-contain_sf	Homologous_superfamily	Ankyrin repeat-containing domain superfamily	-
		GAMM_60078	putative Ankyrin	IPR036770	CATHGENE3D	G3DSA:1.25.40.20	-	130	351	0.509217	2.4e-19	Ankyrin_rpt-contain_sf	Homologous_superfamily	Ankyrin repeat-containing domain superfamily	-
		GAMM_60078	putative Ankyrin	IPR036770	SSF	SSF48403	-	286	419	0.306452	2.87e-45	Ankyrin_rpt-contain_sf	Homologous_superfamily	Ankyrin repeat-containing domain superfamily	-
		GAMM_60081	protein of unknown function	IPR036770	CATHGENE3D	G3DSA:1.25.40.20	-	39	154	0.483193	3.9e-22	Ankyrin_rpt-contain_sf	Homologous_superfamily	Ankyrin repeat-containing domain superfamily	-
		GAMM_60081	protein of unknown function	IPR036770	CATHGENE3D	G3DSA:1.25.40.20	-	155	229	0.310924	1.7e-16	Ankyrin_rpt-contain_sf	Homologous_superfamily	Ankyrin repeat-containing domain superfamily	-
		GAMM_60081	protein of unknown function	IPR036770	SSF	SSF48403	-	53	226	0.726891	8.71e-41	Ankyrin_rpt-contain_sf	Homologous_superfamily	Ankyrin repeat-containing domain superfamily	-
Leucine-rich repeat-containing domain proteins
	DsD-1 (0 proteins)		-	-	-	-	-	-	-	-	-	-	-	-	-
	DcD-1 (0 proteins)		-	-	-	-	-	-	-	-	-	-	-	-	-
	MD-1 (0 proteins)		-	-	-	-	-	-	-	-	-	-	-	-	-
	GD-1 (4 proteins)
		GAMM_160085	protein of unknown function	IPR032675	CATHGENE3D	G3DSA:3.80.10.10	-	388	543	0.105299	1.9e-15	LRR_dom_sf	Homologous_superfamily	Leucine-rich repeat domain superfamily	-
		GAMM_40092	membrane protein of unknown function	IPR032675	CATHGENE3D	G3DSA:3.80.10.10	-	182	312	0.169492	1.8e-10	LRR_dom_sf	Homologous_superfamily	Leucine-rich repeat domain superfamily	-
		GAMM_40289	protein of unknown function	IPR032675	CATHGENE3D	G3DSA:3.80.10.10	-	3	96	0.525424	4.3e-19	LRR_dom_sf	Homologous_superfamily	Leucine-rich repeat domain superfamily	-
		GAMM_40289	protein of unknown function	IPR032675	CATHGENE3D	G3DSA:3.80.10.10	-	97	176	0.446328	1.2e-08	LRR_dom_sf	Homologous_superfamily	Leucine-rich repeat domain superfamily	-
		GAMM_40289	protein of unknown function	IPR001611	PFAM	PF13516	LRR_6	71	93	0.124294	0.016	Leu-rich_rpt	Repeat	Leucine-rich repeat	molecular_function: protein binding (GO:0005515)
		GAMM_40289	protein of unknown function	IPR001611	PFAM	PF13516	LRR_6	45	67	0.124294	0.28	Leu-rich_rpt	Repeat	Leucine-rich repeat	molecular_function: protein binding (GO:0005515)
		GAMM_70030	membrane protein of unknown function	IPR032675	CATHGENE3D	G3DSA:3.80.10.10	-	363	555	0.126733	2.9e-15	LRR_dom_sf	Homologous_superfamily	Leucine-rich repeat domain superfamily	-
