# Supplementary material for: Magnetoreception in a freshwater ciliate arises from endosymbiosis
Source: Nat Commun. 2026 Mar 10;17:3732. doi: 10.1038/s41467-026-70462-8 (PMC13103400; doi:10.1038/s41467-026-70462-8)
Supplement: Supplementary file 11 — Supplementary Data 9 [file 41467_2026_70462_MOESM11_ESM.xlsx]

## Sheet: Feuil1
	Supplementary Data 9. Macromolecular systems found in the genome.of GD-1. Macromolecular systems (cellular machinery, metabolic pathways) were searched in GD-1 protein dataset with the program MacSyFinder v2.1.2.. In prokaryotes, these systems have often evolutionarily conserved properties: they are made of conserved components, and are encoded in compact loci (conserved genetic architecture). It…
			Genomic region						Nb of mandatory genes present	Nb of accessory genes present
	Macromolecular system	System type	Begin	End	System wholeness	System score	Mandatory genes present	Accessory genes present
	MOB_20	MOB	175552	183630	0.667	1.2	T4SS_MOBF	T4SS_t4cp2	1	1
	T4SS_typeF_6	T4SS_typeF	196805	288532	0.846	6.6	T4SS_t4cp2, T4SS_MOBF, T4SS_virb4, T4SS_MOBH	T4SS_F_traF, T4SS_F_traU, T4SS_F_traH, T4SS_F_traL, T4SS_F_traV, T4SS_F_traK, T4SS_F_traE, T4SS_F_traW	5	8
	pT4SSt_5	pT4SSt	268175	277758	0.727	4.5	T4SS_virb4	T4SS_T_virB2, T4SS_T_virB10, T4SS_T_virB11, T4SS_T_virB9, T4SS_T_virB8, T4SS_T_virB3, T4SS_T_virB6	1	7
	T5bSS_4	T5bSS	298643	300412	1	1	T5bSS_translocator		1	0
	MSH_2	MSH	883420	892908	0.412	5.5	MSH_mshG, MSH_mshL, MSH_mshM, MSH_mshE	MSH_mshI2, MSH_mshN, MSH_mshK	4	3
	MOB_18	MOB	1071867	1081087	0.667	1.2	T4SS_MOBF	T4SS_t4cp2	1	1
	pT4SSi_6	pT4SSi	1353531	1371029	0.529	5	T4SS_virb4	T4SS_t4cp1, T4SS_I_traK, T4SS_I_traQ, T4SS_I_traM, T4SS_I_traR, T4SS_I_traI, T4SS_I_trbA, T4SS_I_traN	1	8
	T5aSS_7	T5aSS	1411281	1412204	1	1	T5aSS_PF03797		1	0
	T5bSS_1	T5bSS	1528442	1530097	1	1	T5bSS_translocator		1	0
	MOB_16	MOB	1780760	1791216	0.667	1.2	T4SS_MOBF	T4SS_t4cp2	2	1
	MOB_13	MOB	1970016	1975968	0.667	1.2	T4SS_MOBQ	T4SS_t4cp2	1	1
	T5bSS_3	T5bSS	1999550	2001271	1	1	T5bSS_translocator		1	0
