# Supplementary material for: Magnetoreception in a freshwater ciliate arises from endosymbiosis
Source: Nat Commun. 2026 Mar 10;17:3732. doi: 10.1038/s41467-026-70462-8 (PMC13103400; doi:10.1038/s41467-026-70462-8)
Supplement: Supplementary file 12 — Supplementary Data 10 [file 41467_2026_70462_MOESM12_ESM.xlsx]

## Sheet: Feuil1
Supplementary Data 10. Protein-coding genes of the symbionts classified into the Cluster of Orthologous Group "Cell motility" by the EGGNOG classification. eggNOG version 5.0.2 is a public database of orthology relationships, gene evolutionary histories and functional annotations. An Orthologous Group (OG) is defined as a cluster of three or more homologous sequences that diverge from the same sp…
Genome	OG ID	OG function	Gene label	Gene name	Product	COG	PFAM short name	KO
Endosymbiotic Gammaproteobacteria sp. GD-1
	1I174	Required for formation of the rod structure in the basal body of the flagellar apparatus. Together with FliI and FliH, may constitute the export apparatus of flagellin	GAMM_10051		conserved membrane protein of unknown function
	1JD86	Type II/IV secretion system protein	GAMM_120050		defect in organelle trafficking protein DotB		T2SSE	K12203
	COG4969	cell adhesion	GAMM_160100	tapA	Type IV pilus subunit protein TapA	COG2165	N_methyl	K02650
	COG4969	cell adhesion	GAMM_160100	tapA	Type IV pilus subunit protein TapA	COG2165	N_methyl	K02650
	1RMBS	Type II secretory pathway, ATPase PulE Tfp pilus assembly pathway, ATPase PilB	GAMM_160101		protein of unknown function		T2SSE, T2SSE_N
	2KKWF	TIGRFAM type IV pilus assembly protein PilM	GAMM_20001		protein of unknown function		PilM_2
	1S3S0	pilus assembly protein PilN	GAMM_20002		conserved protein of unknown function		PilN
	3733G	Protein required for attachment to host cells	GAMM_250053		protein of unknown function		Host_attach
	1RQXY	transfer protein TraB	GAMM_30031		conjugal transfer pilus assembly protein TraB		TrbI
	461EK	Type IV secretory pathway, VirB3-like protein	GAMM_30086		type IV secretion system protein TrbD		VirB3
	1MXV7	COG3170 Tfp pilus assembly protein FimV	GAMM_40098		pilus assembly protein FimV	COG3170		K08086
	3T21I	Type VI secretion system protein DotU	GAMM_40170		type VI secretion system protein ImpK	COG3455	DotU, OmpA	K11892
	1XI32	ImcF-related N-terminal domain	GAMM_40171		type VI secretion system protein ImpL		IcmF-related, IcmF_C, ImcF-related_N
	2QHFQ	type IV pilus biogenesis stability protein PilW	GAMM_40213		type IV pilus assembly protein PilF		TPR_17, TPR_19, TPR_8
	1X7AN	Type II transport protein GspH	GAMM_40269		type IV fimbrial biogenesis protein FimT		GspH, N_methyl
	1RZIZ	pilus assembly protein PilW	GAMM_60083		type IV pilus assembly protein PilW		N_methyl, PilW
	462UH	Pfam:N_methyl_2	GAMM_60084		type IV pilus assembly protein PilV	COG2165	N_methyl	K02671
	1WKMD	Prokaryotic N-terminal methylation motif	GAMM_60208		Prepilin-type cleavage/methylation domain-containing protein		N_methyl
	1XIKK	Type II secretion system (T2SS), protein F	GAMM_60209		protein of unknown function		T2SSF
	2KM6X	PFAM type II secretion system	GAMM_60212		MSHA biogenesis protein MshG		T2SSF
	46485	Type II secretory pathway, ATPase PulE Tfp pilus assembly pathway, ATPase PilB	GAMM_60213		MSHA biogenesis protein MshE		T2SSE, T2SSE_N
	1JFU2	Secretin N-terminal domain	GAMM_60216		MSHA biogenesis protein MshL	COG1450	Secretin, Secretin_N_2	K12282
	468IK	Pilus assembly protein	GAMM_60221		MSHA biogenesis protein MshI
	464R4	COG2805 Tfp pilus assembly protein, pilus retraction ATPase PilT	GAMM_60222	pilT	Type IV pilus retractation ATPase PilT		T2SSE
	1QYX0	Protein of unknown function (DUF3443)	GAMM_60236		conserved membrane protein of unknown function		Big_2, DUF3443
	1QYX0	Protein of unknown function (DUF3443)	GAMM_60237		conserved membrane protein of unknown function		Big_2, DUF3443
	464KS	COG2804 Type II secretory pathway, ATPase PulE Tfp pilus assembly pathway, ATPase PilB	GAMM_70039		T2SSE family protein (fragment)		T2SSE, T2SSE_N
Endosymbiotic Ca. Midichloriaceae sp. MD-1
	COG1677	Flagellar hook-basal body complex protein FliE	MIDIC_10069		flagellar hook-basal body complex protein FliE	COG1677	FliE	K02408
	COG1677	Flagellar hook-basal body complex protein FliE	MIDIC_10069		flagellar hook-basal body complex protein FliE	COG1677	FliE	K02408
	47F55	MotA/TolQ/ExbB proton channel family	MIDIC_10075		chemotaxis protein MotA	COG1291	MotA_ExbB	K02556
	47FAY	Membrane MotB of proton-channel complex MotA/MotB	MIDIC_10076		chemotaxis protein MotB	COG1360	MotB_plug, OmpA	K02557
	47F3N	FliM is one of three proteins (FliG, FliN, FliM) that forms the rotor-mounted switch complex (C ring), located at the base of the basal body. This complex interacts with the CheY and CheZ chemotaxis proteins, in addition to contacting components of the motor that determine the direction of flagellar rotation	MIDIC_110007		flagellar motor switch protein FliM	COG1868	FliM, FliMN_C	K02416
	47FP7	Flagellar basal body-associated protein FliL	MIDIC_110008		flagellar FliL protein	COG1580	FliL	K02415
	1J5V4	Required for morphogenesis and for the elongation of the flagellar filament by facilitating polymerization of the flagellin monomers at the tip of growing filament. Forms a capping structure, which prevents flagellin subunits (transported through the central channel of the flagellum) from leaking out without polymerization at the distal end	MIDIC_110013		protein of unknown function		Flagellin_IN, FliD_C, FliD_N
	47EUF	ATP synthase alpha/beta family, nucleotide-binding domain	MIDIC_110017	fliI	Flagellum-specific ATP synthase	COG1157	ATP-synt_ab	K02412
	2JU1A	Flagellar biosynthetic protein FliQ	MIDIC_110081	fliQ	Flagellar biosynthetic protein FliQ		Bac_export_3
	3WJUY	Flagellin is the subunit protein which polymerizes to form the filaments of bacterial flagella	MIDIC_160008		Flagellin (modular protein)		Flagellin_C, Flagellin_N
	COG1815	bacterial-type flagellum-dependent cell motility	MIDIC_180006		flagellar basal-body rod protein FlgB	COG1815	Flg_bb_rod	K02387
	COG1815	bacterial-type flagellum-dependent cell motility	MIDIC_180006		flagellar basal-body rod protein FlgB	COG1815	Flg_bb_rod	K02387
	2UFY2	Rod binding protein	MIDIC_20055		protein of unknown function		Rod-binding
	47FNU	flagellar hook-associated protein	MIDIC_20057		flagellar hook-associated protein 1 FlgK	COG1256	Flg_bbr_C	K02396
	37106	Bacterial flagellin C-terminal helical region	MIDIC_20058		protein of unknown function		Flagellin_C
	47GSF	Type II/IV secretion system protein	MIDIC_20073	virB	Type IV secretion system protein VirB11	COG0630	T2SSE	K03196
	2M84P	Flagellar hook protein FlgE	MIDIC_230035		Flagellar basal body protein	COG1749	FlaE, Flg_bb_rod, Flg_bbr_C	K02390
	47F13	Assembles around the rod to form the L-ring and probably protects the motor basal body from shearing forces during rotation	MIDIC_230069	flgI	Flagellar P-ring protein	COG1706	FlgI	K02394
	4BSVE	Flagellar biosynthesis protein, FliO	MIDIC_230130		flagellar protein FliO/FliZ		FliO
	47FQX	Belongs to the flagella basal body rod proteins family	MIDIC_270010		Flagellar basal body protein	COG1749	Flg_bb_rod, Flg_bbr_C	K02391
	47FBX	Flagellar basal body rod FlgEFG protein C-terminal	MIDIC_270011	flgG	Flagellar basal-body rod protein FlgG	COG1749	Flg_bb_rod, Flg_bbr_C	K02392
	1WY0I	Involved in the assembly process of the P-ring formation. It may associate with FlgF on the rod constituting a structure essential for the P-ring assembly or may act as a modulator protein for the P-ring assembly	MIDIC_270012		flagella basal body P-ring formation protein FlgA		ChapFlgA
	47FDY	Assembles around the rod to form the L-ring and probably protects the motor basal body from shearing forces during rotation	MIDIC_270013		flagellar L-ring protein precursor FlgH	COG2063	FlgH	K02393
	47F49	The M ring may be actively involved in energy transduction	MIDIC_310030		Flagellar M-ring protein	COG1766	YscJ_FliF, YscJ_FliF_C	K02409
	47F0H	FliG is one of three proteins (FliG, FliN, FliM) that forms the rotor-mounted switch complex (C ring), located at the base of the basal body. This complex interacts with the CheY and CheZ chemotaxis proteins, in addition to contacting components of the motor that determine the direction of flagellar rotation	MIDIC_310031		flagellar motor switch protein FliG	COG1536	FliG_C, FliG_M, FliG_N	K02410
	1JQES	Flagellar assembly protein FliH	MIDIC_310032		protein of unknown function		FliH
	47FPZ	FliN is one of three proteins (FliG, FliN, FliM) that form the rotor-mounted switch complex (C ring), located at the base of the basal body. This complex interacts with the CheY and CheZ chemotaxis proteins, in addition to contacting components of the motor that determine the direction of flagellar rotation	MIDIC_310033		Flagellar motor switch protein FliN	COG1886	FliMN_C	K02417
	47EYS	Required for formation of the rod structure of the flagellar apparatus. Together with FliI and FliH, may constitute the export apparatus of flagellin	MIDIC_310044	flhA	Flagellar biosynthesis protein FlhA	COG1298	FHIPEP	K02400
	4H9UA	Flagellin is the subunit protein which polymerizes to form the filaments of bacterial flagella	MIDIC_420014		protein of unknown function		Flagellin_C, Flagellin_N
	47F06	Plays a role in the flagellum-specific transport system	MIDIC_460005		flagellar biosynthetic protein FliP	COG1338	FliP	K02419
	47FQE	Belongs to the flagella basal body rod proteins family	MIDIC_490028		flagellar basal-body rod protein FlgC	COG1558		K02388
	47F40	Required for formation of the rod structure in the basal body of the flagellar apparatus. Together with FliI and FliH, may constitute the export apparatus of flagellin	MIDIC_50076	flhB	Flagellar biosynthetic protein FlhB	COG1377	Bac_export_2	K02401
	2JS6Y	Flagellar biosynthetic protein FliR	MIDIC_510044		Flagellar biosynthetic protein FliR	COG1684	Bac_export_1	K02421
	2JTU9	Flagellar hook-length control protein FliK	MIDIC_550001		protein of unknown function		Flg_hook
	47FDY	Assembles around the rod to form the L-ring and probably protects the motor basal body from shearing forces during rotation	MIDIC_580011		flagellar L-ring protein precursor FlgH	COG2063	FlgH	K02393
	2GCZW	Required for flagellar hook formation. May act as a scaffolding protein	MIDIC_60007		flagellar basal-body rod modification protein FlgD	COG1843	FlgD, FlgD_ig	K02389
Endosymbiotic Desulfarculaceae sp. DcD-1
	24SRA	Tfp pilus assembly protein FimV	DFAR_1800002		protein of unknown function
	24SRA	Tfp pilus assembly protein FimV	DFAR_1800003		protein of unknown function
	24SRA	Tfp pilus assembly protein FimV	DFAR_1800004		protein of unknown function
	1K16H	histidine kinase HAMP region domain protein	DFAR_2090040		protein of unknown function	COG0840	MCPsignal, TarH	K05874
	2MA79	Chemotaxis phosphatase CheX	DFAR_2580006		protein of unknown function		CheX
	2WMXG	PFAM CheW domain protein	DFAR_2590021		protein of unknown function	COG0835	CheW	K03408
	2GEMA	Membrane MotB of proton-channel complex MotA/MotB	DFAR_2730009		protein of unknown function	COG1360	MotB_plug, OmpA	K02557
	371XQ	MotA/TolQ/ExbB proton channel family	DFAR_2730010		protein of unknown function	COG1291	MotA_ExbB	K02556
	2MA6U	TIGRFAM flagellar motor stator protein MotA	DFAR_2730011		protein of unknown function		MotA_ExbB
	2WUYF	Chemotaxis phosphatase, CheZ	DFAR_3220014		Chemotaxis protein CheZ		CheZ
	2WUYF	Chemotaxis phosphatase, CheZ	DFAR_3220015		protein of unknown function		CheZ
	2MGH8	TIGRFAM Flagellar hook-associated protein 3	DFAR_3870002		protein of unknown function		Flagellin_N
	1MU9B	Methyl-accepting chemotaxis protein	DFAR_3900005		methyl-accepting chemotaxis protein		4HB_MCP_1, MCPsignal
	1K4GX	histidine kinase HAMP region domain protein	DFAR_3900006		protein of unknown function		HAMP, MCPsignal, TarH
	2X5DM	Methyl-accepting chemotaxis-like domains (chemotaxis sensory transducer).	DFAR_3900009		protein of unknown function		MCPsignal
	3742J	Type II secretion system (T2SS), protein F	DFAR_470013		protein of unknown function	COG2064	T2SSF	K12511
	2WMU1	PFAM type II secretion system	DFAR_470014		protein of unknown function	COG2064	T2SSF	K12511
	1XG1D	MotA/TolQ/ExbB proton channel family	DFAR_50021		protein of unknown function	COG1291	MotA_ExbB	K02556
	2WKAU	repeat-containing protein	DFAR_600006		TPR_REGION domain-containing protein		TPR_16, TPR_19, TPR_2, TPR_3, TPR_8
	COG3063	photosynthesis	DFAR_720003		protein of unknown function		TPR_19
	COG3063	photosynthesis	DFAR_720003		protein of unknown function		TPR_19
Endosymbiotic Desulfovibrionaceae sp. DsD-1
	2MA6U	TIGRFAM flagellar motor stator protein MotA	DSUL_100208		chemotaxis protein MotA		MotA_ExbB
	27JQH	OmpA family	DSUL_150100		protein of unknown function		MotB_plug, OmpA
	2M7ZX	flagellar motor switch protein FliM	DSUL_20174		flagellar motor switch protein FliM	COG1868	FliM, FliMN_C	K02416
	COG2805	Type II/IV secretion system protein	DSUL_20179		protein of unknown function	COG2805	T2SSE	K02669
	COG2805	Type II/IV secretion system protein	DSUL_20179		protein of unknown function	COG2805	T2SSE	K02669
	2MCU5	Prokaryotic N-terminal methylation motif	DSUL_20185		putative prepilin-type N-terminal cleavage/methylation domain-containing protein		N_methyl
	2MB19	ABC-type transport system involved in multi-copper enzyme maturation permease component	DSUL_20471		putative ABC-type transport system involved in multi-copper enzyme maturation, permease component	COG1668, COG0842, COG1277, COG3694, COG1682	ABC2_membrane_3	K01992
	2MAXF	ABC-type uncharacterized transport system	DSUL_20472		ABC_transp_aux domain-containing protein		ABC_transp_aux
	COG1352	protein-glutamate O-methyltransferase activity	DSUL_50137		conserved protein of unknown function
	COG1352	protein-glutamate O-methyltransferase activity	DSUL_50137		conserved protein of unknown function
	2M909	PFAM H transporting two-sector ATPase alpha beta subunit central region	DSUL_50147	fliI	flagellum-specific ATP synthase FliI		ATP-synt_ab
	2MAC2	PFAM Flagellar assembly protein FliH Type III secretion system HrpE	DSUL_50148		flagellar assembly protein FliH	COG1317	FliH	K02411
	2M8WS	flagellar motor switch protein FliG	DSUL_50149		flagellar motor switch protein FliG	COG1536	FliG_C, FliG_M, FliG_N	K02410
	2M7VA	The M ring may be actively involved in energy transduction	DSUL_50150		Flagellar M-ring protein	COG1766	YscJ_FliF, YscJ_FliF_C	K02409
	2MB3C	PFAM surface presentation of antigens (SPOA) protein	DSUL_90034	fliN	Flagellar motor switch protein FliN	COG1886	FliMN_C	K02417
