# Supplementary material for: Magnetoreception in a freshwater ciliate arises from endosymbiosis
Source: Nat Commun. 2026 Mar 10;17:3732. doi: 10.1038/s41467-026-70462-8 (PMC13103400; doi:10.1038/s41467-026-70462-8)
Supplement: Supplementary file 13 — Supplementary Data 11 [file 41467_2026_70462_MOESM13_ESM.xlsx]

## Sheet: Feuil1
Supplementary Data 11. List of putative virulence factors identified in endosymbionts genomes. Reciprocal Best Hists (Identity > 30%) are obtained by running BLASTP on organism proteins against MicroScope virulence database built upon VFDB and VirulenceFinder data. VFDB virulence factor classification has been completed as best as possible with new terms and gene associations. The database is div…
Genome	Database	Label	Gene	Product	Vir Label	Ident %	OrderQ	OrderB	Vir Organism	Vir gene	VF Name	VF label	Eval	maxLrap	minLrap	VF Classes	VF pathotype	VF structure	VF function	VF characteristic	VF mechanism
Ca. Midichloriaceae sp. MD-1	VFDB	MIDIC_30003	acpP	Acyl carrier protein	VFG011430	62.5	1	1	Brucella melitensis bv. 1 str. 16M	acpXL			4e-20	0.7033	0.82051
Ca. Midichloriaceae sp. MD-1	VFDB	MIDIC_230110	clpP	ATP-dependent Clp protease proteolytic subunit	VFG000077	57.22	1	1	Listeria monocytogenes EGD-e	clpP	ClpP	VF0074	6e-81	0.9798	0.99487	Defensive virulence factors,Stress protein			Serine protease involved in proteolysis and is required for growth under stress conditions	21.6 kDa protein belongs to a family of proteases highly conserved in prokaryotes and eukaryotes
Ca. Midichloriaceae sp. MD-1	VFDB	MIDIC_460005		flagellar biosynthetic protein FliP	VFG006607	55.33	8	1	Helicobacter pylori 26695	fliP			5e-52	0.5137	0.98039
Ca. Midichloriaceae sp. MD-1	VFDB	MIDIC_110056	groL	chaperonin GroEL	VFG001855	55.31	1	1	Legionella pneumophila subsp. pneumophila str. Philadelphia 1	htpB	Hsp60	VF0159	0	0.99273	0.99273	Adherence,Offensive virulence factors			Mediate a complement-independent attachment to mammalian and amoebal host cells		Specific receptors have not been identified
Ca. Midichloriaceae sp. MD-1	VFDB	MIDIC_460005		flagellar biosynthetic protein FliP	VFG001915	53.96	1	1	Campylobacter jejuni subsp. jejuni NCTC 11168	fliP	Flagella	VF0114	2e-71	0.69178	0.82787	Chemotaxis,Invasion,Motility,Nonspecific virulence factors,Offensive virulence factors,Phase variation		A single unsheathed flagellum that is present at each pole; Over 40 genes are involved in C. jejuni flagella biogenesis and assembly	Penetrating the mucus barrier; chemotaxis is also important for intestinal colonization;In the absence of a type III secretion system, the flagellar secretion apparatus appears to secrete several putative virulence proteins including FspA, FlaC and up to eight Cia proteins	Two different (approximately 59-kDa) flagellin subunits, FlaA and FlaB are subject to both antigenic variation and phase variation; The expression of FlaA and FlaB is controlled by different transcription factors, namely the alternative sigma28 (FlaA) and sigma54 (FlaB) transcription factors;post-translationally modified through O-linked glycosylation. The major modification are pseudaminic acid …
Ca. Midichloriaceae sp. MD-1	VFDB	MIDIC_200004	fabZ	3-hydroxy-acyl-[acyl-carrier-protein] dehydratase	VFG011399	52.45	1	1	Brucella melitensis bv. 1 str. 16M	fabZ			5e-44	0.82659	0.98621
Ca. Midichloriaceae sp. MD-1	VFDB	MIDIC_460005		flagellar biosynthetic protein FliP	VFG002338	50	3	1	Yersinia enterocolitica subsp. enterocolitica 8081	fliP	Flagella	VF0394	5e-70	0.72603	0.92982	Invasion,Motility,Nonspecific virulence factors,Offensive virulence factors,Secretion system,Type III secretion system			Required for efficient cellular invasion.; YplA, a phospholipase is secreted by this type III flagellum secretion system. YplA is required for survival of Y. enterocolitica in the Peyer's patches and for stimulation of the acute inflammatory response of the host to the infection.
Ca. Midichloriaceae sp. MD-1	VFDB	MIDIC_200003	lpxA	acyl-[acyl-carrier-protein]--UDP-N- acetylglucosamine O-acyltransferase	VFG013390	47.56	1	1	Haemophilus influenzae Rd KW20	lpxA			1e-74	0.89455	0.93893
Ca. Midichloriaceae sp. MD-1	VFDB	MIDIC_140057	coaD	Phosphopantetheine adenylyltransferase	VFG000320	47.26	1	1	Helicobacter pylori 26695	kdtB	LPS	VF0056	3e-40	0.85882	0.92994	Adherence,Defensive virulence factors,Endotoxin,Offensive virulence factors		Under-phosphorylation and under-acylation of lipid A compared with enterobacterial lipid A; the average length of the fatty acid chains in H. pylori lipid A is longer (16 to 18 carbons) than in E. coli (12 to 14 carbons)	H. pylori LPS have much lower immunobiological activities than enterobacterial LPS, thus may prolong H. pylori infection for longer; mediates a lectin-like interaction with laminin, the binding may disrupt epithelial cell-basement membrane interactions contributing to the disruption of gastric mucosal integrity and the development of gastric leakiness associated with the bacterium
Ca. Midichloriaceae sp. MD-1	VFDB	MIDIC_460005		flagellar biosynthetic protein FliP	VFG002494	46.01	5	1	Burkholderia pseudomallei K96243	fliP	Flagella	VF0430	9e-65	0.72945	0.8419	Invasion,Offensive virulence factors			Polar flagella required for motility and macrophage invasion
Ca. Midichloriaceae sp. MD-1	VFDB	MIDIC_20069	sodB	Superoxide dismutase [Mn/Fe]	VFG001867	46	1	1	Legionella pneumophila subsp. pneumophila str. Philadelphia 1	sodB	SodB	VF0169	2e-60	0.97087	1.02041	Defensive virulence factors,Stress protein			A cytoplasmic iron superoxide dismutase; important for intracellular survival and transmission
Ca. Midichloriaceae sp. MD-1	VFDB	MIDIC_470023	clpB	chaperone protein ClpB	VFG000079	45.35	2	1	Listeria monocytogenes EGD-e	clpC	ClpC	VF0072	0	1.01515	1.0622	Defensive virulence factors,Stress protein			An ATPase promoting early escape form the phagosome of macrophages;ClpC is also required for adhesion and invasion, possibly by modulating the expression of InlA,InlB and ActA	27-kDa stress protein belongs to the Hsp100/Clp family; Regulation of Clp protease expression is mediated by CtsR, the product of the first gene in the ClpC operon
Ca. Midichloriaceae sp. MD-1	VFDB	MIDIC_460005		flagellar biosynthetic protein FliP	VFG007162	45.28	6	1	Vibrio parahaemolyticus RIMD 2210633	vscR	T3SS1	VF0408	9e-53	0.72603	0.98148	Offensive virulence factors,Secretion system,Type III secretion system			T3SS1 uses a multifaceted mechanism to cause the cytotoxicity of host cells, involving the induction of autophagy, cell rounding, and cell lysis.	Chromosome I encoded; similar to the Ysc secretion system in Yersinia; T3SS1 genes are positively regulated by VP1699 and negatively regulated by VP1698
Ca. Midichloriaceae sp. MD-1	VFDB	MIDIC_460005		flagellar biosynthetic protein FliP	VFG002016	44.86	2	1	Legionella pneumophila subsp. pneumophila str. Philadelphia 1	fliP	Flagella	VF0157	4e-71	0.83219	0.9759	Motility,Nonspecific virulence factors			Not required for intracellular growth but enhance the invasion capacity	Flagella expression is associated with the cellular cycle in L. pneumophila, the bacteria are not motile while multiplying in host cells, but become motile in the later stages of the infection process
Ca. Midichloriaceae sp. MD-1	VFDB	MIDIC_270011	flgG	Flagellar basal-body rod protein FlgG	VFG002346	44.34	6	1	Yersinia enterocolitica subsp. enterocolitica 8081	flgG	Flagella	VF0394	6e-57	0.82772	1.01843	Invasion,Motility,Nonspecific virulence factors,Offensive virulence factors,Secretion system,Type III secretion system			Required for efficient cellular invasion.; YplA, a phospholipase is secreted by this type III flagellum secretion system. YplA is required for survival of Y. enterocolitica in the Peyer's patches and for stimulation of the acute inflammatory response of the host to the infection.
Ca. Midichloriaceae sp. MD-1	VFDB	MIDIC_470023	clpB	chaperone protein ClpB	VFG000080	44.25	3	1	Listeria monocytogenes EGD-e	clpE	ClpE	VF0073	4e-178	0.79021	0.93646	Defensive virulence factors,Stress protein			An ATPase required for prolonged survival at 42 degree; acts synergistically with ClpC in cell division	Belongs to HSP-100/Clp family
Ca. Midichloriaceae sp. MD-1	VFDB	MIDIC_270011	flgG	Flagellar basal-body rod protein FlgG	VFG001996	44.23	1	1	Legionella pneumophila subsp. pneumophila str. Philadelphia 1	flgG	Flagella	VF0157	2e-69	0.97378	0.99617	Motility,Nonspecific virulence factors			Not required for intracellular growth but enhance the invasion capacity	Flagella expression is associated with the cellular cycle in L. pneumophila, the bacteria are not motile while multiplying in host cells, but become motile in the later stages of the infection process
Ca. Midichloriaceae sp. MD-1	VFDB	MIDIC_110081	fliQ	Flagellar biosynthetic protein FliQ	VFG001929	44.05	1	1	Campylobacter jejuni subsp. jejuni NCTC 11168	fliQ	Flagella	VF0114	1e-20	0.94382	0.95455	Chemotaxis,Invasion,Motility,Nonspecific virulence factors,Offensive virulence factors,Phase variation		A single unsheathed flagellum that is present at each pole; Over 40 genes are involved in C. jejuni flagella biogenesis and assembly	Penetrating the mucus barrier; chemotaxis is also important for intestinal colonization;In the absence of a type III secretion system, the flagellar secretion apparatus appears to secrete several putative virulence proteins including FspA, FlaC and up to eight Cia proteins	Two different (approximately 59-kDa) flagellin subunits, FlaA and FlaB are subject to both antigenic variation and phase variation; The expression of FlaA and FlaB is controlled by different transcription factors, namely the alternative sigma28 (FlaA) and sigma54 (FlaB) transcription factors;post-translationally modified through O-linked glycosylation. The major modification are pseudaminic acid …
Ca. Midichloriaceae sp. MD-1	VFDB	MIDIC_110017	fliI	Flagellum-specific ATP synthase	VFG002499	43.69	8	1	Burkholderia pseudomallei K96243	fliI	Flagella	VF0430	9e-106	0.78776	0.92584	Invasion,Offensive virulence factors			Polar flagella required for motility and macrophage invasion
Ca. Midichloriaceae sp. MD-1	VFDB	MIDIC_460005		flagellar biosynthetic protein FliP	VFG000519	43.48	9	1	Salmonella enterica subsp. enterica serovar Typhimurium str. LT2	ssaR	TTSS(SPI-2 encode)	VF0321	2e-50	0.7089	0.96279	Offensive virulence factors,Secretion system,Type III secretion system	serovar typhimurium		Secretes effector proteins to facilitate the replication of intracellular bacteria within membrane-bound Salmonella-containing vacuoles (SCVs)		Translocon protein: SseB, SseC and SseD. SseB is similar to EspA of EPEC; chaperon protein: SseA (chaperon for SseB and SseD), SscA, SscB; effector proteins:; SpiC, encoded within SPI-2, small acidic protein to exclude host cell protein TassC from assocation with SCV. SpiC is also necessary for secretion of translocon protein SseB, SseC and SseD, and other effector protein. Its role as an effecto…
Ca. Midichloriaceae sp. MD-1	VFDB	MIDIC_270011	flgG	Flagellar basal-body rod protein FlgG	VFG001913	43.4	4	1	Campylobacter jejuni subsp. jejuni NCTC 11168	flgG	Flagella	VF0114	7e-66	0.99251	1.0076	Chemotaxis,Invasion,Motility,Nonspecific virulence factors,Offensive virulence factors,Phase variation		A single unsheathed flagellum that is present at each pole; Over 40 genes are involved in C. jejuni flagella biogenesis and assembly	Penetrating the mucus barrier; chemotaxis is also important for intestinal colonization;In the absence of a type III secretion system, the flagellar secretion apparatus appears to secrete several putative virulence proteins including FspA, FlaC and up to eight Cia proteins	Two different (approximately 59-kDa) flagellin subunits, FlaA and FlaB are subject to both antigenic variation and phase variation; The expression of FlaA and FlaB is controlled by different transcription factors, namely the alternative sigma28 (FlaA) and sigma54 (FlaB) transcription factors;post-translationally modified through O-linked glycosylation. The major modification are pseudaminic acid …
Ca. Midichloriaceae sp. MD-1	VFDB	MIDIC_200003	lpxA	acyl-[acyl-carrier-protein]--UDP-N- acetylglucosamine O-acyltransferase	VFG011404	43.02	2	1	Brucella melitensis bv. 1 str. 16M	lpxA			1e-72	0.91489	0.93818
Ca. Midichloriaceae sp. MD-1	VFDB	MIDIC_110081	fliQ	Flagellar biosynthetic protein FliQ	VFG002495	42.68	2	1	Burkholderia pseudomallei K96243	fliQ	Flagella	VF0430	1e-18	0.91111	0.93182	Invasion,Offensive virulence factors			Polar flagella required for motility and macrophage invasion
Ca. Midichloriaceae sp. MD-1	VFDB	MIDIC_110017	fliI	Flagellum-specific ATP synthase	VFG001254	42.49	2	1	Pseudomonas aeruginosa PAO1	fliI	Flagella	VF0273	1e-109	0.96009	0.97303	Adherence,Motility,Nonspecific virulence factors,Offensive virulence factors			Swimming motility; play a role in biofilm formation and other pathogenic adaptations
Ca. Midichloriaceae sp. MD-1	VFDB	MIDIC_110017	fliI	Flagellum-specific ATP synthase	VFG000390	42.38	7	1	Yersinia pestis CO92	yscN	TTSS	VF0140	4e-106	0.94382	0.95672	Offensive virulence factors,Secretion system,Type III secretion system			Deliver Yop effectors into the cytosol of host cells to disturb the dynamics of the cytoskeleton and block phagocytosis by macrophages and PMNs, also impair the production of pro-inflammatory cytokines, chemokines. These actions allow the survival of the invading Yersinia and their extracellular multiplication in lymphoid tissues	Y. pestis genome has shown the presence of a second TTSS, and a second TTSS has also been discovered in the most virulence biogroups of Y. enterocolitica. The role of this additional TTSS in virulence has not been addressed yet.
Ca. Midichloriaceae sp. MD-1	VFDB	MIDIC_460005		flagellar biosynthetic protein FliP	VFG000394	42.38	7	1	Yersinia pestis CO92	yscR	TTSS	VF0140	4e-52	0.71918	0.96774	Offensive virulence factors,Secretion system,Type III secretion system			Deliver Yop effectors into the cytosol of host cells to disturb the dynamics of the cytoskeleton and block phagocytosis by macrophages and PMNs, also impair the production of pro-inflammatory cytokines, chemokines. These actions allow the survival of the invading Yersinia and their extracellular multiplication in lymphoid tissues	Y. pestis genome has shown the presence of a second TTSS, and a second TTSS has also been discovered in the most virulence biogroups of Y. enterocolitica. The role of this additional TTSS in virulence has not been addressed yet.
Ca. Midichloriaceae sp. MD-1	VFDB	MIDIC_270011	flgG	Flagellar basal-body rod protein FlgG	VFG001240	42.37	2	1	Pseudomonas aeruginosa PAO1	flgG	Flagella	VF0273	3e-66	0.98127	1.00383	Adherence,Motility,Nonspecific virulence factors,Offensive virulence factors			Swimming motility; play a role in biofilm formation and other pathogenic adaptations
Ca. Midichloriaceae sp. MD-1	VFDB	MIDIC_110017	fliI	Flagellum-specific ATP synthase	VFG002331	42.24	9	1	Yersinia enterocolitica subsp. enterocolitica 8081	fliI	Flagella	VF0394	1e-105	0.94157	0.94582	Invasion,Motility,Nonspecific virulence factors,Offensive virulence factors,Secretion system,Type III secretion system			Required for efficient cellular invasion.; YplA, a phospholipase is secreted by this type III flagellum secretion system. YplA is required for survival of Y. enterocolitica in the Peyer's patches and for stimulation of the acute inflammatory response of the host to the infection.
Ca. Midichloriaceae sp. MD-1	VFDB	MIDIC_110017	fliI	Flagellum-specific ATP synthase	VFG000048	42.13	5	1	Bordetella pertussis Tohama I	bscN	TTSS	VF0035	1e-107	0.97079	0.97297	Offensive virulence factors,Secretion system,Type III secretion system		The bsc locus includes genes the encode components of the Bordetella type III secretion apparatus, secreted proteins and putative chaperones	The B. bronchiseptica TTSS modulates the host immune response, contributes to persistent colonization of the trachea	B. pertussis has genes that could encode a TTSS, but they seem not to be expressed. B. bronchiseptica and ovine B. parapertussis strains, by contrast, do have a functional TTSS	BopB, BopN, BopD, Bsp22 and BopC/BteA have been identified as type III secreted proteins; BopB and BopD are orthologues of the Yersinia YopB and YopD translocation proteins. BopB and BopD complex is responsible for the pore formation in the host plasma membrane that functions as the conduit for the transition of effector proteins into host cells; BopN is orthologous to YopN, which functions as a …
Ca. Midichloriaceae sp. MD-1	VFDB	MIDIC_110017	fliI	Flagellum-specific ATP synthase	VFG043340	42.11	6	1	Legionella pneumophila subsp. pneumophila str. Philadelphia 1	fliI			1e-106	0.92889	0.93933
Ca. Midichloriaceae sp. MD-1	VFDB	MIDIC_110081	fliQ	Flagellar biosynthetic protein FliQ	VFG000395	42.05	5	1	Yersinia pestis CO92	yscS	TTSS	VF0140	3e-17	1	1	Offensive virulence factors,Secretion system,Type III secretion system			Deliver Yop effectors into the cytosol of host cells to disturb the dynamics of the cytoskeleton and block phagocytosis by macrophages and PMNs, also impair the production of pro-inflammatory cytokines, chemokines. These actions allow the survival of the invading Yersinia and their extracellular multiplication in lymphoid tissues	Y. pestis genome has shown the presence of a second TTSS, and a second TTSS has also been discovered in the most virulence biogroups of Y. enterocolitica. The role of this additional TTSS in virulence has not been addressed yet.
Ca. Midichloriaceae sp. MD-1	VFDB	MIDIC_270011	flgG	Flagellar basal-body rod protein FlgG	VFG006701	42.05	5	1	Helicobacter pylori 26695	flgG			1e-61	0.98876	1.00763
Ca. Midichloriaceae sp. MD-1	VFDB	MIDIC_460005		flagellar biosynthetic protein FliP	VFG000188	42.03	10	1	Pseudomonas aeruginosa PAO1	pscR	TTSS	VF0083	7e-49	0.7089	0.95392	Offensive virulence factors,Secretion system,Type III secretion system		The genes encoding the TTSS are clustered together and have been designated psc, pcr, exs and pop genes. The psc and prc genes primarily encode components of the bacterial secretion apparatus whereas the exs gene products are involved in regulation of this TTSS. Two pop genes encode proteins (PopB and PopD) that are essential for the translocation of the effectors into host cells	Transports four known effector proteins: ExoS, ExoT, ExoU and ExoY, although most strains generally do not express all four at the same time
Ca. Midichloriaceae sp. MD-1	VFDB	MIDIC_110017	fliI	Flagellum-specific ATP synthase	VFG007158	41.63	4	1	Vibrio parahaemolyticus RIMD 2210633	vscN	T3SS1	VF0408	9e-109	0.96629	0.97727	Offensive virulence factors,Secretion system,Type III secretion system			T3SS1 uses a multifaceted mechanism to cause the cytotoxicity of host cells, involving the induction of autophagy, cell rounding, and cell lysis.	Chromosome I encoded; similar to the Ysc secretion system in Yersinia; T3SS1 genes are positively regulated by VP1699 and negatively regulated by VP1698
Ca. Midichloriaceae sp. MD-1	VFDB	MIDIC_110081	fliQ	Flagellar biosynthetic protein FliQ	VFG000043	41.56	10	1	Bordetella pertussis Tohama I	bscS	TTSS	VF0035	5e-14	0.875	0.875	Offensive virulence factors,Secretion system,Type III secretion system		The bsc locus includes genes the encode components of the Bordetella type III secretion apparatus, secreted proteins and putative chaperones	The B. bronchiseptica TTSS modulates the host immune response, contributes to persistent colonization of the trachea	B. pertussis has genes that could encode a TTSS, but they seem not to be expressed. B. bronchiseptica and ovine B. parapertussis strains, by contrast, do have a functional TTSS	BopB, BopN, BopD, Bsp22 and BopC/BteA have been identified as type III secreted proteins; BopB and BopD are orthologues of the Yersinia YopB and YopD translocation proteins. BopB and BopD complex is responsible for the pore formation in the host plasma membrane that functions as the conduit for the transition of effector proteins into host cells; BopN is orthologous to YopN, which functions as a …
Ca. Midichloriaceae sp. MD-1	VFDB	MIDIC_560006	lpxC	UDP-3-O-acyl-N-acetylglucosamine deacetylase	VFG011389	41.55	2	1	Brucella melitensis bv. 1 str. 16M	lpxC			4e-65	0.94667	0.99301
Ca. Midichloriaceae sp. MD-1	VFDB	MIDIC_110017	fliI	Flagellum-specific ATP synthase	VFG000192	41.49	3	1	Pseudomonas aeruginosa PAO1	pscN	TTSS	VF0083	7e-109	0.96404	0.975	Offensive virulence factors,Secretion system,Type III secretion system		The genes encoding the TTSS are clustered together and have been designated psc, pcr, exs and pop genes. The psc and prc genes primarily encode components of the bacterial secretion apparatus whereas the exs gene products are involved in regulation of this TTSS. Two pop genes encode proteins (PopB and PopD) that are essential for the translocation of the effectors into host cells	Transports four known effector proteins: ExoS, ExoT, ExoU and ExoY, although most strains generally do not express all four at the same time
Ca. Midichloriaceae sp. MD-1	VFDB	MIDIC_310033		Flagellar motor switch protein FliN	VFG002018	41.46	3	1	Legionella pneumophila subsp. pneumophila str. Philadelphia 1	fliN	Flagella	VF0157	1e-20	0.75229	0.93182	Motility,Nonspecific virulence factors			Not required for intracellular growth but enhance the invasion capacity	Flagella expression is associated with the cellular cycle in L. pneumophila, the bacteria are not motile while multiplying in host cells, but become motile in the later stages of the infection process
Ca. Midichloriaceae sp. MD-1	VFDB	MIDIC_490009	uppS	ditrans,polycis-undecaprenyl-diphosphate synthase [(2E,6E)-farnesyl-diphosphate specific]	VFG002190	41.38	1	1	Enterococcus faecalis V583	cpsA	Capsule	VF0361	6e-57	0.85609	0.9243	Antiphagocytosis,Defensive virulence factors			Contributes to host immune evasion	The biosynthesis of capsular polysaccharides by E. faecalis is encoded by the csp operon, which includes 11 open reading frames (cpsA to cpsK ). However, only 7 open reading frames in the cps operon are essential for capsule production (cpsC, cpsD, cpsE, cpsG, cpsI, cpsJ , and cpsK); Previous genetic evidence demonstrated that E. faecalis isolates can be classified in 1 of 3 capsule operon polymo…	Masks bound C3 from detection on the surface of E. faecalis; masks lipoteichoic acid from detection
Ca. Midichloriaceae sp. MD-1	VFDB	MIDIC_110017	fliI	Flagellum-specific ATP synthase	VFG002144	41.24	1	1	Chlamydia trachomatis D/UW-3/CX	cdsN	TTSS	VF0344	6e-110	0.97528	0.9819	Offensive virulence factors,Secretion system,Type III secretion system			Translocating different effectors into the host cell, depending on the phase of the developmental cycle	Type III secretion genes of Proteobacteria are usually tightly clustered in a pathogenicity island or on a plasmid, suggesting that they can be horizontally transferred as a unit. But chlamydial type III secretion loci are dispersed in at least three different chromosomal locations; The G+C contents of these loci, are similar to the overall G+C content of the genome, suggesting that the type III …	Chlamydial TTS effectors include translocated actin-recruiting phosphoprotein (Tarp), Ser/Thr protein kinase (Pkn5), negative regulator of TTS (CopN), inclusion membrane proteins IncA, IncB and IncC. The Tir-like effector protein Tarp might function as a receptor for an unidentified chlamydial intimin analog and mediate the recruitment of actin to the C. trachomatis inclusion. Tarp is activated u…
Ca. Midichloriaceae sp. MD-1	VFDB	MIDIC_270011	flgG	Flagellar basal-body rod protein FlgG	VFG002513	41.22	3	1	Burkholderia pseudomallei K96243	flgG	Flagella	VF0430	5e-66	0.98127	1	Invasion,Offensive virulence factors			Polar flagella required for motility and macrophage invasion
Ca. Midichloriaceae sp. MD-1	VFDB	MIDIC_110017	fliI	Flagellum-specific ATP synthase	VFG000812	41.15	10	1	Escherichia coli O157:H7 str. EDL933	escN	TTSS	VF0191	6e-102	0.97534	0.97753	Offensive virulence factors,Secretion system,Type III secretion system	EHEC		Injects Tir and other effector molecules directly into the host cell. Effector molecules activate cell-signaling pathways, causing alterations in the host cell cytoskeleton and resulting in the depolymerization of actin and the loss of microvilli	Encoded on the pathogenicity island known as the locus of enterocyte effacement (LEE)
Ca. Midichloriaceae sp. MD-1	VFDB	MIDIC_560006	lpxC	UDP-3-O-acyl-N-acetylglucosamine deacetylase	VFG013412	40.64	1	1	Haemophilus influenzae Rd KW20	lpxC			3e-68	0.92787	0.94333
Ca. Midichloriaceae sp. MD-1	VFDB	MIDIC_110081	fliQ	Flagellar biosynthetic protein FliQ	VFG002015	40.48	4	1	Legionella pneumophila subsp. pneumophila str. Philadelphia 1	fliQ	Flagella	VF0157	2e-17	0.94382	0.95455	Motility,Nonspecific virulence factors			Not required for intracellular growth but enhance the invasion capacity	Flagella expression is associated with the cellular cycle in L. pneumophila, the bacteria are not motile while multiplying in host cells, but become motile in the later stages of the infection process
Ca. Midichloriaceae sp. MD-1	VFDB	MIDIC_230069	flgI	Flagellar P-ring protein	VFG001998	40.48	1	1	Legionella pneumophila subsp. pneumophila str. Philadelphia 1	flgI	Flagella	VF0157	1e-74	0.95939	1.01613	Motility,Nonspecific virulence factors			Not required for intracellular growth but enhance the invasion capacity	Flagella expression is associated with the cellular cycle in L. pneumophila, the bacteria are not motile while multiplying in host cells, but become motile in the later stages of the infection process
Ca. Midichloriaceae sp. MD-1	VFDB	MIDIC_510036	fabG	3-oxoacyl-[acyl-carrier-protein] reductase FabG	VFG005767	40.43	1	1	Streptococcus agalactiae 2603V/R	cylG			7e-52	0.95918	0.97917
Ca. Midichloriaceae sp. MD-1	VFDB	MIDIC_180008	htrA	putative periplasmic serine endoprotease DegP-like	VFG014950	40.22	1	1	Pseudomonas aeruginosa PAO1	mucD			5e-96	0.93186	0.98101
Ca. Midichloriaceae sp. MD-1	VFDB	MIDIC_200005	lpxD	UDP-3-O-acylglucosamine N-acyltransferase	VFG013374	40.2	2	1	Haemophilus influenzae Rd KW20	lpxD			4e-62	0.80435	0.86804
Ca. Midichloriaceae sp. MD-1	VFDB	MIDIC_20073	virB	Type IV secretion system protein VirB11	VFG002240	40.12	1	1	Bartonella henselae str. Houston-1	virB11	VirB/VirD4 type IV secretion system	VF0369	3e-67	0.92416	1	Offensive virulence factors,Secretion system,Type IV secretion system		The Bartonella VirB/VirD4 system is considered to encompass a VirB2 pilin and VirB5 minor pilus component, which form a pilus that can mediate contact with host cells. The components VirB3, VirB4 and VirB6-VirB11, which form a pore complex that spans both Gram-negative membranes and possibly also the host-cell membrane. And the T4SS coupling protein (T4CP) VirD4, an inner-membrane protein thought…	Crucial for establishment of infection in the primary niche- the endothelial cells, required for colonization of endothelial cells, by mediating the intracellular delivery of effector proteins (BepA-BepG). Translocation of the Beps provokes distinct cellular phenotypes: (i) a massive cytoskeleton rearrangement, resulting in the engulfment of bacterial aggregates (a phenotype called 'invasome' for…	The VirB/VirD4 T4SS is well conserved within the genus Bartonella, although it is absent in B. bacilliformis. Its closest relative is a genuine conjugation system, the AvhB/TraG system of the cryptic plasmid pATC58 of Agrobacterium tumefaciens; The Bartonella VirB/VirD4 system is encoded by an operon of 10 genes (virB2-virB11). Seven Bartonella-translocated effector proteins (BepA-BepG) and the c…	The Bartonella-translocated effector protein (BepA-BepG) are required for invasion, proinflammatory activation and antiapoptotic protection of endothelial cells. The C terminus of each Bep harbours at least one copy of the novel Bep intracellular delivery (BID) domain and a short, positively charged tail sequence. The bipartite C terminus is required for protein transfer, their N-terminal region …
Ca. Midichloriaceae sp. MD-1	VFDB	MIDIC_230069	flgI	Flagellar P-ring protein	VFG001242	40	2	1	Pseudomonas aeruginosa PAO1	flgI	Flagella	VF0273	7e-74	0.94086	0.94851	Adherence,Motility,Nonspecific virulence factors,Offensive virulence factors			Swimming motility; play a role in biofilm formation and other pathogenic adaptations
Ca. Midichloriaceae sp. MD-1	VFDB	MIDIC_310033		Flagellar motor switch protein FliN	VFG001257	40	2	1	Pseudomonas aeruginosa PAO1	fliN	Flagella	VF0273	1e-20	0.47771	0.85227	Adherence,Motility,Nonspecific virulence factors,Offensive virulence factors			Swimming motility; play a role in biofilm formation and other pathogenic adaptations
Ca. Midichloriaceae sp. MD-1	VFDB	MIDIC_490028		flagellar basal-body rod protein FlgC	VFG001906	39.88	1	1	Campylobacter jejuni subsp. jejuni NCTC 11168	flgC	Flagella	VF0114	4e-28	0.93678	0.9939	Chemotaxis,Invasion,Motility,Nonspecific virulence factors,Offensive virulence factors,Phase variation		A single unsheathed flagellum that is present at each pole; Over 40 genes are involved in C. jejuni flagella biogenesis and assembly	Penetrating the mucus barrier; chemotaxis is also important for intestinal colonization;In the absence of a type III secretion system, the flagellar secretion apparatus appears to secrete several putative virulence proteins including FspA, FlaC and up to eight Cia proteins	Two different (approximately 59-kDa) flagellin subunits, FlaA and FlaB are subject to both antigenic variation and phase variation; The expression of FlaA and FlaB is controlled by different transcription factors, namely the alternative sigma28 (FlaA) and sigma54 (FlaB) transcription factors;post-translationally modified through O-linked glycosylation. The major modification are pseudaminic acid …
Ca. Midichloriaceae sp. MD-1	VFDB	MIDIC_110081	fliQ	Flagellar biosynthetic protein FliQ	VFG007163	39.77	6	1	Vibrio parahaemolyticus RIMD 2210633	vscS	T3SS1	VF0408	4e-17	1	1	Offensive virulence factors,Secretion system,Type III secretion system			T3SS1 uses a multifaceted mechanism to cause the cytotoxicity of host cells, involving the induction of autophagy, cell rounding, and cell lysis.	Chromosome I encoded; similar to the Ysc secretion system in Yersinia; T3SS1 genes are positively regulated by VP1699 and negatively regulated by VP1698
Ca. Midichloriaceae sp. MD-1	VFDB	MIDIC_310044	flhA	Flagellar biosynthesis protein FlhA	VFG002522	39.32	4	1	Burkholderia pseudomallei K96243	flhA	Flagella	VF0430	3e-164	0.95063	0.96286	Invasion,Offensive virulence factors			Polar flagella required for motility and macrophage invasion
Ca. Midichloriaceae sp. MD-1	VFDB	MIDIC_490028		flagellar basal-body rod protein FlgC	VFG002509	39.23	4	1	Burkholderia pseudomallei K96243	flgC	Flagella	VF0430	1e-19	0.74713	0.92199	Invasion,Offensive virulence factors			Polar flagella required for motility and macrophage invasion
Ca. Midichloriaceae sp. MD-1	VFDB	MIDIC_310044	flhA	Flagellar biosynthesis protein FlhA	VFG002356	39.17	2	1	Yersinia enterocolitica subsp. enterocolitica 8081	flhA	Flagella	VF0394	2e-165	0.95063	0.97399	Invasion,Motility,Nonspecific virulence factors,Offensive virulence factors,Secretion system,Type III secretion system			Required for efficient cellular invasion.; YplA, a phospholipase is secreted by this type III flagellum secretion system. YplA is required for survival of Y. enterocolitica in the Peyer's patches and for stimulation of the acute inflammatory response of the host to the infection.
Ca. Midichloriaceae sp. MD-1	VFDB	MIDIC_230069	flgI	Flagellar P-ring protein	VFG002344	38.84	3	1	Yersinia enterocolitica subsp. enterocolitica 8081	flgI	Flagella	VF0394	4e-70	0.97581	1.01397	Invasion,Motility,Nonspecific virulence factors,Offensive virulence factors,Secretion system,Type III secretion system			Required for efficient cellular invasion.; YplA, a phospholipase is secreted by this type III flagellum secretion system. YplA is required for survival of Y. enterocolitica in the Peyer's patches and for stimulation of the acute inflammatory response of the host to the infection.
Ca. Midichloriaceae sp. MD-1	VFDB	MIDIC_310033		Flagellar motor switch protein FliN	VFG002492	38.75	1	1	Burkholderia pseudomallei K96243	fliN	Flagella	VF0430	5e-21	0.48485	0.90909	Invasion,Offensive virulence factors			Polar flagella required for motility and macrophage invasion
Ca. Midichloriaceae sp. MD-1	VFDB	MIDIC_110062		type IV secretion system protein VirB4	VFG002233	38.7	1	1	Bartonella henselae str. Houston-1	virB4	VirB/VirD4 type IV secretion system	VF0369	1e-140	0.8074	0.99528	Offensive virulence factors,Secretion system,Type IV secretion system		The Bartonella VirB/VirD4 system is considered to encompass a VirB2 pilin and VirB5 minor pilus component, which form a pilus that can mediate contact with host cells. The components VirB3, VirB4 and VirB6-VirB11, which form a pore complex that spans both Gram-negative membranes and possibly also the host-cell membrane. And the T4SS coupling protein (T4CP) VirD4, an inner-membrane protein thought…	Crucial for establishment of infection in the primary niche- the endothelial cells, required for colonization of endothelial cells, by mediating the intracellular delivery of effector proteins (BepA-BepG). Translocation of the Beps provokes distinct cellular phenotypes: (i) a massive cytoskeleton rearrangement, resulting in the engulfment of bacterial aggregates (a phenotype called 'invasome' for…	The VirB/VirD4 T4SS is well conserved within the genus Bartonella, although it is absent in B. bacilliformis. Its closest relative is a genuine conjugation system, the AvhB/TraG system of the cryptic plasmid pATC58 of Agrobacterium tumefaciens; The Bartonella VirB/VirD4 system is encoded by an operon of 10 genes (virB2-virB11). Seven Bartonella-translocated effector proteins (BepA-BepG) and the c…	The Bartonella-translocated effector protein (BepA-BepG) are required for invasion, proinflammatory activation and antiapoptotic protection of endothelial cells. The C terminus of each Bep harbours at least one copy of the novel Bep intracellular delivery (BID) domain and a short, positively charged tail sequence. The bipartite C terminus is required for protein transfer, their N-terminal region …
Ca. Midichloriaceae sp. MD-1	VFDB	MIDIC_410012		protein of unknown function	VFG002127	38.68	1	2	Chlamydia trachomatis D/UW-3/CX	cdsU	TTSS	VF0344	2e-09	0.29444	0.99065	Offensive virulence factors,Secretion system,Type III secretion system			Translocating different effectors into the host cell, depending on the phase of the developmental cycle	Type III secretion genes of Proteobacteria are usually tightly clustered in a pathogenicity island or on a plasmid, suggesting that they can be horizontally transferred as a unit. But chlamydial type III secretion loci are dispersed in at least three different chromosomal locations; The G+C contents of these loci, are similar to the overall G+C content of the genome, suggesting that the type III …	Chlamydial TTS effectors include translocated actin-recruiting phosphoprotein (Tarp), Ser/Thr protein kinase (Pkn5), negative regulator of TTS (CopN), inclusion membrane proteins IncA, IncB and IncC. The Tir-like effector protein Tarp might function as a receptor for an unidentified chlamydial intimin analog and mediate the recruitment of actin to the C. trachomatis inclusion. Tarp is activated u…
Ca. Midichloriaceae sp. MD-1	VFDB	MIDIC_580011		flagellar L-ring protein precursor FlgH	VFG001911	38.64	1	1	Campylobacter jejuni subsp. jejuni NCTC 11168	flgH	Flagella	VF0114	4e-19	0.37931	0.98876	Chemotaxis,Invasion,Motility,Nonspecific virulence factors,Offensive virulence factors,Phase variation		A single unsheathed flagellum that is present at each pole; Over 40 genes are involved in C. jejuni flagella biogenesis and assembly	Penetrating the mucus barrier; chemotaxis is also important for intestinal colonization;In the absence of a type III secretion system, the flagellar secretion apparatus appears to secrete several putative virulence proteins including FspA, FlaC and up to eight Cia proteins	Two different (approximately 59-kDa) flagellin subunits, FlaA and FlaB are subject to both antigenic variation and phase variation; The expression of FlaA and FlaB is controlled by different transcription factors, namely the alternative sigma28 (FlaA) and sigma54 (FlaB) transcription factors;post-translationally modified through O-linked glycosylation. The major modification are pseudaminic acid …
Ca. Midichloriaceae sp. MD-1	VFDB	MIDIC_230069	flgI	Flagellar P-ring protein	VFG002515	38.59	4	1	Burkholderia pseudomallei K96243	flgI	Flagella	VF0430	1e-69	0.89421	0.9543	Invasion,Offensive virulence factors			Polar flagella required for motility and macrophage invasion
Ca. Midichloriaceae sp. MD-1	VFDB	MIDIC_310044	flhA	Flagellar biosynthesis protein FlhA	VFG001916	38.46	6	1	Campylobacter jejuni subsp. jejuni NCTC 11168	flhA	Flagella	VF0114	2e-156	0.98757	1.00846	Chemotaxis,Invasion,Motility,Nonspecific virulence factors,Offensive virulence factors,Phase variation		A single unsheathed flagellum that is present at each pole; Over 40 genes are involved in C. jejuni flagella biogenesis and assembly	Penetrating the mucus barrier; chemotaxis is also important for intestinal colonization;In the absence of a type III secretion system, the flagellar secretion apparatus appears to secrete several putative virulence proteins including FspA, FlaC and up to eight Cia proteins	Two different (approximately 59-kDa) flagellin subunits, FlaA and FlaB are subject to both antigenic variation and phase variation; The expression of FlaA and FlaB is controlled by different transcription factors, namely the alternative sigma28 (FlaA) and sigma54 (FlaB) transcription factors;post-translationally modified through O-linked glycosylation. The major modification are pseudaminic acid …
Ca. Midichloriaceae sp. MD-1	VFDB	MIDIC_310044	flhA	Flagellar biosynthesis protein FlhA	VFG001263	38.45	5	1	Pseudomonas aeruginosa PAO1	flhA	Flagella	VF0273	8e-162	0.96474	0.96747	Adherence,Motility,Nonspecific virulence factors,Offensive virulence factors			Swimming motility; play a role in biofilm formation and other pathogenic adaptations
Ca. Midichloriaceae sp. MD-1	VFDB	MIDIC_310044	flhA	Flagellar biosynthesis protein FlhA	VFG006577	38.12	1	1	Helicobacter pylori 26695	flhA			3e-166	0.96999	1.00282
Ca. Midichloriaceae sp. MD-1	VFDB	MIDIC_110081	fliQ	Flagellar biosynthetic protein FliQ	VFG002339	38.1	7	1	Yersinia enterocolitica subsp. enterocolitica 8081	fliQ	Flagella	VF0394	6e-17	0.94382	0.95455	Invasion,Motility,Nonspecific virulence factors,Offensive virulence factors,Secretion system,Type III secretion system			Required for efficient cellular invasion.; YplA, a phospholipase is secreted by this type III flagellum secretion system. YplA is required for survival of Y. enterocolitica in the Peyer's patches and for stimulation of the acute inflammatory response of the host to the infection.
Ca. Midichloriaceae sp. MD-1	VFDB	MIDIC_20073	virB	Type IV secretion system protein VirB11	VFG000024	38.04	3	1	Bordetella pertussis Tohama I	ptlH	Ptx	VF0026	9e-62	0.96165	0.99088	A-B type,Adherence,ADP-ribosyltransferase,Intracellular toxin,Offensive virulence factors,Toxin		A member of the A-B bacterial toxin superfamily, Ptx is a hexameric protein comprising five distinct subunits, designated S1-S5. S2, S3, S4 and S5 comprise the B oligomer, responsible for binding the toxin to the cell surface. Each subunit is translated separately with an amino-terminal signal sequence which is cleaved during transport to the periplasm. Secretion across the outer membrane require…	Attachment of B. pertussis to ciliated respiratory cells; Important immunogen; Activates cyclic adenosine phosphate (cAMP), histamine sensitising factor (HSF), lymphocytosis promoting factor (LPF), islet-activating protein (IAP), interferes with leucocyte function, haemolytic	Only B. pertussis producs Ptx in vitro, ptx-ptl loci is present in B. parapertussis and B. bronchiseptica but these genes may be tightly regulated and therefore are expressed only in vivo, while the recent mutations in the promoter region increased the transcription of the gene in B. pertusis; secreted by type IV secretion system: Ptl	Although specific receptors for Ptx have not been identified, many cell surface sialoglycoproteins may serve as PTX receptors. The toxin can also bind to glycoproteins, such as haptoglobin and fetuin, which have served as model proteins for PTX receptors.;The A protomer, consisting of the enzymatically active S1 subunit; the B oligomer, formed by the remaining S2-S5 subunits. The B oligomer binds…
Ca. Midichloriaceae sp. MD-1	VFDB	MIDIC_310033		Flagellar motor switch protein FliN	VFG002336	37.84	4	1	Yersinia enterocolitica subsp. enterocolitica 8081	fliN	Flagella	VF0394	5e-19	0.53623	0.84091	Invasion,Motility,Nonspecific virulence factors,Offensive virulence factors,Secretion system,Type III secretion system			Required for efficient cellular invasion.; YplA, a phospholipase is secreted by this type III flagellum secretion system. YplA is required for survival of Y. enterocolitica in the Peyer's patches and for stimulation of the acute inflammatory response of the host to the infection.
Ca. Midichloriaceae sp. MD-1	VFDB	MIDIC_490028		flagellar basal-body rod protein FlgC	VFG006686	37.74	2	1	Helicobacter pylori 26695	flgC			3e-24	0.91379	0.98758
Ca. Midichloriaceae sp. MD-1	VFDB	MIDIC_20073	virB	Type IV secretion system protein VirB11	VFG002218	37.69	2	1	Brucella melitensis bv. 1 str. 16M	virB11	VirB type IV secretion system	VF0365	6e-65	0.8892	0.97568	Defensive virulence factors,Intracellular survival,Offensive virulence factors,Secretion system,Type IV secretion system			The Brucella VirB type IV secretion apparatus is not required for early survival stages, like LPS or cyclic <beta>-1,2-glucan are, but rather for late Brucella containing vacuole (BCV) maturation events corresponding to sustained interaction and fusion with the endoplasmic reticulum (ER).	Phagosome acidification is required for intracellular expression of the VirB type IV secretion system;the LuxR family regulator VjbR regulated the virB operon directly by bounding a fragment of the virB promoter containing an 18 bp palindromic motif	Brucella initiates interactions with Sar1/COPII-dependent ERES (ER exit sites), the early secretory pathway. Unlike Legionella, that intercepts COPI-dependent vesicular trafficking from the ER for the biogenesis of its ER-derived replicative organelle; The acidified Brucellacontaining vacuole (BCV) interacts with late endosome/lysosomes, acquiring markers such as LAMP-1, CD63 and Rab7. Subsequent…
Ca. Midichloriaceae sp. MD-1	VFDB	MIDIC_110081	fliQ	Flagellar biosynthetic protein FliQ	VFG006667	37.65	3	1	Helicobacter pylori 26695	fliQ			2e-18	0.96591	0.96591
Ca. Midichloriaceae sp. MD-1	VFDB	MIDIC_180008	htrA	putative periplasmic serine endoprotease DegP-like	VFG014984	37.61	2	1	Pseudomonas aeruginosa PAO1	algW			1e-72	0.70341	0.90231
Ca. Midichloriaceae sp. MD-1	VFDB	MIDIC_310044	flhA	Flagellar biosynthesis protein FlhA	VFG002012	37.46	3	1	Legionella pneumophila subsp. pneumophila str. Philadelphia 1	flhA	Flagella	VF0157	4e-165	0.95628	0.97977	Motility,Nonspecific virulence factors			Not required for intracellular growth but enhance the invasion capacity	Flagella expression is associated with the cellular cycle in L. pneumophila, the bacteria are not motile while multiplying in host cells, but become motile in the later stages of the infection process
Ca. Midichloriaceae sp. MD-1	VFDB	MIDIC_10075		chemotaxis protein MotA	VFG014694	37.32	3	1	Pseudomonas aeruginosa PAO1	motA			1e-55	0.95833	0.97527
Ca. Midichloriaceae sp. MD-1	VFDB	MIDIC_470023	clpB	chaperone protein ClpB	VFG002480	37.3	4	1	Burkholderia pseudomallei K96243	tssH-5/clpV	T6SS-1	VF0429	1e-177	0.93775	1.10606	Offensive virulence factors,Secretion system,Type VI secretion system			Essential for virulence and plays an important role in the intracellular lifestyle of B. pseudomallei;In B. mallei , the T6SS cluster homologous to B. pseudomallei T6SS-1, is important for actin-based motility, multinucleated giant cell formation, intracellular growth in murine macrophages, and virulence in hamsters	Burkholderia pseudomallei possessing six copies of T6SSs
Ca. Midichloriaceae sp. MD-1	VFDB	MIDIC_200005	lpxD	UDP-3-O-acylglucosamine N-acyltransferase	VFG011394	37.14	1	1	Brucella melitensis bv. 1 str. 16M	lpxD			3e-70	0.95109	0.99715
Ca. Midichloriaceae sp. MD-1	VFDB	MIDIC_230043	phoB	Phosphate regulon transcriptional regulatory protein PhoB	VFG001226	37.07	4	1	Pseudomonas aeruginosa PAO1	pilH	Type IV pili	VF0082	1e-22	0.48945	0.95868	Adherence,Offensive virulence factors,Twitching motility			Attaches to host cells, but not to mucin, causing a twitching motility that allows the bacteria to move along the cell surface; biofilm formation	PilA, B, C, D, E, F, M, N, O, P, Q, T, U, V, W, X, Y1, Y2, Z, and fimT, U. V are involved in the biogenesis and machanical function of pili, pilG, H, I, K, chpA, B, C, D, E, pilS, R, fimS, rpoN, algR, algU, and vfr are involved in transcriptional regulation and chemosensory pathways that control the expression or activity of the twitching motility of the pili	The C-terminal receptor-binding domain of pilin binds to asialoGM1 gangliosies on host cells. Generally, GM1 gangliosides contain a sialic acid moiety. P.aeruginosa produces a neuraminidase which removes sialic acid residues from the GM1 to form the asialoGM1, which is a better receptor for the pili; The asialoGM1 is present in increased abundance on the surface of cystic fibrosis respiratory epi…
Ca. Midichloriaceae sp. MD-1	VFDB	MIDIC_490028		flagellar basal-body rod protein FlgC	VFG001236	36.81	3	1	Pseudomonas aeruginosa PAO1	flgC	Flagella	VF0273	2e-22	0.82759	0.9863	Adherence,Motility,Nonspecific virulence factors,Offensive virulence factors			Swimming motility; play a role in biofilm formation and other pathogenic adaptations
Ca. Midichloriaceae sp. MD-1	VFDB	MIDIC_200022		two-component system, cell cycle response regulator	VFG001226	36.75	1	2	Pseudomonas aeruginosa PAO1	pilH	Type IV pili	VF0082	1e-20	0.25658	0.96694	Adherence,Offensive virulence factors,Twitching motility			Attaches to host cells, but not to mucin, causing a twitching motility that allows the bacteria to move along the cell surface; biofilm formation	PilA, B, C, D, E, F, M, N, O, P, Q, T, U, V, W, X, Y1, Y2, Z, and fimT, U. V are involved in the biogenesis and machanical function of pili, pilG, H, I, K, chpA, B, C, D, E, pilS, R, fimS, rpoN, algR, algU, and vfr are involved in transcriptional regulation and chemosensory pathways that control the expression or activity of the twitching motility of the pili	The C-terminal receptor-binding domain of pilin binds to asialoGM1 gangliosies on host cells. Generally, GM1 gangliosides contain a sialic acid moiety. P.aeruginosa produces a neuraminidase which removes sialic acid residues from the GM1 to form the asialoGM1, which is a better receptor for the pili; The asialoGM1 is present in increased abundance on the surface of cystic fibrosis respiratory epi…
Ca. Midichloriaceae sp. MD-1	VFDB	MIDIC_50076	flhB	Flagellar biosynthetic protein FlhB	VFG001262	36.74	1	1	Pseudomonas aeruginosa PAO1	flhB	Flagella	VF0273	5e-65	0.95767	0.97051	Adherence,Motility,Nonspecific virulence factors,Offensive virulence factors			Swimming motility; play a role in biofilm formation and other pathogenic adaptations
Ca. Midichloriaceae sp. MD-1	VFDB	MIDIC_10022		protein of unknown function	VFG045470	36.67	1	1	Enterococcus faecalis str. MMH594	cylR2	Cytolysin	VF0356	0.002	0.41667	0.90909	Hemolysin/bacteriocin,Membrane-damaging,Offensive virulence factors,Pore-forming,Toxin		Comprised of two nonidentical peptide subunits: CylLL(the long subunit) and CylLS (the short subunit), both of which are required for lytic activity;CylLL and CylLS are ribosomally synthesized as 68- and 63-amino-acid precursors, respectively, and then are posttranslationally modified by the CylM;The modified peptides are then proteolytically cleaved and secreted from the cell by CylB. CylB funct…	Capable of lysing erythrocytes, polymorphonuclear leukocytes and macrophages, as well as a broad range of gram-positive bacteria	Production and activation of cytolysin involves the products of a complex operon of eight genes and that this operon can be located on either pheromone-responsive plasmids or on the chromosome within a pathogenicity island;most of this gene locus is absent in E. faecalis V583 due to a 17-kbp deletion;Cytolysin expression is regulated by one of the subunits (CylLS'') through a quorum-sensing autoi…
Ca. Midichloriaceae sp. MD-1	VFDB	MIDIC_500025	phaB	Acetoacetyl-CoA reductase	VFG005767	36.6	1	2	Streptococcus agalactiae 2603V/R	cylG			8e-44	0.97917	0.98326
Ca. Midichloriaceae sp. MD-1	VFDB	MIDIC_230069	flgI	Flagellar P-ring protein	VFG001926	36.55	5	1	Campylobacter jejuni subsp. jejuni NCTC 11168	flgI	Flagella	VF0114	1e-62	0.91935	0.98276	Chemotaxis,Invasion,Motility,Nonspecific virulence factors,Offensive virulence factors,Phase variation		A single unsheathed flagellum that is present at each pole; Over 40 genes are involved in C. jejuni flagella biogenesis and assembly	Penetrating the mucus barrier; chemotaxis is also important for intestinal colonization;In the absence of a type III secretion system, the flagellar secretion apparatus appears to secrete several putative virulence proteins including FspA, FlaC and up to eight Cia proteins	Two different (approximately 59-kDa) flagellin subunits, FlaA and FlaB are subject to both antigenic variation and phase variation; The expression of FlaA and FlaB is controlled by different transcription factors, namely the alternative sigma28 (FlaA) and sigma54 (FlaB) transcription factors;post-translationally modified through O-linked glycosylation. The major modification are pseudaminic acid …
Ca. Midichloriaceae sp. MD-1	VFDB	MIDIC_310033		Flagellar motor switch protein FliN	VFG001892	36.47	7	1	Campylobacter jejuni subsp. jejuni NCTC 11168	fliY	Flagella	VF0114	3e-12	0.30357	0.96591	Chemotaxis,Invasion,Motility,Nonspecific virulence factors,Offensive virulence factors,Phase variation		A single unsheathed flagellum that is present at each pole; Over 40 genes are involved in C. jejuni flagella biogenesis and assembly	Penetrating the mucus barrier; chemotaxis is also important for intestinal colonization;In the absence of a type III secretion system, the flagellar secretion apparatus appears to secrete several putative virulence proteins including FspA, FlaC and up to eight Cia proteins	Two different (approximately 59-kDa) flagellin subunits, FlaA and FlaB are subject to both antigenic variation and phase variation; The expression of FlaA and FlaB is controlled by different transcription factors, namely the alternative sigma28 (FlaA) and sigma54 (FlaB) transcription factors;post-translationally modified through O-linked glycosylation. The major modification are pseudaminic acid …
Ca. Midichloriaceae sp. MD-1	VFDB	MIDIC_110062		type IV secretion system protein VirB4	VFG002259	36.16	2	1	Bartonella henselae str. Houston-1	trwK	Trw type IV secretion system	VF0372	3e-120	0.80316	1.03931	Adherence,Offensive virulence factors,Secretion system,Type IV secretion system			Required for colonization of erythrocytes and/or for intraerythrocytic replication.; Trw mediates host-specific erythrocyte infection. Surface-located TrwL and TrwJ might represent the T4SS components that determine host-specificity of erythrocyte parasitism,;No substrate transported by the Bartonella Trw system has been identified.	The Trw system of Bartonella, probably acquired from horizontal gene transfer, shares an extensive homology with the Trw system of the Trw conjugation machinery of the broad-host-range antibiotic-resistance plasmid R388.;The trw genes of Bartonella are collinear with the respective genes of plasmid R388, except for the presence of multiple tandem gene duplications of trwL and trwJIH in Bartonella…	The role of the Trw system might primarily be the formation of pili. The large number of genes that encode variant forms of the two pilus subunits might allow bacteria to synthesize particularly long pili and/or highly variable pili that might allow the interaction with different host-cell-surface structures (for example, different blood-group antigens on the erythrocyte surface), or could repres…
Ca. Midichloriaceae sp. MD-1	VFDB	MIDIC_510043		membrane protein of unknown function	VFG002436	36.11	1	4	Burkholderia pseudomallei K96243	boaA	BoaA	VF0434	5e-07	0.06534	0.81203	Adherence,Autotransporter,Offensive virulence factors,Other,Trimeric autotransporters			Function as adhesins in vitro and to contribute to B. pseudomallei replication inside macrophage-like cells
Ca. Midichloriaceae sp. MD-1	VFDB	MIDIC_50076	flhB	Flagellar biosynthetic protein FlhB	VFG002357	35.91	3	1	Yersinia enterocolitica subsp. enterocolitica 8081	flhB	Flagella	VF0394	2e-62	0.94517	0.97051	Invasion,Motility,Nonspecific virulence factors,Offensive virulence factors,Secretion system,Type III secretion system			Required for efficient cellular invasion.; YplA, a phospholipase is secreted by this type III flagellum secretion system. YplA is required for survival of Y. enterocolitica in the Peyer's patches and for stimulation of the acute inflammatory response of the host to the infection.
Ca. Midichloriaceae sp. MD-1	VFDB	MIDIC_50076	flhB	Flagellar biosynthetic protein FlhB	VFG006622	35.73	5	1	Helicobacter pylori 26695	flhB			2e-58	0.96783	1.00838
Ca. Midichloriaceae sp. MD-1	VFDB	MIDIC_110081	fliQ	Flagellar biosynthetic protein FliQ	VFG000520	35.71	8	1	Salmonella enterica subsp. enterica serovar Typhimurium str. LT2	ssaS	TTSS(SPI-2 encode)	VF0321	3e-16	0.95455	0.95455	Offensive virulence factors,Secretion system,Type III secretion system	serovar typhimurium		Secretes effector proteins to facilitate the replication of intracellular bacteria within membrane-bound Salmonella-containing vacuoles (SCVs)		Translocon protein: SseB, SseC and SseD. SseB is similar to EspA of EPEC; chaperon protein: SseA (chaperon for SseB and SseD), SscA, SscB; effector proteins:; SpiC, encoded within SPI-2, small acidic protein to exclude host cell protein TassC from assocation with SCV. SpiC is also necessary for secretion of translocon protein SseB, SseC and SseD, and other effector protein. Its role as an effecto…
Ca. Midichloriaceae sp. MD-1	VFDB	MIDIC_490028		flagellar basal-body rod protein FlgC	VFG002350	35.34	5	1	Yersinia enterocolitica subsp. enterocolitica 8081	flgC	Flagella	VF0394	6e-19	0.76437	0.99254	Invasion,Motility,Nonspecific virulence factors,Offensive virulence factors,Secretion system,Type III secretion system			Required for efficient cellular invasion.; YplA, a phospholipase is secreted by this type III flagellum secretion system. YplA is required for survival of Y. enterocolitica in the Peyer's patches and for stimulation of the acute inflammatory response of the host to the infection.
Ca. Midichloriaceae sp. MD-1	VFDB	MIDIC_20070		type IV secretion system protein VirB8	VFG002237	35.29	1	1	Bartonella henselae str. Houston-1	virB8	VirB/VirD4 type IV secretion system	VF0369	4e-26	0.75403	0.84234	Offensive virulence factors,Secretion system,Type IV secretion system		The Bartonella VirB/VirD4 system is considered to encompass a VirB2 pilin and VirB5 minor pilus component, which form a pilus that can mediate contact with host cells. The components VirB3, VirB4 and VirB6-VirB11, which form a pore complex that spans both Gram-negative membranes and possibly also the host-cell membrane. And the T4SS coupling protein (T4CP) VirD4, an inner-membrane protein thought…	Crucial for establishment of infection in the primary niche- the endothelial cells, required for colonization of endothelial cells, by mediating the intracellular delivery of effector proteins (BepA-BepG). Translocation of the Beps provokes distinct cellular phenotypes: (i) a massive cytoskeleton rearrangement, resulting in the engulfment of bacterial aggregates (a phenotype called 'invasome' for…	The VirB/VirD4 T4SS is well conserved within the genus Bartonella, although it is absent in B. bacilliformis. Its closest relative is a genuine conjugation system, the AvhB/TraG system of the cryptic plasmid pATC58 of Agrobacterium tumefaciens; The Bartonella VirB/VirD4 system is encoded by an operon of 10 genes (virB2-virB11). Seven Bartonella-translocated effector proteins (BepA-BepG) and the c…	The Bartonella-translocated effector protein (BepA-BepG) are required for invasion, proinflammatory activation and antiapoptotic protection of endothelial cells. The C terminus of each Bep harbours at least one copy of the novel Bep intracellular delivery (BID) domain and a short, positively charged tail sequence. The bipartite C terminus is required for protein transfer, their N-terminal region …
Ca. Midichloriaceae sp. MD-1	VFDB	MIDIC_200009		phospholipid/cholesterol/gamma-HCH transport system ATP-binding protein	VFG001206	35.29	1	2	Neisseria meningitidis MC58	fbpC	FbpABC	VF0272	2e-30	0.62784	0.90947	ABC transporter,Iron uptake system,Nonspecific virulence factors			Encodes a periplasmic-binding protein-dependent iron transport system necessary for the utilization of iron bound to transferrin or iron chelates, FbpA is the periplasmic Fe3+ binding protein
Ca. Midichloriaceae sp. MD-1	VFDB	MIDIC_110062		type IV secretion system protein VirB4	VFG002211	35.18	4	1	Brucella melitensis bv. 1 str. 16M	virB4	VirB type IV secretion system	VF0365	3e-104	0.69434	0.90723	Defensive virulence factors,Intracellular survival,Offensive virulence factors,Secretion system,Type IV secretion system			The Brucella VirB type IV secretion apparatus is not required for early survival stages, like LPS or cyclic <beta>-1,2-glucan are, but rather for late Brucella containing vacuole (BCV) maturation events corresponding to sustained interaction and fusion with the endoplasmic reticulum (ER).	Phagosome acidification is required for intracellular expression of the VirB type IV secretion system;the LuxR family regulator VjbR regulated the virB operon directly by bounding a fragment of the virB promoter containing an 18 bp palindromic motif	Brucella initiates interactions with Sar1/COPII-dependent ERES (ER exit sites), the early secretory pathway. Unlike Legionella, that intercepts COPI-dependent vesicular trafficking from the ER for the biogenesis of its ER-derived replicative organelle; The acidified Brucellacontaining vacuole (BCV) interacts with late endosome/lysosomes, acquiring markers such as LAMP-1, CD63 and Rab7. Subsequent…
Ca. Midichloriaceae sp. MD-1	VFDB	MIDIC_110062		type IV secretion system protein VirB4	VFG000018	35.15	3	1	Bordetella pertussis Tohama I	ptlC	Ptx	VF0026	6e-105	0.71117	0.92138	A-B type,Adherence,ADP-ribosyltransferase,Intracellular toxin,Offensive virulence factors,Toxin		A member of the A-B bacterial toxin superfamily, Ptx is a hexameric protein comprising five distinct subunits, designated S1-S5. S2, S3, S4 and S5 comprise the B oligomer, responsible for binding the toxin to the cell surface. Each subunit is translated separately with an amino-terminal signal sequence which is cleaved during transport to the periplasm. Secretion across the outer membrane require…	Attachment of B. pertussis to ciliated respiratory cells; Important immunogen; Activates cyclic adenosine phosphate (cAMP), histamine sensitising factor (HSF), lymphocytosis promoting factor (LPF), islet-activating protein (IAP), interferes with leucocyte function, haemolytic	Only B. pertussis producs Ptx in vitro, ptx-ptl loci is present in B. parapertussis and B. bronchiseptica but these genes may be tightly regulated and therefore are expressed only in vivo, while the recent mutations in the promoter region increased the transcription of the gene in B. pertusis; secreted by type IV secretion system: Ptl	Although specific receptors for Ptx have not been identified, many cell surface sialoglycoproteins may serve as PTX receptors. The toxin can also bind to glycoproteins, such as haptoglobin and fetuin, which have served as model proteins for PTX receptors.;The A protomer, consisting of the enzymatically active S1 subunit; the B oligomer, formed by the remaining S2-S5 subunits. The B oligomer binds…
Ca. Midichloriaceae sp. MD-1	VFDB	MIDIC_410005	msbA	ATP-dependent lipid A-core flippase	VFG013248	35.14	1	1	Haemophilus influenzae Rd KW20	msbA			7e-108	0.95492	0.97445
Ca. Midichloriaceae sp. MD-1	VFDB	MIDIC_470023	clpB	chaperone protein ClpB	VFG002084	35.05	6	1	Vibrio cholerae O1 biovar El Tor str. N16961	clpB/vasG	T6SS	VF0335	1e-153	0.98504	0.99767	Offensive virulence factors,Secretion system,Type VI secretion system			Antibacterial and antienkaryotic activities	The genes in VAS cluster showed homology to L. pneumophila icmF, the cluster was designated the IcmF-associated homologous protein (IAHP) gene cluster;requires endocytosis by host cell to secrete VgrG	VgrG1 carries an enzymatically active domain that is capable of cross-linking actin in eukaryotic cells; three effector-immunity pairs are identified so far, TseL-TsiV1, VasX-TsiV2, VgrG3-TsiV3
Ca. Midichloriaceae sp. MD-1	VFDB	MIDIC_310044	flhA	Flagellar biosynthesis protein FlhA	VFG002126	34.94	8	1	Chlamydia trachomatis D/UW-3/CX	cdsV	TTSS	VF0344	1e-127	0.99295	0.99435	Offensive virulence factors,Secretion system,Type III secretion system			Translocating different effectors into the host cell, depending on the phase of the developmental cycle	Type III secretion genes of Proteobacteria are usually tightly clustered in a pathogenicity island or on a plasmid, suggesting that they can be horizontally transferred as a unit. But chlamydial type III secretion loci are dispersed in at least three different chromosomal locations; The G+C contents of these loci, are similar to the overall G+C content of the genome, suggesting that the type III …	Chlamydial TTS effectors include translocated actin-recruiting phosphoprotein (Tarp), Ser/Thr protein kinase (Pkn5), negative regulator of TTS (CopN), inclusion membrane proteins IncA, IncB and IncC. The Tir-like effector protein Tarp might function as a receptor for an unidentified chlamydial intimin analog and mediate the recruitment of actin to the C. trachomatis inclusion. Tarp is activated u…
Ca. Midichloriaceae sp. MD-1	VFDB	MIDIC_10075		chemotaxis protein MotA	VFG002534	34.88	1	1	Burkholderia pseudomallei K96243	motA	Flagella	VF0430	3e-57	0.97569	0.98252	Invasion,Offensive virulence factors			Polar flagella required for motility and macrophage invasion
Ca. Midichloriaceae sp. MD-1	VFDB	MIDIC_410012		protein of unknown function	VFG002013	34.88	2	2	Legionella pneumophila subsp. pneumophila str. Philadelphia 1	flhB	Flagella	VF0157	2e-09	0.22454	0.80374	Motility,Nonspecific virulence factors			Not required for intracellular growth but enhance the invasion capacity	Flagella expression is associated with the cellular cycle in L. pneumophila, the bacteria are not motile while multiplying in host cells, but become motile in the later stages of the infection process
Ca. Midichloriaceae sp. MD-1	VFDB	MIDIC_10075		chemotaxis protein MotA	VFG043213	34.74	2	1	Yersinia enterocolitica subsp. enterocolitica 8081	motA			3e-57	0.9661	0.98958
Ca. Midichloriaceae sp. MD-1	VFDB	MIDIC_410010	peb1C	putative ABC transporter ATP-binding protein PEB1C	VFG009579	34.72	10	4	Mycobacterium tuberculosis H37Rv	irtB			2e-22	0.37306	0.93913
Ca. Midichloriaceae sp. MD-1	VFDB	MIDIC_10076		chemotaxis protein MotB	VFG043212	34.43	3	1	Yersinia enterocolitica subsp. enterocolitica 8081	motB			7e-41	0.65942	0.8722
Ca. Midichloriaceae sp. MD-1	VFDB	MIDIC_10076		chemotaxis protein MotB	VFG002533	34.42	2	1	Burkholderia pseudomallei K96243	motB	Flagella	VF0430	5e-48	0.90588	0.98403	Invasion,Offensive virulence factors			Polar flagella required for motility and macrophage invasion
Ca. Midichloriaceae sp. MD-1	VFDB	MIDIC_410010	peb1C	putative ABC transporter ATP-binding protein PEB1C	VFG001206	34.18	2	1	Neisseria meningitidis MC58	fbpC	FbpABC	VF0272	7e-35	0.6733	1.03043	ABC transporter,Iron uptake system,Nonspecific virulence factors			Encodes a periplasmic-binding protein-dependent iron transport system necessary for the utilization of iron bound to transferrin or iron chelates, FbpA is the periplasmic Fe3+ binding protein
Ca. Midichloriaceae sp. MD-1	VFDB	MIDIC_310033		Flagellar motor switch protein FliN	VFG006597	34.15	6	1	Helicobacter pylori 26695	fliY			1e-13	0.28571	0.93182
Ca. Midichloriaceae sp. MD-1	VFDB	MIDIC_580011		flagellar L-ring protein precursor FlgH	VFG006548	34.12	3	1	Helicobacter pylori 26695	flgH			5e-14	0.35865	0.95506
Ca. Midichloriaceae sp. MD-1	VFDB	MIDIC_230043	phoB	Phosphate regulon transcriptional regulatory protein PhoB	VFG001225	34.07	5	1	Pseudomonas aeruginosa PAO1	pilG	Type IV pili	VF0082	1e-19	0.56962	1	Adherence,Offensive virulence factors,Twitching motility			Attaches to host cells, but not to mucin, causing a twitching motility that allows the bacteria to move along the cell surface; biofilm formation	PilA, B, C, D, E, F, M, N, O, P, Q, T, U, V, W, X, Y1, Y2, Z, and fimT, U. V are involved in the biogenesis and machanical function of pili, pilG, H, I, K, chpA, B, C, D, E, pilS, R, fimS, rpoN, algR, algU, and vfr are involved in transcriptional regulation and chemosensory pathways that control the expression or activity of the twitching motility of the pili	The C-terminal receptor-binding domain of pilin binds to asialoGM1 gangliosies on host cells. Generally, GM1 gangliosides contain a sialic acid moiety. P.aeruginosa produces a neuraminidase which removes sialic acid residues from the GM1 to form the asialoGM1, which is a better receptor for the pili; The asialoGM1 is present in increased abundance on the surface of cystic fibrosis respiratory epi…
Ca. Midichloriaceae sp. MD-1	VFDB	MIDIC_230069	flgI	Flagellar P-ring protein	VFG006538	34.01	6	1	Helicobacter pylori 26695	flgI			2e-62	0.92473	1.00585
Ca. Midichloriaceae sp. MD-1	VFDB	MIDIC_560006	lpxC	UDP-3-O-acyl-N-acetylglucosamine deacetylase	VFG002547	34	3	1	Burkholderia pseudomallei K96243	wcbS	Capsule I	VF0436	4e-42	0.98361	1	Antiphagocytosis,Defensive virulence factors			A key virulence determinant and that loss of capsule production results in severe attenuation in animal models of disease		Plays a role in reducing B. pseudomallei phagocytosis by host cells by preventing complement factor C3b deposition on the surface of the bacterium
Ca. Midichloriaceae sp. MD-1	VFDB	MIDIC_50076	flhB	Flagellar biosynthetic protein FlhB	VFG002523	33.98	9	1	Burkholderia pseudomallei K96243	flhB	Flagella	VF0430	2e-48	0.89383	0.97051	Invasion,Offensive virulence factors			Polar flagella required for motility and macrophage invasion
Ca. Midichloriaceae sp. MD-1	VFDB	MIDIC_410012		protein of unknown function	VFG006696	33.77	4	1	Helicobacter pylori 26695	flhB2			1e-07	0.71963	0.85556
Ca. Midichloriaceae sp. MD-1	VFDB	MIDIC_10076		chemotaxis protein MotB	VFG014681	33.68	1	1	Pseudomonas aeruginosa PAO1	motB			1e-48	0.82997	0.92013
Ca. Midichloriaceae sp. MD-1	VFDB	MIDIC_200009		phospholipid/cholesterol/gamma-HCH transport system ATP-binding protein	VFG000907	33.49	6	5	Escherichia coli CFT073	hlyB	Hemolysin	VF0225	3e-23	0.30835	0.89712	Membrane-damaging,Offensive virulence factors,Pore-forming,RTX toxin,Toxin	UPEC	Pro-HlyA is activated in the cytoplasm to the hemolytically active form by HlyC, a fatty acid acyltransferase; C-terminal peptide Trp914-Arg936 is a major receptor-binding region; the HlyA export machinery consists of two specific inner mambrane (IM) proteins: HlyB, HlyD, and TolC, a multifunctional protein located in the outer membrane (OM); HlyB is inserted in the IM by eight hydrophobic <alpha…	Cytotoxic to many types of cells: erythrocytes, granulocytes, monocytes, endothelial cells and renal epithelial cells; stimulating the release of IL-1<beta> and TNF	Best-characterized RTX protein secreted by a type I secretion system: the structural gene encoding the hemolysin (hylA) is part of an operon that also encodes a dedicated export system (HylB and HylD comprising a type I secretion system) and a toxin modifying enzyme (HylC). The HylC protein is responsible for acylation of HylA, resulting in toxin activation; The hyl operon is found on a plasmid o…	HylA frist binds a receptor on the cell surface, a <beta>2-integrin in leukocytes or glycophorin in red blood cells, then becomes inserted in the cell membrane. Calcium binding to the glycine-rich repeats is essential for membrane lysis
Ca. Midichloriaceae sp. MD-1	VFDB	MIDIC_410010	peb1C	putative ABC transporter ATP-binding protein PEB1C	VFG000841	33.49	6	4	Escherichia coli O157:H7 str. EDL933	hlyB	Hemolysin	VF0207	1e-24	0.30028	0.92174	Membrane-damaging,Offensive virulence factors,Pore-forming,RTX toxin,Toxin	EHEC	Pro-HlyA is activated in the cytoplasm to the hemolytically active form by HlyC, a fatty acid acyltransferase; C-terminal peptide Trp914-Arg936 is a major receptor-binding region; the HlyA export machinery consists of two specific inner mambrane (IM) proteins: HlyB, HlyD, and TolC, a multifunctional protein located in the outer membrane (OM); HlyB is inserted in the IM by eight hydrophobic <alpha…	Cytotoxic to many types of cells: erythrocytes, granulocytes, monocytes, endothelial cells and renal epithelial cells; stimulating the release of IL-1<beta> and TNF	Best-characterized RTX protein secreted by a type I secretion system: the structural gene encoding the hemolysin (hylA) is part of an operon that also encodes a dedicated export system (HylB and HylD comprising a type I secretion system) and a toxin modifying enzyme (HylC). The HylC protein is responsible for acylation of HylA, resulting in toxin activation; The hyl operon is found on a plasmid o…	HylA frist binds a receptor on the cell surface, a <beta>2-integrin in leukocytes or glycophorin in red blood cells, then becomes inserted in the cell membrane. Calcium binding to the glycine-rich repeats is essential for toxin activity
Ca. Midichloriaceae sp. MD-1	VFDB	MIDIC_310044	flhA	Flagellar biosynthesis protein FlhA	VFG007152	33.38	7	1	Vibrio parahaemolyticus RIMD 2210633	vcrD	T3SS1	VF0408	4e-129	1.0141	1.01554	Offensive virulence factors,Secretion system,Type III secretion system			T3SS1 uses a multifaceted mechanism to cause the cytotoxicity of host cells, involving the induction of autophagy, cell rounding, and cell lysis.	Chromosome I encoded; similar to the Ysc secretion system in Yersinia; T3SS1 genes are positively regulated by VP1699 and negatively regulated by VP1698
Ca. Midichloriaceae sp. MD-1	VFDB	MIDIC_110081	fliQ	Flagellar biosynthetic protein FliQ	VFG000826	33.33	9	1	Escherichia coli O157:H7 str. EDL933	escS	TTSS	VF0191	9e-15	0.97753	0.98864	Offensive virulence factors,Secretion system,Type III secretion system	EHEC		Injects Tir and other effector molecules directly into the host cell. Effector molecules activate cell-signaling pathways, causing alterations in the host cell cytoskeleton and resulting in the depolymerization of actin and the loss of microvilli	Encoded on the pathogenicity island known as the locus of enterocyte effacement (LEE)
Ca. Midichloriaceae sp. MD-1	VFDB	MIDIC_230136		type IV secretion system protein VirB9	VFG002238	33.33	1	1	Bartonella henselae str. Houston-1	virB9	VirB/VirD4 type IV secretion system	VF0369	2e-39	0.89895	0.95556	Offensive virulence factors,Secretion system,Type IV secretion system		The Bartonella VirB/VirD4 system is considered to encompass a VirB2 pilin and VirB5 minor pilus component, which form a pilus that can mediate contact with host cells. The components VirB3, VirB4 and VirB6-VirB11, which form a pore complex that spans both Gram-negative membranes and possibly also the host-cell membrane. And the T4SS coupling protein (T4CP) VirD4, an inner-membrane protein thought…	Crucial for establishment of infection in the primary niche- the endothelial cells, required for colonization of endothelial cells, by mediating the intracellular delivery of effector proteins (BepA-BepG). Translocation of the Beps provokes distinct cellular phenotypes: (i) a massive cytoskeleton rearrangement, resulting in the engulfment of bacterial aggregates (a phenotype called 'invasome' for…	The VirB/VirD4 T4SS is well conserved within the genus Bartonella, although it is absent in B. bacilliformis. Its closest relative is a genuine conjugation system, the AvhB/TraG system of the cryptic plasmid pATC58 of Agrobacterium tumefaciens; The Bartonella VirB/VirD4 system is encoded by an operon of 10 genes (virB2-virB11). Seven Bartonella-translocated effector proteins (BepA-BepG) and the c…	The Bartonella-translocated effector protein (BepA-BepG) are required for invasion, proinflammatory activation and antiapoptotic protection of endothelial cells. The C terminus of each Bep harbours at least one copy of the novel Bep intracellular delivery (BID) domain and a short, positively charged tail sequence. The bipartite C terminus is required for protein transfer, their N-terminal region …
Ca. Midichloriaceae sp. MD-1	VFDB	MIDIC_310033		Flagellar motor switch protein FliN	VFG006602	33.33	5	1	Helicobacter pylori 26695	fliN			8e-14	0.60976	0.85227
Ca. Midichloriaceae sp. MD-1	VFDB	MIDIC_410010	peb1C	putative ABC transporter ATP-binding protein PEB1C	VFG000907	33.18	7	4	Escherichia coli CFT073	hlyB	Hemolysin	VF0225	2e-24	0.30269	0.93043	Membrane-damaging,Offensive virulence factors,Pore-forming,RTX toxin,Toxin	UPEC	Pro-HlyA is activated in the cytoplasm to the hemolytically active form by HlyC, a fatty acid acyltransferase; C-terminal peptide Trp914-Arg936 is a major receptor-binding region; the HlyA export machinery consists of two specific inner mambrane (IM) proteins: HlyB, HlyD, and TolC, a multifunctional protein located in the outer membrane (OM); HlyB is inserted in the IM by eight hydrophobic <alpha…	Cytotoxic to many types of cells: erythrocytes, granulocytes, monocytes, endothelial cells and renal epithelial cells; stimulating the release of IL-1<beta> and TNF	Best-characterized RTX protein secreted by a type I secretion system: the structural gene encoding the hemolysin (hylA) is part of an operon that also encodes a dedicated export system (HylB and HylD comprising a type I secretion system) and a toxin modifying enzyme (HylC). The HylC protein is responsible for acylation of HylA, resulting in toxin activation; The hyl operon is found on a plasmid o…	HylA frist binds a receptor on the cell surface, a <beta>2-integrin in leukocytes or glycophorin in red blood cells, then becomes inserted in the cell membrane. Calcium binding to the glycine-rich repeats is essential for membrane lysis
Ca. Midichloriaceae sp. MD-1	VFDB	MIDIC_500024		protein of unknown function	VFG002532	33.01	1	3	Burkholderia pseudomallei K96243	cheY1	Flagella	VF0430	6e-09	0.79845	0.81746	Invasion,Offensive virulence factors			Polar flagella required for motility and macrophage invasion
Ca. Midichloriaceae sp. MD-1	VFDB	MIDIC_490010		phosphatidate cytidylyltransferase	VFG002189	33	1	1	Enterococcus faecalis V583	cpsB	Capsule	VF0361	8e-30	0.76316	0.90625	Antiphagocytosis,Defensive virulence factors			Contributes to host immune evasion	The biosynthesis of capsular polysaccharides by E. faecalis is encoded by the csp operon, which includes 11 open reading frames (cpsA to cpsK ). However, only 7 open reading frames in the cps operon are essential for capsule production (cpsC, cpsD, cpsE, cpsG, cpsI, cpsJ , and cpsK); Previous genetic evidence demonstrated that E. faecalis isolates can be classified in 1 of 3 capsule operon polymo…	Masks bound C3 from detection on the surface of E. faecalis; masks lipoteichoic acid from detection
Ca. Midichloriaceae sp. MD-1	VFDB	MIDIC_560004	murB	UDP-N-acetylenolpyruvoylglucosamine reductase	VFG002184	32.85	1	1	Enterococcus faecalis V583	cpsG	Capsule	VF0361	1e-37	0.33537	0.9103	Antiphagocytosis,Defensive virulence factors			Contributes to host immune evasion	The biosynthesis of capsular polysaccharides by E. faecalis is encoded by the csp operon, which includes 11 open reading frames (cpsA to cpsK ). However, only 7 open reading frames in the cps operon are essential for capsule production (cpsC, cpsD, cpsE, cpsG, cpsI, cpsJ , and cpsK); Previous genetic evidence demonstrated that E. faecalis isolates can be classified in 1 of 3 capsule operon polymo…	Masks bound C3 from detection on the surface of E. faecalis; masks lipoteichoic acid from detection
Ca. Midichloriaceae sp. MD-1	VFDB	MIDIC_110061		protein of unknown function	VFG002259	32.84	1	3	Bartonella henselae str. Houston-1	trwK	Trw type IV secretion system	VF0372	4e-14	0.16282	0.8535	Adherence,Offensive virulence factors,Secretion system,Type IV secretion system			Required for colonization of erythrocytes and/or for intraerythrocytic replication.; Trw mediates host-specific erythrocyte infection. Surface-located TrwL and TrwJ might represent the T4SS components that determine host-specificity of erythrocyte parasitism,;No substrate transported by the Bartonella Trw system has been identified.	The Trw system of Bartonella, probably acquired from horizontal gene transfer, shares an extensive homology with the Trw system of the Trw conjugation machinery of the broad-host-range antibiotic-resistance plasmid R388.;The trw genes of Bartonella are collinear with the respective genes of plasmid R388, except for the presence of multiple tandem gene duplications of trwL and trwJIH in Bartonella…	The role of the Trw system might primarily be the formation of pili. The large number of genes that encode variant forms of the two pilus subunits might allow bacteria to synthesize particularly long pili and/or highly variable pili that might allow the interaction with different host-cell-surface structures (for example, different blood-group antigens on the erythrocyte surface), or could repres…
Ca. Midichloriaceae sp. MD-1	VFDB	MIDIC_230043	phoB	Phosphate regulon transcriptional regulatory protein PhoB	VFG002532	32.76	6	1	Burkholderia pseudomallei K96243	cheY1	Flagella	VF0430	1e-16	0.48945	0.92063	Invasion,Offensive virulence factors			Polar flagella required for motility and macrophage invasion
Ca. Midichloriaceae sp. MD-1	VFDB	MIDIC_510043		membrane protein of unknown function	VFG002437	32.76	5	6	Burkholderia pseudomallei K96243	boaB	BoaB	VF0435	0.0001	0.07223	0.87218	Adherence,Autotransporter,Offensive virulence factors,Other,Trimeric autotransporters			Function as adhesins in vitro and to contribute to B. pseudomallei replication inside macrophage-like cells
Ca. Midichloriaceae sp. MD-1	VFDB	MIDIC_410010	peb1C	putative ABC transporter ATP-binding protein PEB1C	VFG012509	32.74	8	4	Escherichia coli CFT073	iroC			3e-23	0.18153	0.98261
Ca. Midichloriaceae sp. MD-1	VFDB	MIDIC_200009		phospholipid/cholesterol/gamma-HCH transport system ATP-binding protein	VFG001269	32.7	9	4	Bordetella pertussis Tohama I	cyaB	Cya	VF0028	1e-20	0.29635	0.86831	Adenylate cyclase,Intracellular toxin,Membrane-damaging,Offensive virulence factors,Pore-forming,RTX toxin,Toxin		1706 residues-long protein, calmodulin-activated adenylate cyclase catalytic activity is located within the N-terminal 400 amino acids. The remaining 1306aa C-terminal cell binding domain, homologous to the Repeats-in-Toxin (RTX) family of calcium-binding, pore-forming bacterial protein toxins, mediates delivery of the catalytic domain into the cytoplasm of eukaryotic cells. The latter consists i…	Bifunctional toxin harboring both adenylate cyclase and hemolytic activities;function primarily as an anti-inflammatory factor	Originally identified as a hemolysin because it will lyse red blood cells; secreted by type I pathway and secretion requires CyaB, D, E proteins	Binds to <alpha>M<beta>2 integrin (CD11b/CD18, Mac-1, or CR3), activated by calmodulin and catalyzes the production of intracellular cAMP from ATP. This uncontrolled cAMP concentration leads to paralysis of the killing functions in phagocytic and immune effector cells
Ca. Midichloriaceae sp. MD-1	VFDB	MIDIC_250006		GTP pyrophosphokinase rsh	VFG001826	32.69	2	1	Mycobacterium tuberculosis H37Rv	relA	RelA	VF0287	1e-136	0.92532	1.02095	Regulation,Regulation of virulence-associated genes			Associated with stationary phase adaptation and long-term survival		Produce ppGpp (guanosine 5'-diphosphate 3'-diphosphate), an 'alarmone' that suppresses synthesis of stable RNA, induces degradative pathways and modulates expression of genes involved in DNA replication
Ca. Midichloriaceae sp. MD-1	VFDB	MIDIC_310044	flhA	Flagellar biosynthesis protein FlhA	VFG000198	32.62	10	1	Pseudomonas aeruginosa PAO1	pcrD	TTSS	VF0083	7e-120	0.99013	0.99433	Offensive virulence factors,Secretion system,Type III secretion system		The genes encoding the TTSS are clustered together and have been designated psc, pcr, exs and pop genes. The psc and prc genes primarily encode components of the bacterial secretion apparatus whereas the exs gene products are involved in regulation of this TTSS. Two pop genes encode proteins (PopB and PopD) that are essential for the translocation of the effectors into host cells	Transports four known effector proteins: ExoS, ExoT, ExoU and ExoY, although most strains generally do not express all four at the same time
Ca. Midichloriaceae sp. MD-1	VFDB	MIDIC_580011		flagellar L-ring protein precursor FlgH	VFG002345	32.56	5	1	Yersinia enterocolitica subsp. enterocolitica 8081	flgH	Flagella	VF0394	4e-12	0.37885	0.96629	Invasion,Motility,Nonspecific virulence factors,Offensive virulence factors,Secretion system,Type III secretion system			Required for efficient cellular invasion.; YplA, a phospholipase is secreted by this type III flagellum secretion system. YplA is required for survival of Y. enterocolitica in the Peyer's patches and for stimulation of the acute inflammatory response of the host to the infection.
Ca. Midichloriaceae sp. MD-1	VFDB	MIDIC_200009		phospholipid/cholesterol/gamma-HCH transport system ATP-binding protein	VFG007023	32.55	10	4	Vibrio cholerae O1 biovar El Tor str. N16961	rtxB			2e-20	0.29444	0.87243
Ca. Midichloriaceae sp. MD-1	VFDB	MIDIC_310044	flhA	Flagellar biosynthesis protein FlhA	VFG000384	32.52	9	1	Yersinia pestis CO92	yscV/lcrD	TTSS	VF0140	2e-123	0.98872	0.99574	Offensive virulence factors,Secretion system,Type III secretion system			Deliver Yop effectors into the cytosol of host cells to disturb the dynamics of the cytoskeleton and block phagocytosis by macrophages and PMNs, also impair the production of pro-inflammatory cytokines, chemokines. These actions allow the survival of the invading Yersinia and their extracellular multiplication in lymphoid tissues	Y. pestis genome has shown the presence of a second TTSS, and a second TTSS has also been discovered in the most virulence biogroups of Y. enterocolitica. The role of this additional TTSS in virulence has not been addressed yet.
Ca. Midichloriaceae sp. MD-1	VFDB	MIDIC_50076	flhB	Flagellar biosynthetic protein FlhB	VFG001900	32.39	4	1	Campylobacter jejuni subsp. jejuni NCTC 11168	flhB	Flagella	VF0114	9e-59	0.9437	0.97238	Chemotaxis,Invasion,Motility,Nonspecific virulence factors,Offensive virulence factors,Phase variation		A single unsheathed flagellum that is present at each pole; Over 40 genes are involved in C. jejuni flagella biogenesis and assembly	Penetrating the mucus barrier; chemotaxis is also important for intestinal colonization;In the absence of a type III secretion system, the flagellar secretion apparatus appears to secrete several putative virulence proteins including FspA, FlaC and up to eight Cia proteins	Two different (approximately 59-kDa) flagellin subunits, FlaA and FlaB are subject to both antigenic variation and phase variation; The expression of FlaA and FlaB is controlled by different transcription factors, namely the alternative sigma28 (FlaA) and sigma54 (FlaB) transcription factors;post-translationally modified through O-linked glycosylation. The major modification are pseudaminic acid …
Ca. Midichloriaceae sp. MD-1	VFDB	MIDIC_590015	atpD	ATP synthase F1 complex subunit beta	VFG000048	32.33	5	2	Bordetella pertussis Tohama I	bscN	TTSS	VF0035	6e-49	0.75569	0.82207	Offensive virulence factors,Secretion system,Type III secretion system		The bsc locus includes genes the encode components of the Bordetella type III secretion apparatus, secreted proteins and putative chaperones	The B. bronchiseptica TTSS modulates the host immune response, contributes to persistent colonization of the trachea	B. pertussis has genes that could encode a TTSS, but they seem not to be expressed. B. bronchiseptica and ovine B. parapertussis strains, by contrast, do have a functional TTSS	BopB, BopN, BopD, Bsp22 and BopC/BteA have been identified as type III secreted proteins; BopB and BopD are orthologues of the Yersinia YopB and YopD translocation proteins. BopB and BopD complex is responsible for the pore formation in the host plasma membrane that functions as the conduit for the transition of effector proteins into host cells; BopN is orthologous to YopN, which functions as a …
Ca. Midichloriaceae sp. MD-1	VFDB	MIDIC_10069		flagellar hook-basal body complex protein FliE	VFG002327	32.26	1	1	Yersinia enterocolitica subsp. enterocolitica 8081	fliE	Flagella	VF0394	0.001	0.6	0.90291	Invasion,Motility,Nonspecific virulence factors,Offensive virulence factors,Secretion system,Type III secretion system			Required for efficient cellular invasion.; YplA, a phospholipase is secreted by this type III flagellum secretion system. YplA is required for survival of Y. enterocolitica in the Peyer's patches and for stimulation of the acute inflammatory response of the host to the infection.
Ca. Midichloriaceae sp. MD-1	VFDB	MIDIC_230136		type IV secretion system protein VirB9	VFG002267	32.2	2	1	Bartonella henselae str. Houston-1	trwF	Trw type IV secretion system	VF0372	7e-27	0.97778	0.98507	Adherence,Offensive virulence factors,Secretion system,Type IV secretion system			Required for colonization of erythrocytes and/or for intraerythrocytic replication.; Trw mediates host-specific erythrocyte infection. Surface-located TrwL and TrwJ might represent the T4SS components that determine host-specificity of erythrocyte parasitism,;No substrate transported by the Bartonella Trw system has been identified.	The Trw system of Bartonella, probably acquired from horizontal gene transfer, shares an extensive homology with the Trw system of the Trw conjugation machinery of the broad-host-range antibiotic-resistance plasmid R388.;The trw genes of Bartonella are collinear with the respective genes of plasmid R388, except for the presence of multiple tandem gene duplications of trwL and trwJIH in Bartonella…	The role of the Trw system might primarily be the formation of pili. The large number of genes that encode variant forms of the two pilus subunits might allow bacteria to synthesize particularly long pili and/or highly variable pili that might allow the interaction with different host-cell-surface structures (for example, different blood-group antigens on the erythrocyte surface), or could repres…
Ca. Midichloriaceae sp. MD-1	VFDB	MIDIC_50076	flhB	Flagellar biosynthetic protein FlhB	VFG002013	32.02	2	1	Legionella pneumophila subsp. pneumophila str. Philadelphia 1	flhB	Flagella	VF0157	1e-64	0.9295	0.95442	Motility,Nonspecific virulence factors			Not required for intracellular growth but enhance the invasion capacity	Flagella expression is associated with the cellular cycle in L. pneumophila, the bacteria are not motile while multiplying in host cells, but become motile in the later stages of the infection process
Ca. Midichloriaceae sp. MD-1	VFDB	MIDIC_580011		flagellar L-ring protein precursor FlgH	VFG001241	31.94	6	1	Pseudomonas aeruginosa PAO1	flgH	Flagella	VF0273	2e-10	0.31169	0.80899	Adherence,Motility,Nonspecific virulence factors,Offensive virulence factors			Swimming motility; play a role in biofilm formation and other pathogenic adaptations
Ca. Midichloriaceae sp. MD-1	VFDB	MIDIC_200022		two-component system, cell cycle response regulator	VFG002525	31.93	6	1	Burkholderia pseudomallei K96243	cheY	Flagella	VF0430	7e-12	0.26096	0.83803	Invasion,Offensive virulence factors			Polar flagella required for motility and macrophage invasion
Ca. Midichloriaceae sp. MD-1	VFDB	MIDIC_230043	phoB	Phosphate regulon transcriptional regulatory protein PhoB	VFG001386	31.86	2	1	Mycobacterium tuberculosis H37Rv	phoP	PhoP	VF0286	2e-37	0.91498	0.95359	Regulation,Regulation of virulence-associated genes			Senses Mg2+ starvation, controls expression of genes involved in surface remodeling and adaptation to intracellular growth	Similar to the PhoP response regulator of S. enteric serovar Typhimurium that senses Mg2+ starvation and controls the expression of virulence genes
Ca. Midichloriaceae sp. MD-1	VFDB	MIDIC_240030		putative Phosphomannomutase	VFG014893	31.8	1	1	Pseudomonas aeruginosa PAO1	algC			5e-66	0.89764	0.98488
Ca. Midichloriaceae sp. MD-1	VFDB	MIDIC_200007		peptidyl-prolyl cis-trans isomerase B (cyclophilin B)	VFG041304	31.65	1	1	Legionella pneumophila subsp. pneumophila str. Philadelphia 1	lirB			2e-21	0.72811	0.84043
Ca. Midichloriaceae sp. MD-1	VFDB	MIDIC_310030		Flagellar M-ring protein	VFG002006	31.65	4	1	Legionella pneumophila subsp. pneumophila str. Philadelphia 1	fliF	Flagella	VF0157	4e-61	0.78559	0.80147	Motility,Nonspecific virulence factors			Not required for intracellular growth but enhance the invasion capacity	Flagella expression is associated with the cellular cycle in L. pneumophila, the bacteria are not motile while multiplying in host cells, but become motile in the later stages of the infection process
Ca. Midichloriaceae sp. MD-1	VFDB	MIDIC_20073	virB	Type IV secretion system protein VirB11	VFG000285	31.56	5	1	Helicobacter pylori 26695	virB11	Type IV secretion system	VF0060	3e-36	0.9697	0.97264	Offensive virulence factors,Proinflammatory effect,Secretion system,Type IV secretion system		A pilus-like structure crossing the inner and outer membrane of the bacterium and like a needle inserts into the membrane of host cell	Injects CagA, and possibly other bacterial proteins		H. pylori CagL protein is a specialized adhesin that is targeted to the pilus surface, where it binds to and activates integrin <alpha>5<beta>1 receptor on gastric epithelial cells through an arginine-glycine-aspartate motif. This interaction triggers CagA delivery into target cells as well as activation of focal adhesion kinase and Src.
Ca. Midichloriaceae sp. MD-1	VFDB	MIDIC_50076	flhB	Flagellar biosynthetic protein FlhB	VFG000185	31.53	8	1	Pseudomonas aeruginosa PAO1	pscU	TTSS	VF0083	6e-52	0.9437	1.0086	Offensive virulence factors,Secretion system,Type III secretion system		The genes encoding the TTSS are clustered together and have been designated psc, pcr, exs and pop genes. The psc and prc genes primarily encode components of the bacterial secretion apparatus whereas the exs gene products are involved in regulation of this TTSS. Two pop genes encode proteins (PopB and PopD) that are essential for the translocation of the effectors into host cells	Transports four known effector proteins: ExoS, ExoT, ExoU and ExoY, although most strains generally do not express all four at the same time
Ca. Midichloriaceae sp. MD-1	VFDB	MIDIC_310012		mannose-1-phosphate guanylyltransferase	VFG002363	31.44	1	1	Yersinia enterocolitica subsp. enterocolitica 8081	manC	O-antigen	VF0392	3e-42	0.64301	0.97712	Nonspecific virulence factors,Other			LPS O antigen mutants were severely impaired in their ability to colonize the Peyer's patches and did not colonize spleen and liver. The absence of O antigen in the outer membrane affects the expression of other Yersinia virulence factors.	Y. enterocolitica O antigen expression is temperature regulated.
Ca. Midichloriaceae sp. MD-1	VFDB	MIDIC_230043	phoB	Phosphate regulon transcriptional regulatory protein PhoB	VFG043386	31.36	8	1	Helicobacter pylori 26695	cheY			4e-14	0.49789	0.95161
Ca. Midichloriaceae sp. MD-1	VFDB	MIDIC_310012		mannose-1-phosphate guanylyltransferase	VFG002569	31.36	2	1	Burkholderia pseudomallei K96243	manC	Capsule I	VF0436	5e-42	0.60421	0.93791	Antiphagocytosis,Defensive virulence factors			A key virulence determinant and that loss of capsule production results in severe attenuation in animal models of disease		Plays a role in reducing B. pseudomallei phagocytosis by host cells by preventing complement factor C3b deposition on the surface of the bacterium
Ca. Midichloriaceae sp. MD-1	VFDB	MIDIC_310033		Flagellar motor switch protein FliN	VFG007161	31.33	9	1	Vibrio parahaemolyticus RIMD 2210633	vscQ	T3SS1	VF0408	9e-10	0.25305	0.94318	Offensive virulence factors,Secretion system,Type III secretion system			T3SS1 uses a multifaceted mechanism to cause the cytotoxicity of host cells, involving the induction of autophagy, cell rounding, and cell lysis.	Chromosome I encoded; similar to the Ysc secretion system in Yersinia; T3SS1 genes are positively regulated by VP1699 and negatively regulated by VP1698
Ca. Midichloriaceae sp. MD-1	VFDB	MIDIC_50076	flhB	Flagellar biosynthetic protein FlhB	VFG000397	31.28	6	1	Yersinia pestis CO92	yscU	TTSS	VF0140	2e-52	0.95979	1.0113	Offensive virulence factors,Secretion system,Type III secretion system			Deliver Yop effectors into the cytosol of host cells to disturb the dynamics of the cytoskeleton and block phagocytosis by macrophages and PMNs, also impair the production of pro-inflammatory cytokines, chemokines. These actions allow the survival of the invading Yersinia and their extracellular multiplication in lymphoid tissues	Y. pestis genome has shown the presence of a second TTSS, and a second TTSS has also been discovered in the most virulence biogroups of Y. enterocolitica. The role of this additional TTSS in virulence has not been addressed yet.
Ca. Midichloriaceae sp. MD-1	VFDB	MIDIC_530003	lolD	Lipoprotein-releasing system ATP-binding protein LolD	VFG001266	31.25	5	4	Pseudomonas aeruginosa PAO1	pchI	Pyochelin	VF0095	3e-21	0.36237	0.92035	Iron uptake system,Nonspecific virulence factors,Siderophore			Effective at promoting iron uptake in P. aeruginosa; catalyzes the formation of tissue-damaging free radicals; pyochelin also binds other transition metals (e.g. Mo(IV), Co(II)) with appreciable affinity and is implicated in the delivery of both Co(II) and Mo(IV) to P. aeruginosa cells	The genes for pyochelin biosynthesis are in two separate operons, pchDCBA, involved in the synthesis of the pyochelin precursor salicylic acid and pchEFGHI. pchHI appear to have an export function. The fptA gene encoding the 75 kDa ferric pyochelin receptor occurs immediately downstream of pchI	Pyochelin is a structurally unique siderophore possessing phenolate, but neither a hydroxamate nor a catecholate moiety. Pyochelin binds Fe (III) in a 2:1 stoichiometry with comparatively low affinity (stability constant, 10**5); FptA is the specific receptor for Fe(III)-pyochelin
Ca. Midichloriaceae sp. MD-1	VFDB	MIDIC_270010		Flagellar basal body protein	VFG006572	31.23	1	1	Helicobacter pylori 26695	flgG			2e-26	0.94052	1.06751
Ca. Midichloriaceae sp. MD-1	VFDB	MIDIC_530003	lolD	Lipoprotein-releasing system ATP-binding protein LolD	VFG044172	31.19	6	2	Escherichia coli CFT073	chuV	Chu	VF0227	1e-20	0.81955	0.9646	Heme uptake,Iron uptake system,Nonspecific virulence factors	UPEC		Iron uptake: the ability to use heme and/or hemoglobin might be especially advantageous to pathogenic bacteria. These pathogens often secrete cytotoxins, which gain access to the intracellular heme reservoir besides initiating tissue invasion. Cytotoxin production coupled with the capability to utilize heme and/or hemoglobin could serve as an effective iron acquisition strategy during the progres…	ChuA encodes for a 69-kDa outer membrane protein responsible for heme uptake. The chuA nucleotide sequence shows high homology to shuA gene of S. dysenteriae type 1. The gene is part of a larger locus, termed the heme transport locus, which appears to be widely distributed among pathogenic E. coli strains
Ca. Midichloriaceae sp. MD-1	VFDB	MIDIC_250004		protein of unknown function	VFG000700	31.17	1	1	Haemophilus influenzae str. 1007	bsc1	Capsule	VF0043	2e-20	0.48734	1.01316	Antiphagocytosis,Defensive virulence factors		The cap loci for all serotypes consists of functionally unique regions I, II, and III, Regions I and III are common to all six capsular types. Region I genes (bexABCD) code for an ATP-driven capsule export apparatus. Region II contains serotype-specifc biosynthesis genes. Region III genes appear to be involved in capsule postpolymerization steps; the cap locus is flanked by IS1016, which means th…	Protecting the organism from phagocytosis and the bactericidial activity of complement	H.influenzae can express one or none of six antigenically distinct polysacchaide capsules, designated a through f; Bacteria expressing the type b capsule polyribosyl ribitol phosphate (PRP) account for the overwhelming majority of invasive disease isolates; The most systemic isolates express the type b capsule, whereas most respiratory tract isolates are uncapsulated (referred to as non-typable)
Ca. Midichloriaceae sp. MD-1	VFDB	MIDIC_310012		mannose-1-phosphate guanylyltransferase	VFG000133	31.1	3	1	Pseudomonas aeruginosa PAO1	algA	Alginate	VF0091	3e-38	0.62162	0.97712	Antiphagocytosis,Defensive virulence factors,Serum resistance		Alginate is a linear polymer of high molecular weight composed of the uronic acids <beta>-D-mannuronate and its C-5 epimer, <alpha>-L-guluronate, which are linked by <beta>-1,4 glycosidic bonds; The early steps in the biosynthesis of alginate to form GDP mannuronic acid require the products of algA and algC to convert fructose-6-phosphate to GDP-mannose and then require the product of algD to con…	Allows the bacteria form biofilm; contributes to the persistence of the bacteria in the CF lung: act as an adhesin, preventing the bacteria from being expelled from the lung, and alginate slime layer makes it more difficult for phagocytes to ingest and kill the bacteria	Alginate production is frequently referred to as mucoidy because colonies producing alginate have a wet glistening (mucoid) appearance, which is very different from that of colonies not producing alginate; most of the alginate biosynthetic genes are clustered in the algD operon; Alginate production is highly regulated. Regulatory genes are located in two areas far removed from the biosynthetic ge…
Ca. Midichloriaceae sp. MD-1	VFDB	MIDIC_80010		ferrous iron transport protein B	VFG001859	31.06	1	1	Legionella pneumophila subsp. pneumophila str. Philadelphia 1	feoB	FeoAB	VF0160	4e-90	0.95606	1.059	Ferrous iron uptake,Iron uptake system,Nonspecific virulence factors			A feoB mutant of L. pneumophila has a lowered Fe2+ uptake and is attenuated for intracellular growth		The FeoB protein is a G protein with properties of GTPase activity kinetics and GTP/GDP binding that differ from those of the eukaryotic proteins. The GTPase activity of FeoB is necessary for Fe2+ transport
Ca. Midichloriaceae sp. MD-1	VFDB	MIDIC_590015	atpD	ATP synthase F1 complex subunit beta	VFG002144	31	1	2	Chlamydia trachomatis D/UW-3/CX	cdsN	TTSS	VF0344	7e-52	0.8882	0.97059	Offensive virulence factors,Secretion system,Type III secretion system			Translocating different effectors into the host cell, depending on the phase of the developmental cycle	Type III secretion genes of Proteobacteria are usually tightly clustered in a pathogenicity island or on a plasmid, suggesting that they can be horizontally transferred as a unit. But chlamydial type III secretion loci are dispersed in at least three different chromosomal locations; The G+C contents of these loci, are similar to the overall G+C content of the genome, suggesting that the type III …	Chlamydial TTS effectors include translocated actin-recruiting phosphoprotein (Tarp), Ser/Thr protein kinase (Pkn5), negative regulator of TTS (CopN), inclusion membrane proteins IncA, IncB and IncC. The Tir-like effector protein Tarp might function as a receptor for an unidentified chlamydial intimin analog and mediate the recruitment of actin to the C. trachomatis inclusion. Tarp is activated u…
Ca. Midichloriaceae sp. MD-1	VFDB	MIDIC_230120		putative ABC transporter ATP-binding protein AZC_3926	VFG000344	30.97	1	2	Haemophilus influenzae Rd KW20	hitC	HitABC	VF0268	5e-29	0.64387	0.95359	ABC transporter,Iron uptake system,Nonspecific virulence factors			HitABC(fbpABC) operon encodes a periplasmic-binding protein-dependent iron transport system necessary for the utilization of iron bound to transferrin or iron chelates	HitA encodes a periplasmic ferric-binding protein A (FbpA), a high-affinity iron-binding protein belonging to the transferrin superfamily. hitB encodes a cytoplasmic permease. hitC encodes ATP-binding protein
Ca. Midichloriaceae sp. MD-1	VFDB	MIDIC_270010		Flagellar basal body protein	VFG001239	30.93	8	2	Pseudomonas aeruginosa PAO1	flgF	Flagella	VF0273	1e-16	0.94779	0.99578	Adherence,Motility,Nonspecific virulence factors,Offensive virulence factors			Swimming motility; play a role in biofilm formation and other pathogenic adaptations
Ca. Midichloriaceae sp. MD-1	VFDB	MIDIC_310030		Flagellar M-ring protein	VFG006557	30.9	1	1	Helicobacter pylori 26695	fliF			7e-65	1.01587	1.03784
Ca. Midichloriaceae sp. MD-1	VFDB	MIDIC_180006		flagellar basal-body rod protein FlgB	VFG006691	30.77	1	1	Helicobacter pylori 26695	flgB			2e-07	0.74522	0.83571
Ca. Midichloriaceae sp. MD-1	VFDB	MIDIC_200009		phospholipid/cholesterol/gamma-HCH transport system ATP-binding protein	VFG000841	30.77	8	5	Escherichia coli O157:H7 str. EDL933	hlyB	Hemolysin	VF0207	8e-21	0.31303	0.90947	Membrane-damaging,Offensive virulence factors,Pore-forming,RTX toxin,Toxin	EHEC	Pro-HlyA is activated in the cytoplasm to the hemolytically active form by HlyC, a fatty acid acyltransferase; C-terminal peptide Trp914-Arg936 is a major receptor-binding region; the HlyA export machinery consists of two specific inner mambrane (IM) proteins: HlyB, HlyD, and TolC, a multifunctional protein located in the outer membrane (OM); HlyB is inserted in the IM by eight hydrophobic <alpha…	Cytotoxic to many types of cells: erythrocytes, granulocytes, monocytes, endothelial cells and renal epithelial cells; stimulating the release of IL-1<beta> and TNF	Best-characterized RTX protein secreted by a type I secretion system: the structural gene encoding the hemolysin (hylA) is part of an operon that also encodes a dedicated export system (HylB and HylD comprising a type I secretion system) and a toxin modifying enzyme (HylC). The HylC protein is responsible for acylation of HylA, resulting in toxin activation; The hyl operon is found on a plasmid o…	HylA frist binds a receptor on the cell surface, a <beta>2-integrin in leukocytes or glycophorin in red blood cells, then becomes inserted in the cell membrane. Calcium binding to the glycine-rich repeats is essential for toxin activity
Ca. Midichloriaceae sp. MD-1	VFDB	MIDIC_50076	flhB	Flagellar biosynthetic protein FlhB	VFG007165	30.75	7	1	Vibrio parahaemolyticus RIMD 2210633	vscU	T3SS1	VF0408	2e-52	0.93298	0.99145	Offensive virulence factors,Secretion system,Type III secretion system			T3SS1 uses a multifaceted mechanism to cause the cytotoxicity of host cells, involving the induction of autophagy, cell rounding, and cell lysis.	Chromosome I encoded; similar to the Ysc secretion system in Yersinia; T3SS1 genes are positively regulated by VP1699 and negatively regulated by VP1698
Ca. Midichloriaceae sp. MD-1	VFDB	MIDIC_590015	atpD	ATP synthase F1 complex subunit beta	VFG000390	30.75	4	2	Yersinia pestis CO92	yscN	TTSS	VF0140	3e-49	0.88199	0.97039	Offensive virulence factors,Secretion system,Type III secretion system			Deliver Yop effectors into the cytosol of host cells to disturb the dynamics of the cytoskeleton and block phagocytosis by macrophages and PMNs, also impair the production of pro-inflammatory cytokines, chemokines. These actions allow the survival of the invading Yersinia and their extracellular multiplication in lymphoid tissues	Y. pestis genome has shown the presence of a second TTSS, and a second TTSS has also been discovered in the most virulence biogroups of Y. enterocolitica. The role of this additional TTSS in virulence has not been addressed yet.
Ca. Midichloriaceae sp. MD-1	VFDB	MIDIC_530003	lolD	Lipoprotein-releasing system ATP-binding protein LolD	VFG013070	30.73	7	2	Shigella dysenteriae Sd197	shuV	Shu	VF0256	1e-20	0.85156	0.9646	Heme uptake,Iron uptake system,Nonspecific virulence factors	serotype 1		Shu heme utilization locus includes:; ShuA, TonB-denpendent heme receptor which is critical for the uptake of heme into the periplasm,; ShuT, putative periplasmic binding protein which specifically binds heme and acts as a soluble receptor for active uptake of heme into the cytoplasm; ShuU and ShuV comprise the cytoplasmic membrane permease and ATPase; ShuS, soluble cytoplasmic protein may functi…	Haem utilization genes have been identified in numerous pathogens, including E. coli O157:H7, Yersinia pestis, Yersinia enterocolitica, Vibrio cholerae, Haemophilus influenzae, Neisseria meningitidis, etc.; Two heme-uptake systems:; (1) direct binding of heme or heme-containing proteins to specific outer membrane receptors; (2) secretion of hemophores to interact with the hemophroteins and presen…
Ca. Midichloriaceae sp. MD-1	VFDB	MIDIC_250014		putative ABC transporter ATP-binding protein	VFG000841	30.67	1	2	Escherichia coli O157:H7 str. EDL933	hlyB	Hemolysin	VF0207	3e-59	0.74363	0.87209	Membrane-damaging,Offensive virulence factors,Pore-forming,RTX toxin,Toxin	EHEC	Pro-HlyA is activated in the cytoplasm to the hemolytically active form by HlyC, a fatty acid acyltransferase; C-terminal peptide Trp914-Arg936 is a major receptor-binding region; the HlyA export machinery consists of two specific inner mambrane (IM) proteins: HlyB, HlyD, and TolC, a multifunctional protein located in the outer membrane (OM); HlyB is inserted in the IM by eight hydrophobic <alpha…	Cytotoxic to many types of cells: erythrocytes, granulocytes, monocytes, endothelial cells and renal epithelial cells; stimulating the release of IL-1<beta> and TNF	Best-characterized RTX protein secreted by a type I secretion system: the structural gene encoding the hemolysin (hylA) is part of an operon that also encodes a dedicated export system (HylB and HylD comprising a type I secretion system) and a toxin modifying enzyme (HylC). The HylC protein is responsible for acylation of HylA, resulting in toxin activation; The hyl operon is found on a plasmid o…	HylA frist binds a receptor on the cell surface, a <beta>2-integrin in leukocytes or glycophorin in red blood cells, then becomes inserted in the cell membrane. Calcium binding to the glycine-rich repeats is essential for toxin activity
Ca. Midichloriaceae sp. MD-1	VFDB	MIDIC_500025	phaB	Acetoacetyl-CoA reductase	VFG000934	30.65	2	2	Escherichia coli CFT073	entA	Enterobactin	VF0228	1e-21	1	1.03766	Iron uptake system,Nonspecific virulence factors,Siderophore	UPEC	A 669-kDa catecholate (which contain catechol rings) that is synthesized by E. coli and S. typhiumurium; Ferric enterobactin receptor FepA is a 724-residue integral outer membrane protein that transports ferric enterobactin into the periplasm; crystal structure of FepA: 1FEP	Iron uptake: the siderophore enterobactin imported through the FepA receptor and the FepBCDG system	An extremely effective iron chelator, with a formation constant for the iron complex of 1049. Fe3+ is coordinated by six catechol oxygens to form a metal chelate with a net negative charge of three
Ca. Midichloriaceae sp. MD-1	VFDB	MIDIC_20073	virB	Type IV secretion system protein VirB11	VFG002269	30.64	4	1	Bartonella henselae str. Houston-1	trwD	Trw type IV secretion system	VF0372	2e-46	0.98017	1.05167	Adherence,Offensive virulence factors,Secretion system,Type IV secretion system			Required for colonization of erythrocytes and/or for intraerythrocytic replication.; Trw mediates host-specific erythrocyte infection. Surface-located TrwL and TrwJ might represent the T4SS components that determine host-specificity of erythrocyte parasitism,;No substrate transported by the Bartonella Trw system has been identified.	The Trw system of Bartonella, probably acquired from horizontal gene transfer, shares an extensive homology with the Trw system of the Trw conjugation machinery of the broad-host-range antibiotic-resistance plasmid R388.;The trw genes of Bartonella are collinear with the respective genes of plasmid R388, except for the presence of multiple tandem gene duplications of trwL and trwJIH in Bartonella…	The role of the Trw system might primarily be the formation of pili. The large number of genes that encode variant forms of the two pilus subunits might allow bacteria to synthesize particularly long pili and/or highly variable pili that might allow the interaction with different host-cell-surface structures (for example, different blood-group antigens on the erythrocyte surface), or could repres…
Ca. Midichloriaceae sp. MD-1	VFDB	MIDIC_460013		putative response regulator NtrX-like	VFG043345	30.6	1	1	Legionella pneumophila subsp. pneumophila str. Philadelphia 1	fleR/flrC			3e-56	0.99558	1.0067
Ca. Midichloriaceae sp. MD-1	VFDB	MIDIC_530003	lolD	Lipoprotein-releasing system ATP-binding protein LolD	VFG001206	30.6	1	4	Neisseria meningitidis MC58	fbpC	FbpABC	VF0272	1e-25	0.65909	1.02655	ABC transporter,Iron uptake system,Nonspecific virulence factors			Encodes a periplasmic-binding protein-dependent iron transport system necessary for the utilization of iron bound to transferrin or iron chelates, FbpA is the periplasmic Fe3+ binding protein
Ca. Midichloriaceae sp. MD-1	VFDB	MIDIC_460013		putative response regulator NtrX-like	VFG001249	30.54	2	1	Pseudomonas aeruginosa PAO1	fleR	Flagella	VF0273	7e-48	0.78224	0.82589	Adherence,Motility,Nonspecific virulence factors,Offensive virulence factors			Swimming motility; play a role in biofilm formation and other pathogenic adaptations
Ca. Midichloriaceae sp. MD-1	VFDB	MIDIC_230136		type IV secretion system protein VirB9	VFG002216	30.48	4	1	Brucella melitensis bv. 1 str. 16M	virB9	VirB type IV secretion system	VF0365	2e-21	0.77778	0.8502	Defensive virulence factors,Intracellular survival,Offensive virulence factors,Secretion system,Type IV secretion system			The Brucella VirB type IV secretion apparatus is not required for early survival stages, like LPS or cyclic <beta>-1,2-glucan are, but rather for late Brucella containing vacuole (BCV) maturation events corresponding to sustained interaction and fusion with the endoplasmic reticulum (ER).	Phagosome acidification is required for intracellular expression of the VirB type IV secretion system;the LuxR family regulator VjbR regulated the virB operon directly by bounding a fragment of the virB promoter containing an 18 bp palindromic motif	Brucella initiates interactions with Sar1/COPII-dependent ERES (ER exit sites), the early secretory pathway. Unlike Legionella, that intercepts COPI-dependent vesicular trafficking from the ER for the biogenesis of its ER-derived replicative organelle; The acidified Brucellacontaining vacuole (BCV) interacts with late endosome/lysosomes, acquiring markers such as LAMP-1, CD63 and Rab7. Subsequent…
Ca. Midichloriaceae sp. MD-1	VFDB	MIDIC_200009		phospholipid/cholesterol/gamma-HCH transport system ATP-binding protein	VFG000344	30.45	2	3	Haemophilus influenzae Rd KW20	hitC	HitABC	VF0268	7e-28	0.62678	0.90535	ABC transporter,Iron uptake system,Nonspecific virulence factors			HitABC(fbpABC) operon encodes a periplasmic-binding protein-dependent iron transport system necessary for the utilization of iron bound to transferrin or iron chelates	HitA encodes a periplasmic ferric-binding protein A (FbpA), a high-affinity iron-binding protein belonging to the transferrin superfamily. hitB encodes a cytoplasmic permease. hitC encodes ATP-binding protein
Ca. Midichloriaceae sp. MD-1	VFDB	MIDIC_250014		putative ABC transporter ATP-binding protein	VFG001269	30.43	2	2	Bordetella pertussis Tohama I	cyaB	Cya	VF0028	4e-59	0.75702	0.89535	Adenylate cyclase,Intracellular toxin,Membrane-damaging,Offensive virulence factors,Pore-forming,RTX toxin,Toxin		1706 residues-long protein, calmodulin-activated adenylate cyclase catalytic activity is located within the N-terminal 400 amino acids. The remaining 1306aa C-terminal cell binding domain, homologous to the Repeats-in-Toxin (RTX) family of calcium-binding, pore-forming bacterial protein toxins, mediates delivery of the catalytic domain into the cytoplasm of eukaryotic cells. The latter consists i…	Bifunctional toxin harboring both adenylate cyclase and hemolytic activities;function primarily as an anti-inflammatory factor	Originally identified as a hemolysin because it will lyse red blood cells; secreted by type I pathway and secretion requires CyaB, D, E proteins	Binds to <alpha>M<beta>2 integrin (CD11b/CD18, Mac-1, or CR3), activated by calmodulin and catalyzes the production of intracellular cAMP from ATP. This uncontrolled cAMP concentration leads to paralysis of the killing functions in phagocytic and immune effector cells
Ca. Midichloriaceae sp. MD-1	VFDB	MIDIC_20073	virB	Type IV secretion system protein VirB11	VFG001979	30.28	6	1	Campylobacter jejuni subsp. jejuni 81-176	virB11	Type IV secretion system	VF0325	3e-35	0.99392	1.03155	Invasion,Offensive virulence factors,Secretion system,Type IV secretion system			Plasmid pVir is present only in certain C. jejuni strains, is involved in the microtubule (MT)-dependent invasion pathway	C. jejuni pVir is a 37-kb plasmid harboring 54 predicted ORFs, contains genes for homologs of Com and Vir proteins, and shows great similarities to type IV secretion proteins found in cag PAI of H. pylori
Ca. Midichloriaceae sp. MD-1	VFDB	MIDIC_200022		two-component system, cell cycle response regulator	VFG043386	30.25	7	2	Helicobacter pylori 26695	cheY			6e-11	0.26096	0.95968
Ca. Midichloriaceae sp. MD-1	VFDB	MIDIC_410012		protein of unknown function	VFG000397	30.23	10	2	Yersinia pestis CO92	yscU	TTSS	VF0140	0.0002	0.24294	0.80374	Offensive virulence factors,Secretion system,Type III secretion system			Deliver Yop effectors into the cytosol of host cells to disturb the dynamics of the cytoskeleton and block phagocytosis by macrophages and PMNs, also impair the production of pro-inflammatory cytokines, chemokines. These actions allow the survival of the invading Yersinia and their extracellular multiplication in lymphoid tissues	Y. pestis genome has shown the presence of a second TTSS, and a second TTSS has also been discovered in the most virulence biogroups of Y. enterocolitica. The role of this additional TTSS in virulence has not been addressed yet.
Ca. Midichloriaceae sp. MD-1	VFDB	MIDIC_460013		putative response regulator NtrX-like	VFG043381	30.16	6	1	Helicobacter pylori 26695	flgR			1e-43	0.84375	0.99213
Ca. Midichloriaceae sp. MD-1	VFDB	MIDIC_310033		Flagellar motor switch protein FliN	VFG001903	30.14	8	1	Campylobacter jejuni subsp. jejuni NCTC 11168	fliN	Flagella	VF0114	4e-12	0.71569	0.82955	Chemotaxis,Invasion,Motility,Nonspecific virulence factors,Offensive virulence factors,Phase variation		A single unsheathed flagellum that is present at each pole; Over 40 genes are involved in C. jejuni flagella biogenesis and assembly	Penetrating the mucus barrier; chemotaxis is also important for intestinal colonization;In the absence of a type III secretion system, the flagellar secretion apparatus appears to secrete several putative virulence proteins including FspA, FlaC and up to eight Cia proteins	Two different (approximately 59-kDa) flagellin subunits, FlaA and FlaB are subject to both antigenic variation and phase variation; The expression of FlaA and FlaB is controlled by different transcription factors, namely the alternative sigma28 (FlaA) and sigma54 (FlaB) transcription factors;post-translationally modified through O-linked glycosylation. The major modification are pseudaminic acid …
Ca. Midichloriaceae sp. MD-1	VFDB	MIDIC_200009		phospholipid/cholesterol/gamma-HCH transport system ATP-binding protein	VFG002176	30.13	4	4	Enterococcus faecalis str. MMH594	cylB	Cytolysin	VF0356	9e-24	0.32073	0.94239	Hemolysin/bacteriocin,Membrane-damaging,Offensive virulence factors,Pore-forming,Toxin		Comprised of two nonidentical peptide subunits: CylLL(the long subunit) and CylLS (the short subunit), both of which are required for lytic activity;CylLL and CylLS are ribosomally synthesized as 68- and 63-amino-acid precursors, respectively, and then are posttranslationally modified by the CylM;The modified peptides are then proteolytically cleaved and secreted from the cell by CylB. CylB funct…	Capable of lysing erythrocytes, polymorphonuclear leukocytes and macrophages, as well as a broad range of gram-positive bacteria	Production and activation of cytolysin involves the products of a complex operon of eight genes and that this operon can be located on either pheromone-responsive plasmids or on the chromosome within a pathogenicity island;most of this gene locus is absent in E. faecalis V583 due to a 17-kbp deletion;Cytolysin expression is regulated by one of the subunits (CylLS'') through a quorum-sensing autoi…
Ca. Midichloriaceae sp. MD-1	VFDB	MIDIC_410010	peb1C	putative ABC transporter ATP-binding protein PEB1C	VFG000344	30.13	3	1	Haemophilus influenzae Rd KW20	hitC	HitABC	VF0268	2e-33	0.68091	1.03913	ABC transporter,Iron uptake system,Nonspecific virulence factors			HitABC(fbpABC) operon encodes a periplasmic-binding protein-dependent iron transport system necessary for the utilization of iron bound to transferrin or iron chelates	HitA encodes a periplasmic ferric-binding protein A (FbpA), a high-affinity iron-binding protein belonging to the transferrin superfamily. hitB encodes a cytoplasmic permease. hitC encodes ATP-binding protein
Ca. Midichloriaceae sp. MD-1	VFDB	MIDIC_20070		type IV secretion system protein VirB8	VFG000021	30.05	2	1	Bordetella pertussis Tohama I	ptlE	Ptx	VF0026	3e-21	0.77823	0.82833	A-B type,Adherence,ADP-ribosyltransferase,Intracellular toxin,Offensive virulence factors,Toxin		A member of the A-B bacterial toxin superfamily, Ptx is a hexameric protein comprising five distinct subunits, designated S1-S5. S2, S3, S4 and S5 comprise the B oligomer, responsible for binding the toxin to the cell surface. Each subunit is translated separately with an amino-terminal signal sequence which is cleaved during transport to the periplasm. Secretion across the outer membrane require…	Attachment of B. pertussis to ciliated respiratory cells; Important immunogen; Activates cyclic adenosine phosphate (cAMP), histamine sensitising factor (HSF), lymphocytosis promoting factor (LPF), islet-activating protein (IAP), interferes with leucocyte function, haemolytic	Only B. pertussis producs Ptx in vitro, ptx-ptl loci is present in B. parapertussis and B. bronchiseptica but these genes may be tightly regulated and therefore are expressed only in vivo, while the recent mutations in the promoter region increased the transcription of the gene in B. pertusis; secreted by type IV secretion system: Ptl	Although specific receptors for Ptx have not been identified, many cell surface sialoglycoproteins may serve as PTX receptors. The toxin can also bind to glycoproteins, such as haptoglobin and fetuin, which have served as model proteins for PTX receptors.;The A protomer, consisting of the enzymatically active S1 subunit; the B oligomer, formed by the remaining S2-S5 subunits. The B oligomer binds…
Ca. Midichloriaceae sp. MD-1	VirulenceFinder	MIDIC_500007	recA	DNA recombination/repair protein RecA		62.78	1	1	Listeria sp.	recA			4e-146	0.91092	0.91354
Ca. Midichloriaceae sp. MD-1	VirulenceFinder	MIDIC_230110	clpP	ATP-dependent Clp protease proteolytic subunit		57.22	1	1	Listeria sp.	clpp	ClpP	VF0074	6e-81	0.9798	0.99487	Defensive virulence factors,Stress protein			Serine protease involved in proteolysis and is required for growth under stress conditions	21.6 kDa protein belongs to a family of proteases highly conserved in prokaryotes and eukaryotes
Ca. Midichloriaceae sp. MD-1	VirulenceFinder	MIDIC_470023	clpB	chaperone protein ClpB		50.69	1	1	Listeria sp.	clpB			0	0.99769	1.00699
Ca. Midichloriaceae sp. MD-1	VirulenceFinder	MIDIC_470023	clpB	chaperone protein ClpB		45.35	2	1	Listeria sp.	clpc	ClpC	VF0072	0	1.01515	1.0622	Defensive virulence factors,Stress protein			An ATPase promoting early escape form the phagosome of macrophages;ClpC is also required for adhesion and invasion, possibly by modulating the expression of InlA,InlB and ActA	27-kDa stress protein belongs to the Hsp100/Clp family; Regulation of Clp protease expression is mediated by CtsR, the product of the first gene in the ClpC operon
Ca. Midichloriaceae sp. MD-1	VirulenceFinder	MIDIC_470023	clpB	chaperone protein ClpB		44.25	3	1	Listeria sp.	clpe	ClpE	VF0073	4e-178	0.79021	0.93646	Defensive virulence factors,Stress protein			An ATPase required for prolonged survival at 42 degree; acts synergistically with ClpC in cell division	Belongs to HSP-100/Clp family
Ca. Midichloriaceae sp. MD-1	VirulenceFinder	MIDIC_230043	phoB	Phosphate regulon transcriptional regulatory protein PhoB		40.62	1	1	Listeria sp.	lisR			2e-48	0.94515	0.99115
Ca. Midichloriaceae sp. MD-1	VirulenceFinder	MIDIC_240043	secA	protein translocation ATPase		38.77	1	1	Listeria sp.	secA2			7e-174	0.91986	1.05026
Ca. Midichloriaceae sp. MD-1	VirulenceFinder	MIDIC_20069	sodB	Superoxide dismutase [Mn/Fe]		35.18	2	1	Listeria sp.	sod			2e-42	0.96602	0.98515
Ca. Midichloriaceae sp. MD-1	VirulenceFinder	MIDIC_250006		GTP pyrophosphokinase rsh		34.42	1	1	Listeria sp.	relA			4e-145	0.99593	1.02654
Ca. Midichloriaceae sp. MD-1	VirulenceFinder	MIDIC_410010	peb1C	putative ABC transporter ATP-binding protein PEB1C		32.85	9	5	Enterococcus sp.	cylB	Cytolysin	VF0356	1e-22	0.28992	0.9	Hemolysin/bacteriocin,Membrane-damaging,Offensive virulence factors,Pore-forming,Toxin		Comprised of two nonidentical peptide subunits: CylLL(the long subunit) and CylLS (the short subunit), both of which are required for lytic activity;CylLL and CylLS are ribosomally synthesized as 68- and 63-amino-acid precursors, respectively, and then are posttranslationally modified by the CylM;The modified peptides are then proteolytically cleaved and secreted from the cell by CylB. CylB funct…	Capable of lysing erythrocytes, polymorphonuclear leukocytes and macrophages, as well as a broad range of gram-positive bacteria	Production and activation of cytolysin involves the products of a complex operon of eight genes and that this operon can be located on either pheromone-responsive plasmids or on the chromosome within a pathogenicity island;most of this gene locus is absent in E. faecalis V583 due to a 17-kbp deletion;Cytolysin expression is regulated by one of the subunits (CylLS'') through a quorum-sensing autoi…
Ca. Midichloriaceae sp. MD-1	VirulenceFinder	MIDIC_410010	peb1C	putative ABC transporter ATP-binding protein PEB1C		32.78	1	1	Listeria sp.	biLE			5e-35	0.73476	1.04783
Ca. Midichloriaceae sp. MD-1	VirulenceFinder	MIDIC_50077		signal peptidase I		30.95	2	1	Listeria sp.	sipX			1e-18	0.64024	1.11702
Ca. Midichloriaceae sp. MD-1	VirulenceFinder	MIDIC_230043	phoB	Phosphate regulon transcriptional regulatory protein PhoB		30.84	3	1	Listeria sp.	virR			9e-28	0.95781	1.00889
Ca. Midichloriaceae sp. MD-1	VirulenceFinder	MIDIC_50077		signal peptidase I		30.81	1	1	Listeria sp.	sipZ			8e-20	0.64329	1.17222
Ca. Midichloriaceae sp. MD-1	VirulenceFinder	MIDIC_530003	lolD	Lipoprotein-releasing system ATP-binding protein LolD		30.24	4	4	Listeria sp.	biLE			1e-22	0.625	0.90708
Ca. Midichloriaceae sp. MD-1	VirulenceFinder	MIDIC_200009		phospholipid/cholesterol/gamma-HCH transport system ATP-binding protein		30.17	3	3	Listeria sp.	biLE			2e-27	0.7378	0.99588
Ca. Midichloriaceae sp. MD-1	VirulenceFinder	MIDIC_200009		phospholipid/cholesterol/gamma-HCH transport system ATP-binding protein		30.13	4	4	Enterococcus sp.	cylB	Cytolysin	VF0356	9e-24	0.32073	0.94239	Hemolysin/bacteriocin,Membrane-damaging,Offensive virulence factors,Pore-forming,Toxin		Comprised of two nonidentical peptide subunits: CylLL(the long subunit) and CylLS (the short subunit), both of which are required for lytic activity;CylLL and CylLS are ribosomally synthesized as 68- and 63-amino-acid precursors, respectively, and then are posttranslationally modified by the CylM;The modified peptides are then proteolytically cleaved and secreted from the cell by CylB. CylB funct…	Capable of lysing erythrocytes, polymorphonuclear leukocytes and macrophages, as well as a broad range of gram-positive bacteria	Production and activation of cytolysin involves the products of a complex operon of eight genes and that this operon can be located on either pheromone-responsive plasmids or on the chromosome within a pathogenicity island;most of this gene locus is absent in E. faecalis V583 due to a 17-kbp deletion;Cytolysin expression is regulated by one of the subunits (CylLS'') through a quorum-sensing autoi…
Desulfarculaceae sp. DcD-1	VFDB	DFAR_3950005	groL	chaperonin GroEL	VFG001855	66.48	1	1	Legionella pneumophila subsp. pneumophila str. Philadelphia 1	htpB	Hsp60	VF0159	0	0.99818	1	Adherence,Offensive virulence factors			Mediate a complement-independent attachment to mammalian and amoebal host cells		Specific receptors have not been identified
Desulfarculaceae sp. DcD-1	VFDB	DFAR_1940003		ditrans,polycis-undecaprenyl-diphosphate synthase [(2E,6E)-farnesyl-diphosphate specific] (fragment)	VFG002190	63.64	1	1	Enterococcus faecalis V583	cpsA	Capsule	VF0361	4e-19	0.20295	0.8209	Antiphagocytosis,Defensive virulence factors			Contributes to host immune evasion	The biosynthesis of capsular polysaccharides by E. faecalis is encoded by the csp operon, which includes 11 open reading frames (cpsA to cpsK ). However, only 7 open reading frames in the cps operon are essential for capsule production (cpsC, cpsD, cpsE, cpsG, cpsI, cpsJ , and cpsK); Previous genetic evidence demonstrated that E. faecalis isolates can be classified in 1 of 3 capsule operon polymo…	Masks bound C3 from detection on the surface of E. faecalis; masks lipoteichoic acid from detection
Desulfarculaceae sp. DcD-1	VFDB	DFAR_3090010	clpP	ATP-dependent Clp protease proteolytic subunit	VFG000077	59.59	1	1	Listeria monocytogenes EGD-e	clpP	ClpP	VF0074	5e-83	0.97475	0.98469	Defensive virulence factors,Stress protein			Serine protease involved in proteolysis and is required for growth under stress conditions	21.6 kDa protein belongs to a family of proteases highly conserved in prokaryotes and eukaryotes
Desulfarculaceae sp. DcD-1	VFDB	DFAR_1980005	kdsA	2-dehydro-3-deoxyphosphooctonate aldolase	VFG011414	56.68	1	1	Brucella melitensis bv. 1 str. 16M	kdsA			6e-95	0.8917	0.8917
Desulfarculaceae sp. DcD-1	VFDB	DFAR_3990021	sodB	superoxide dismutase (Fe)	VFG001867	55.84	1	1	Legionella pneumophila subsp. pneumophila str. Philadelphia 1	sodB	SodB	VF0169	1e-74	0.82773	1.0051	Defensive virulence factors,Stress protein			A cytoplasmic iron superoxide dismutase; important for intracellular survival and transmission
Desulfarculaceae sp. DcD-1	VFDB	DFAR_2090040		protein of unknown function	VFG002529	54.17	1	2	Burkholderia pseudomallei K96243	tsr	Flagella	VF0430	2e-10	0.07132	0.90566	Invasion,Offensive virulence factors			Polar flagella required for motility and macrophage invasion
Desulfarculaceae sp. DcD-1	VFDB	DFAR_4030017		protein of unknown function	VFG001943	52.94	1	1	Campylobacter jejuni subsp. jejuni NCTC 11168	neuC1	LOS	VF0326	4e-12	0.13747	0.91071	Adherence,Defensive virulence factors,Offensive virulence factors,Structural Mimicry			LOS diversity is important for the ability to colonize a wide variety of hosts and intestinal niches; the ability to generate variation at high frequency, the molecular mimicry evident in LOS structure support a role in the avoidance of host defences;the similarity of LOS structures to host gangliosides and the subsequent ability to generate crossreacting antibodies forms the pathological basis f…
Desulfarculaceae sp. DcD-1	VFDB	DFAR_500024		protein of unknown function	VFG000143	52.78	1	6	Pseudomonas aeruginosa PAO1	waaF	LPS	VF0085	5e-06	0.10435	0.83721	Adherence,Defensive virulence factors,Endotoxin,Offensive virulence factors			Mediates biological effects including resistance to serum killing and phagocytosis; the binding to normal CFTR (cystic fibrosis transmembrane conductance regulator) and invasion of host cells may make a contribution to virulence in the human eye; internalization by binding to normal CFTR protein expressed by airway epithelial cells followed by desquamation of bacteria-laden epithelial cells, cons…	Two distinct forms of LPS: A-band and B-band. A-band is a homopolymer of <alpha>-linked D-rhamnose, whereas B-band LPS is a heteropolymer	Binding interaction occurs between the first extracellular loop of CFTR (predicted to be in amino acids 108-117 of the mature protein) and the complete outer portion of the core polysaccharide of the LPS
Desulfarculaceae sp. DcD-1	VFDB	DFAR_3970012	gmhA	Phosphoheptose isomerase	VFG002026	52.53	3	1	Campylobacter jejuni subsp. jejuni NCTC 11168	gmhA	LOS	VF0326	2e-51	0.82292	0.84946	Adherence,Defensive virulence factors,Offensive virulence factors,Structural Mimicry			LOS diversity is important for the ability to colonize a wide variety of hosts and intestinal niches; the ability to generate variation at high frequency, the molecular mimicry evident in LOS structure support a role in the avoidance of host defences;the similarity of LOS structures to host gangliosides and the subsequent ability to generate crossreacting antibodies forms the pathological basis f…
Desulfarculaceae sp. DcD-1	VFDB	DFAR_2350007	gmd	GDP-mannose 4,6-dehydratase	VFG002225	52.28	1	1	Brucella melitensis bv. 1 str. 16M	gmd	LPS	VF0367	2e-103	0.90884	0.96765	Defensive virulence factors,Immune modulator,Intracellular survival,Invasion,Offensive virulence factors			Plays a role in entry and early survival inside macrophages;Resistance to innate-immunity anti-bacterial responses;a modulator of the immune response	Brucella possesses a non-classical LPS as compared with the so-called classical LPS from enterobacteria such as Escherichia coli. B. abortus lipid A possesses a diaminoglucose backbone (rather than glucosamine), and acyl groups are longer (C28 rather than C12 and C16) and are only linked to the core by amide bounds (rather than ester and amide bonds).; In contrast to enterobacterial LPSs, Brucell…	The entry and early survival stages of smooth Brucella are lipid-raft-dependent. The entry-gateway seems to include Brucella surface-exposed HSP60-PrPc (cellular prion protein) interaction but also a SR-A (class A scavenger)-lipid-A interaction and is also dependent on the LPS O-chain. And the LPS O-chain ensures the Brucella containing vacuole (BCV) aviodance of fusion with lysosomes transiently…
Desulfarculaceae sp. DcD-1	VFDB	DFAR_2550001		dITP/XTP pyrophosphatase (fragment)	VFG013265	51.69	1	1	Haemophilus influenzae Rd KW20	orfM			7e-21	0.45641	0.98889
Desulfarculaceae sp. DcD-1	VFDB	DFAR_2590018	lpxC	UDP-3-O-acyl-N-acetylglucosamine deacetylase	VFG013412	51.59	1	1	Haemophilus influenzae Rd KW20	lpxC			3e-100	0.91586	0.92787
Desulfarculaceae sp. DcD-1	VFDB	DFAR_3960005	acpP	acyl carrier protein	VFG011430	50.72	1	1	Brucella melitensis bv. 1 str. 16M	acpXL			6e-18	0.88462	0.88462
Desulfarculaceae sp. DcD-1	VFDB	DFAR_3970012	gmhA	Phosphoheptose isomerase	VFG002554	50.56	1	1	Burkholderia pseudomallei K96243	gmhA	Capsule I	VF0436	8e-58	0.90355	0.92708	Antiphagocytosis,Defensive virulence factors			A key virulence determinant and that loss of capsule production results in severe attenuation in animal models of disease		Plays a role in reducing B. pseudomallei phagocytosis by host cells by preventing complement factor C3b deposition on the surface of the bacterium
Desulfarculaceae sp. DcD-1	VFDB	DFAR_2090002	rfbB	dTDP-glucose 4,6-dehydratase 1	VFG013368	48.61	1	1	Haemophilus influenzae Rd KW20	rffG			3e-89	0.85	0.95846
Desulfarculaceae sp. DcD-1	VFDB	DFAR_3970012	gmhA	Phosphoheptose isomerase	VFG001952	48.5	2	1	Campylobacter jejuni subsp. jejuni NCTC 11168	gmhA2	Capsule	VF0323	1e-53	0.83085	0.86979	Adherence,Fimbrial structure,Offensive virulence factors		The capsule consists of repeating oligosaccharide units attached to a dipalmitoyl-glycerophosphate lipid anchor; The CPS is extensively substituted with variable O-methylphosphoramidate, methyl, ethanolamine, and N-glycerol groups	Play an important role in bacterial survival and persistance in the enviroment and evasion of host immune response; the presence of heptose residues in the capsule may be important for virulence. Heptose residues found in some cell surface-located glycoconjugates are required for adhesion	Major antigenic component of the classic Penner serotyping system; Variation in the capsule structure may caused by multiple mechanisms, such as exchange of capsular genes and entire clusters by horizontal transfer, gene duplication, deletion, fusion and the presence of homopolymeric G tracts in several cps genes
Desulfarculaceae sp. DcD-1	VFDB	DFAR_3910003		protein of unknown function	VFG002059	48	1	16	Pseudomonas aeruginosa PAO1	tagT	HSI-I	VF0334	4e-06	0.20921	0.87719	Offensive virulence factors,Secretion system,Type VI secretion system			Play role in chronic P. aeruginosa infections	HSI-I is highly homologous to a group of genes found in many Gram-negative proteobacteria that have been termed the IcmF-associated homologous protein (IAHP) cluster and encodes a secretory system that may play a general role in mediating host interaction	Encoding a protein secretion apparatus for exporting Hcp1, a hexameric protein that forms rings with 40 angstrom internal diameter; a ClpB-like AAA+ family protein, ClpV1, forms a core component of this secretion apparatus and is likely to provide the energy for translocation of Hcp1
Desulfarculaceae sp. DcD-1	VFDB	DFAR_3720001		protein of unknown function	VFG043345	47.83	2	7	Legionella pneumophila subsp. pneumophila str. Philadelphia 1	fleR/flrC			7e-14	0.15232	0.98571
Desulfarculaceae sp. DcD-1	VFDB	DFAR_1620036		fused heptose 7-phosphate kinase/heptose 1-phosphate adenyltransferase (fragment)	VFG000331	47.73	1	1	Haemophilus influenzae Rd KW20	rfaE	LOS	VF0044	2e-34	0.27731	0.9635	Defensive virulence factors,Endotoxin		Comprising Lipid A, an inner core of one molecule 3-deoxy-D-manno-oct-2-ulopyranosonic acid (Kdo) and three molecules of heptose, and an outer core composed of a heteropolymer of the neutral sugars glucose and galactose. Substitution of the out core with phosphorylcholine or sialic acid results in the heterogeneity of LPS; Lack O-antigen	Major immunogen; LOS phosphorylcholine (ChoP) may influence invasion via interaction with PAF receptor and stimulates of inflammotory signals; LPS phase variation is characterized by the spontaneous loss and gain of oligosaccharide structures present in the outer core. the phase variable expression of LPS biosynthesis genes promotes evasion of antigen-specific host immune defences and allow colon…	Lic1A (phosphorylcholine (ChoP) kinase) 5'-CAAT-3' within the 5'-end of its coding sequence; lic2A, also referred to as lexA, variation in the number of 5'-CAAT-3' repeats has been shown to correlate directly with phase variation of the Gal-<alpha>(1-4)<beta>-Gal LPS structure; But lgtC (glycosyltransferase), another phase-variable gene, ultimately dictates whether this structure is synthesized. …	Lic1(lic1A-lic1D) responsible for the addition of phosphorylcholine to LPS. lic1A mediates phase variation (tetranucleotide repeat region); phase-variable gene lic3A encodes an <alpha>-2,3-sialyltransferase that is responsible for the addition of Neu5Ac to terminal lactose in the LPS, LPS sialylation has been shown to be important for resistance to the killing effectors of normal human serum
Desulfarculaceae sp. DcD-1	VFDB	DFAR_3370006	clpB	chaperone protein ClpB	VFG000080	47.66	3	1	Listeria monocytogenes EGD-e	clpE	ClpE	VF0073	0	0.79443	0.94475	Defensive virulence factors,Stress protein			An ATPase required for prolonged survival at 42 degree; acts synergistically with ClpC in cell division	Belongs to HSP-100/Clp family
Desulfarculaceae sp. DcD-1	VFDB	DFAR_2350007	gmd	GDP-mannose 4,6-dehydratase	VFG002365	47.65	2	1	Yersinia enterocolitica subsp. enterocolitica 8081	gmd	O-antigen	VF0392	1e-95	0.91398	1	Nonspecific virulence factors,Other			LPS O antigen mutants were severely impaired in their ability to colonize the Peyer's patches and did not colonize spleen and liver. The absence of O antigen in the outer membrane affects the expression of other Yersinia virulence factors.	Y. enterocolitica O antigen expression is temperature regulated.
Desulfarculaceae sp. DcD-1	VFDB	DFAR_1920021		protein of unknown function	VFG001955	47.06	1	5	Campylobacter jejuni subsp. jejuni NCTC 11168	Cj1427c	Capsule	VF0323	6e-10	0.16294	0.96226	Adherence,Fimbrial structure,Offensive virulence factors		The capsule consists of repeating oligosaccharide units attached to a dipalmitoyl-glycerophosphate lipid anchor; The CPS is extensively substituted with variable O-methylphosphoramidate, methyl, ethanolamine, and N-glycerol groups	Play an important role in bacterial survival and persistance in the enviroment and evasion of host immune response; the presence of heptose residues in the capsule may be important for virulence. Heptose residues found in some cell surface-located glycoconjugates are required for adhesion	Major antigenic component of the classic Penner serotyping system; Variation in the capsule structure may caused by multiple mechanisms, such as exchange of capsular genes and entire clusters by horizontal transfer, gene duplication, deletion, fusion and the presence of homopolymeric G tracts in several cps genes
Desulfarculaceae sp. DcD-1	VFDB	DFAR_3720001		protein of unknown function	VFG000116	46.88	4	7	Pseudomonas aeruginosa PAO1	algB	Alginate	VF0091	1e-11	0.14254	0.91429	Antiphagocytosis,Defensive virulence factors,Serum resistance		Alginate is a linear polymer of high molecular weight composed of the uronic acids <beta>-D-mannuronate and its C-5 epimer, <alpha>-L-guluronate, which are linked by <beta>-1,4 glycosidic bonds; The early steps in the biosynthesis of alginate to form GDP mannuronic acid require the products of algA and algC to convert fructose-6-phosphate to GDP-mannose and then require the product of algD to con…	Allows the bacteria form biofilm; contributes to the persistence of the bacteria in the CF lung: act as an adhesin, preventing the bacteria from being expelled from the lung, and alginate slime layer makes it more difficult for phagocytes to ingest and kill the bacteria	Alginate production is frequently referred to as mucoidy because colonies producing alginate have a wet glistening (mucoid) appearance, which is very different from that of colonies not producing alginate; most of the alginate biosynthetic genes are clustered in the algD operon; Alginate production is highly regulated. Regulatory genes are located in two areas far removed from the biosynthetic ge…
Desulfarculaceae sp. DcD-1	VFDB	DFAR_1070005		arabinose-5-phosphate isomerase	VFG001971	46.67	1	1	Campylobacter jejuni subsp. jejuni NCTC 11168	kpsF	Capsule	VF0323	2e-72	0.80952	0.80952	Adherence,Fimbrial structure,Offensive virulence factors		The capsule consists of repeating oligosaccharide units attached to a dipalmitoyl-glycerophosphate lipid anchor; The CPS is extensively substituted with variable O-methylphosphoramidate, methyl, ethanolamine, and N-glycerol groups	Play an important role in bacterial survival and persistance in the enviroment and evasion of host immune response; the presence of heptose residues in the capsule may be important for virulence. Heptose residues found in some cell surface-located glycoconjugates are required for adhesion	Major antigenic component of the classic Penner serotyping system; Variation in the capsule structure may caused by multiple mechanisms, such as exchange of capsular genes and entire clusters by horizontal transfer, gene duplication, deletion, fusion and the presence of homopolymeric G tracts in several cps genes
Desulfarculaceae sp. DcD-1	VFDB	DFAR_500013	hldE	fragment of fused heptose 7-phosphate kinase/heptose 1-phosphate adenyltransferase (part 2)	VFG000331	46.36	1	3	Haemophilus influenzae Rd KW20	rfaE	LOS	VF0044	2e-25	0.23109	0.90909	Defensive virulence factors,Endotoxin		Comprising Lipid A, an inner core of one molecule 3-deoxy-D-manno-oct-2-ulopyranosonic acid (Kdo) and three molecules of heptose, and an outer core composed of a heteropolymer of the neutral sugars glucose and galactose. Substitution of the out core with phosphorylcholine or sialic acid results in the heterogeneity of LPS; Lack O-antigen	Major immunogen; LOS phosphorylcholine (ChoP) may influence invasion via interaction with PAF receptor and stimulates of inflammotory signals; LPS phase variation is characterized by the spontaneous loss and gain of oligosaccharide structures present in the outer core. the phase variable expression of LPS biosynthesis genes promotes evasion of antigen-specific host immune defences and allow colon…	Lic1A (phosphorylcholine (ChoP) kinase) 5'-CAAT-3' within the 5'-end of its coding sequence; lic2A, also referred to as lexA, variation in the number of 5'-CAAT-3' repeats has been shown to correlate directly with phase variation of the Gal-<alpha>(1-4)<beta>-Gal LPS structure; But lgtC (glycosyltransferase), another phase-variable gene, ultimately dictates whether this structure is synthesized. …	Lic1(lic1A-lic1D) responsible for the addition of phosphorylcholine to LPS. lic1A mediates phase variation (tetranucleotide repeat region); phase-variable gene lic3A encodes an <alpha>-2,3-sialyltransferase that is responsible for the addition of Neu5Ac to terminal lactose in the LPS, LPS sialylation has been shown to be important for resistance to the killing effectors of normal human serum
Desulfarculaceae sp. DcD-1	VFDB	DFAR_1620036		fused heptose 7-phosphate kinase/heptose 1-phosphate adenyltransferase (fragment)	VFG002027	46.27	2	1	Campylobacter jejuni subsp. jejuni NCTC 11168	hldE	LOS	VF0326	6e-34	0.29067	0.9781	Adherence,Defensive virulence factors,Offensive virulence factors,Structural Mimicry			LOS diversity is important for the ability to colonize a wide variety of hosts and intestinal niches; the ability to generate variation at high frequency, the molecular mimicry evident in LOS structure support a role in the avoidance of host defences;the similarity of LOS structures to host gangliosides and the subsequent ability to generate crossreacting antibodies forms the pathological basis f…
Desulfarculaceae sp. DcD-1	VFDB	DFAR_3720001		protein of unknown function	VFG001248	46.27	1	8	Pseudomonas aeruginosa PAO1	fleQ	Flagella	VF0273	6e-14	0.13673	0.95714	Adherence,Motility,Nonspecific virulence factors,Offensive virulence factors			Swimming motility; play a role in biofilm formation and other pathogenic adaptations
Desulfarculaceae sp. DcD-1	VFDB	DFAR_2090040		protein of unknown function	VFG043209	45.83	2	2	Yersinia enterocolitica subsp. enterocolitica 8081	cheD			2e-10	0.08618	0.90566
Desulfarculaceae sp. DcD-1	VFDB	DFAR_2910010		protein of unknown function	VFG000035	45.61	1	1	Bordetella pertussis Tohama I	bplD	LPS	VF0033	1e-06	0.15746	0.87692	Defensive virulence factors,Endotoxin			Prevents clearance of the organism by host surfactant protein; confers protection to the bacterium from complement-mediated cell lysis	B. pertussis LPS lacks a repetitive O-antigen due to the deletion of the wbm cluster; two types, band A and B. The band A trisaccharide from B. pertussis 1414 is composed of N-acetyl-D-glucosamine (D-GlcNAc), 2,3-diacetamido-2,3-dideoxy-D-mannuronic acid (D-ManNAc3NAcA), and 2-acetamido-4-methylaminofucose (FucNAc4NMe); The B. pertussis bpl locus is required for the biosynthesis of trisaccharide …
Desulfarculaceae sp. DcD-1	VFDB	DFAR_3900005		methyl-accepting chemotaxis protein	VFG002529	45.45	1	1	Burkholderia pseudomallei K96243	tsr	Flagella	VF0430	8e-22	0.1471	0.87611	Invasion,Offensive virulence factors			Polar flagella required for motility and macrophage invasion
Desulfarculaceae sp. DcD-1	VFDB	DFAR_3990028		protein of unknown function	VFG000968	44.83	1	3	Streptococcus pyogenes M1 GAS	emm	M protein	VF0242	0.0002	0.11983	0.87879	Adherence,Antiphagocytosis,Defensive virulence factors,Invasion,Offensive virulence factors		Composed of two polypeptide chains complexed in an <alpha>-helical coiled-coil configuration anchored in the cell membrane, traversing the cell wall; The chains comprise four repeat blocks(A-D), each differing in size and aminoacid sequence, within which there are seven-residue repeats of non-polar aminoacids. This heptad periodicity is characteristic of <alpha>-helical coiled-coil proteins; The …	Binds to complement control factors(Factor H , factor H-like protein(FHL-1), C4b-binding protein(C4BP)) and host proteins (fibrinogen) to prevent activation of the alternate complement pathway and impede phagocytosis; M protein seems to be important in adherence to Hep-2 cells in tissue culture and mediates adherence to skin keratinocytes via the attachment of the C repeat region to keratinocyte …	Surface protein: LPXTG motif; M proteins are used for classification of S. pyogenes strains into M serotypes because of N-terminal hypervariable region that exhibits extensive sequence variability between strains
Desulfarculaceae sp. DcD-1	VFDB	DFAR_3990028		protein of unknown function	VFG000950	44.83	2	3	Streptococcus pyogenes MGAS315	emm	M protein	VF0242	0.0005	0.09983	0.87879	Adherence,Antiphagocytosis,Defensive virulence factors,Invasion,Offensive virulence factors		Composed of two polypeptide chains complexed in an <alpha>-helical coiled-coil configuration anchored in the cell membrane, traversing the cell wall; The chains comprise four repeat blocks(A-D), each differing in size and aminoacid sequence, within which there are seven-residue repeats of non-polar aminoacids. This heptad periodicity is characteristic of <alpha>-helical coiled-coil proteins; The …	Binds to complement control factors(Factor H , factor H-like protein(FHL-1), C4b-binding protein(C4BP)) and host proteins (fibrinogen) to prevent activation of the alternate complement pathway and impede phagocytosis; M protein seems to be important in adherence to Hep-2 cells in tissue culture and mediates adherence to skin keratinocytes via the attachment of the C repeat region to keratinocyte …	Surface protein: LPXTG motif; M proteins are used for classification of S. pyogenes strains into M serotypes because of N-terminal hypervariable region that exhibits extensive sequence variability between strains
Desulfarculaceae sp. DcD-1	VFDB	DFAR_2350007	gmd	GDP-mannose 4,6-dehydratase	VFG000321	44.54	3	1	Helicobacter pylori 26695	rfbD	LPS	VF0056	2e-84	0.91339	1.02353	Adherence,Defensive virulence factors,Endotoxin,Offensive virulence factors		Under-phosphorylation and under-acylation of lipid A compared with enterobacterial lipid A; the average length of the fatty acid chains in H. pylori lipid A is longer (16 to 18 carbons) than in E. coli (12 to 14 carbons)	H. pylori LPS have much lower immunobiological activities than enterobacterial LPS, thus may prolong H. pylori infection for longer; mediates a lectin-like interaction with laminin, the binding may disrupt epithelial cell-basement membrane interactions contributing to the disruption of gastric mucosal integrity and the development of gastric leakiness associated with the bacterium
Desulfarculaceae sp. DcD-1	VFDB	DFAR_3050004	algC	Phosphomannomutase/phosphoglucomutase	VFG014893	44.49	1	1	Pseudomonas aeruginosa PAO1	algC			5e-132	0.96112	0.9867
Desulfarculaceae sp. DcD-1	VFDB	DFAR_1980005	kdsA	2-dehydro-3-deoxyphosphooctonate aldolase	VFG013465	44.36	2	1	Haemophilus influenzae Rd KW20	kdsA			7e-77	0.90493	0.9278
Desulfarculaceae sp. DcD-1	VFDB	DFAR_2100029	mip	Peptidyl-prolyl cis-trans isomerase Mip	VFG001864	44.29	1	1	Legionella pneumophila subsp. pneumophila str. Philadelphia 1	mip	Mip	VF0153	7e-62	0.91632	0.93191	Enzyme,Macrophage Infectivity,Offensive virulence factors,Phagosomal escape and/or host cells lysis,Phospholipase		24-kDa surface protein forms a nonglobular, V-shaped homodimer.has recently been described. Each monomer of the homodimeric protein consists of an N-terminal dimerization module, a long connecting <alpha>-helix and a C-terminal PPIase domain; PDB code :1FD9	Necessary for intracellular survival		Belongs to the enzyme family of FK-506 binding proteins that exhibit the peptidyl-prolyl-cis/trans isomerase (PPIase) activity, catalyzes the isomerization of peptide bonds N-terminal to Pro residues
Desulfarculaceae sp. DcD-1	VFDB	DFAR_3370006	clpB	chaperone protein ClpB	VFG000079	43.72	2	1	Listeria monocytogenes EGD-e	clpC	ClpC	VF0072	0	1.01742	1.06829	Defensive virulence factors,Stress protein			An ATPase promoting early escape form the phagosome of macrophages;ClpC is also required for adhesion and invasion, possibly by modulating the expression of InlA,InlB and ActA	27-kDa stress protein belongs to the Hsp100/Clp family; Regulation of Clp protease expression is mediated by CtsR, the product of the first gene in the ClpC operon
Desulfarculaceae sp. DcD-1	VFDB	DFAR_3090023	mucD	putative periplasmic serine endoprotease DegP-like	VFG014984	43.5	2	1	Pseudomonas aeruginosa PAO1	algW			3e-80	0.72245	0.91003
Desulfarculaceae sp. DcD-1	VFDB	DFAR_3720001		protein of unknown function	VFG001249	43.48	3	9	Pseudomonas aeruginosa PAO1	fleR	Flagella	VF0273	1e-12	0.14588	0.98571	Adherence,Motility,Nonspecific virulence factors,Offensive virulence factors			Swimming motility; play a role in biofilm formation and other pathogenic adaptations
Desulfarculaceae sp. DcD-1	VFDB	DFAR_3900005		methyl-accepting chemotaxis protein	VFG043209	43.43	2	1	Yersinia enterocolitica subsp. enterocolitica 8081	cheD			3e-21	0.17774	0.87611
Desulfarculaceae sp. DcD-1	VFDB	DFAR_500007		protein of unknown function	VFG000122	43.11	1	1	Pseudomonas aeruginosa PAO1	algD	Alginate	VF0091	6e-29	0.38303	0.89305	Antiphagocytosis,Defensive virulence factors,Serum resistance		Alginate is a linear polymer of high molecular weight composed of the uronic acids <beta>-D-mannuronate and its C-5 epimer, <alpha>-L-guluronate, which are linked by <beta>-1,4 glycosidic bonds; The early steps in the biosynthesis of alginate to form GDP mannuronic acid require the products of algA and algC to convert fructose-6-phosphate to GDP-mannose and then require the product of algD to con…	Allows the bacteria form biofilm; contributes to the persistence of the bacteria in the CF lung: act as an adhesin, preventing the bacteria from being expelled from the lung, and alginate slime layer makes it more difficult for phagocytes to ingest and kill the bacteria	Alginate production is frequently referred to as mucoidy because colonies producing alginate have a wet glistening (mucoid) appearance, which is very different from that of colonies not producing alginate; most of the alginate biosynthetic genes are clustered in the algD operon; Alginate production is highly regulated. Regulatory genes are located in two areas far removed from the biosynthetic ge…
Desulfarculaceae sp. DcD-1	VFDB	DFAR_3990028		protein of unknown function	VFG000955	43.1	3	5	Streptococcus pyogenes MGAS8232	emm	M protein	VF0242	0.002	0.145	0.87879	Adherence,Antiphagocytosis,Defensive virulence factors,Invasion,Offensive virulence factors		Composed of two polypeptide chains complexed in an <alpha>-helical coiled-coil configuration anchored in the cell membrane, traversing the cell wall; The chains comprise four repeat blocks(A-D), each differing in size and aminoacid sequence, within which there are seven-residue repeats of non-polar aminoacids. This heptad periodicity is characteristic of <alpha>-helical coiled-coil proteins; The …	Binds to complement control factors(Factor H , factor H-like protein(FHL-1), C4b-binding protein(C4BP)) and host proteins (fibrinogen) to prevent activation of the alternate complement pathway and impede phagocytosis; M protein seems to be important in adherence to Hep-2 cells in tissue culture and mediates adherence to skin keratinocytes via the attachment of the C repeat region to keratinocyte …	Surface protein: LPXTG motif; M proteins are used for classification of S. pyogenes strains into M serotypes because of N-terminal hypervariable region that exhibits extensive sequence variability between strains
Desulfarculaceae sp. DcD-1	VFDB	DFAR_2590020	ntrX	Nitrogen assimilation regulatory protein NtrX	VFG001214	42.41	2	1	Pseudomonas aeruginosa PAO1	pilR	Type IV pili	VF0082	1e-103	0.95319	1.00674	Adherence,Offensive virulence factors,Twitching motility			Attaches to host cells, but not to mucin, causing a twitching motility that allows the bacteria to move along the cell surface; biofilm formation	PilA, B, C, D, E, F, M, N, O, P, Q, T, U, V, W, X, Y1, Y2, Z, and fimT, U. V are involved in the biogenesis and machanical function of pili, pilG, H, I, K, chpA, B, C, D, E, pilS, R, fimS, rpoN, algR, algU, and vfr are involved in transcriptional regulation and chemosensory pathways that control the expression or activity of the twitching motility of the pili	The C-terminal receptor-binding domain of pilin binds to asialoGM1 gangliosies on host cells. Generally, GM1 gangliosides contain a sialic acid moiety. P.aeruginosa produces a neuraminidase which removes sialic acid residues from the GM1 to form the asialoGM1, which is a better receptor for the pili; The asialoGM1 is present in increased abundance on the surface of cystic fibrosis respiratory epi…
Desulfarculaceae sp. DcD-1	VFDB	DFAR_3640006	yvrB	Uncharacterized ABC transporter permease protein YvrB	VFG013069	42.4	2	1	Shigella dysenteriae Sd197	shuU	Shu	VF0256	1e-64	0.81322	0.88994	Heme uptake,Iron uptake system,Nonspecific virulence factors	serotype 1		Shu heme utilization locus includes:; ShuA, TonB-denpendent heme receptor which is critical for the uptake of heme into the periplasm,; ShuT, putative periplasmic binding protein which specifically binds heme and acts as a soluble receptor for active uptake of heme into the cytoplasm; ShuU and ShuV comprise the cytoplasmic membrane permease and ATPase; ShuS, soluble cytoplasmic protein may functi…	Haem utilization genes have been identified in numerous pathogens, including E. coli O157:H7, Yersinia pestis, Yersinia enterocolitica, Vibrio cholerae, Haemophilus influenzae, Neisseria meningitidis, etc.; Two heme-uptake systems:; (1) direct binding of heme or heme-containing proteins to specific outer membrane receptors; (2) secretion of hemophores to interact with the hemophroteins and presen…
Desulfarculaceae sp. DcD-1	VFDB	DFAR_3740007		protein of unknown function	VFG000116	42.21	1	5	Pseudomonas aeruginosa PAO1	algB	Alginate	VF0091	5e-59	0.64365	0.98635	Antiphagocytosis,Defensive virulence factors,Serum resistance		Alginate is a linear polymer of high molecular weight composed of the uronic acids <beta>-D-mannuronate and its C-5 epimer, <alpha>-L-guluronate, which are linked by <beta>-1,4 glycosidic bonds; The early steps in the biosynthesis of alginate to form GDP mannuronic acid require the products of algA and algC to convert fructose-6-phosphate to GDP-mannose and then require the product of algD to con…	Allows the bacteria form biofilm; contributes to the persistence of the bacteria in the CF lung: act as an adhesin, preventing the bacteria from being expelled from the lung, and alginate slime layer makes it more difficult for phagocytes to ingest and kill the bacteria	Alginate production is frequently referred to as mucoidy because colonies producing alginate have a wet glistening (mucoid) appearance, which is very different from that of colonies not producing alginate; most of the alginate biosynthetic genes are clustered in the algD operon; Alginate production is highly regulated. Regulatory genes are located in two areas far removed from the biosynthetic ge…
Desulfarculaceae sp. DcD-1	VFDB	DFAR_3720001		protein of unknown function	VFG001214	42.19	5	9	Pseudomonas aeruginosa PAO1	pilR	Type IV pili	VF0082	3e-11	0.14382	0.91429	Adherence,Offensive virulence factors,Twitching motility			Attaches to host cells, but not to mucin, causing a twitching motility that allows the bacteria to move along the cell surface; biofilm formation	PilA, B, C, D, E, F, M, N, O, P, Q, T, U, V, W, X, Y1, Y2, Z, and fimT, U. V are involved in the biogenesis and machanical function of pili, pilG, H, I, K, chpA, B, C, D, E, pilS, R, fimS, rpoN, algR, algU, and vfr are involved in transcriptional regulation and chemosensory pathways that control the expression or activity of the twitching motility of the pili	The C-terminal receptor-binding domain of pilin binds to asialoGM1 gangliosies on host cells. Generally, GM1 gangliosides contain a sialic acid moiety. P.aeruginosa produces a neuraminidase which removes sialic acid residues from the GM1 to form the asialoGM1, which is a better receptor for the pili; The asialoGM1 is present in increased abundance on the surface of cystic fibrosis respiratory epi…
Desulfarculaceae sp. DcD-1	VFDB	DFAR_4030017		protein of unknown function	VFG000254	42	2	1	Neisseria meningitidis MC58	siaA/synA	Capsule	VF0079	2e-09	0.13263	0.89286	Antiphagocytosis,Defensive virulence factors			Mediate resistance to both phagocytosis and complement-mediated killing; Opa- and Opc-meidated invasion into host cells is also blocked by the expression of a capsule	The meningococcal capsule-synthesis (cps) gene cluseter consists of five regions: ; region A harbours the polysaccharide synthesis operon (sia, syn genes); region B contains lipgenes responsible for lipid modification; region C harbours ctr genes necessary for polysaccharide transport; region D is involved in lipopolysaccharide synthesis; region D' is a truncated duplication of the region D; regi…
Desulfarculaceae sp. DcD-1	VFDB	DFAR_2730010		protein of unknown function	VFG014694	41.94	1	2	Pseudomonas aeruginosa PAO1	motA			2e-10	0.21908	0.91176
Desulfarculaceae sp. DcD-1	VFDB	DFAR_3740007		protein of unknown function	VFG043345	41.22	2	4	Legionella pneumophila subsp. pneumophila str. Philadelphia 1	fleR/flrC			1e-58	0.65342	1.01024
Desulfarculaceae sp. DcD-1	VFDB	DFAR_2590018	lpxC	UDP-3-O-acyl-N-acetylglucosamine deacetylase	VFG011389	41.2	2	1	Brucella melitensis bv. 1 str. 16M	lpxC			5e-76	0.91909	0.99301
Desulfarculaceae sp. DcD-1	VFDB	DFAR_3740007		protein of unknown function	VFG001248	41.13	5	4	Pseudomonas aeruginosa PAO1	fleQ	Flagella	VF0273	1e-54	0.54082	0.90444	Adherence,Motility,Nonspecific virulence factors,Offensive virulence factors			Swimming motility; play a role in biofilm formation and other pathogenic adaptations
Desulfarculaceae sp. DcD-1	VFDB	DFAR_2000016		putative colanic acid biosysnthesis UDP-glucose lipid carrier transferase	VFG001369	41.12	1	1	Streptococcus pneumoniae TIGR4	cps4E	Capsule	VF0144	3e-36	0.42275	0.93365	Antiphagocytosis,Defensive virulence factors			Resistant to complement deposition and masks cell wall-associated complement from being recognized by the complement receptors on phagocytes	Ninety different capsule types have been identified. Each has a structurally distinct capsule, composed of repeating oligosaccharide units joined by glycosidic linkages
Desulfarculaceae sp. DcD-1	VFDB	DFAR_3380014		Response regulator	VFG043402	41.03	1	1	Campylobacter jejuni subsp. jejuni NCTC 11168	cheY			3e-24	0.9	0.90698
Desulfarculaceae sp. DcD-1	VFDB	DFAR_3970012	gmhA	Phosphoheptose isomerase	VFG013418	40.96	4	1	Haemophilus influenzae Rd KW20	gmhA/lpcA			1e-39	0.85567	0.86458
Desulfarculaceae sp. DcD-1	VFDB	DFAR_2930002	lolD	lipoprotein release complex - ATP binding subunit	VFG002059	40.93	1	1	Pseudomonas aeruginosa PAO1	tagT	HSI-I	VF0334	2e-30	0.80753	0.8319	Offensive virulence factors,Secretion system,Type VI secretion system			Play role in chronic P. aeruginosa infections	HSI-I is highly homologous to a group of genes found in many Gram-negative proteobacteria that have been termed the IcmF-associated homologous protein (IAHP) cluster and encodes a secretory system that may play a general role in mediating host interaction	Encoding a protein secretion apparatus for exporting Hcp1, a hexameric protein that forms rings with 40 angstrom internal diameter; a ClpB-like AAA+ family protein, ClpV1, forms a core component of this secretion apparatus and is likely to provide the energy for translocation of Hcp1
Desulfarculaceae sp. DcD-1	VFDB	DFAR_1480016		sensor histidine kinase ZraS (fragment)	VFG001213	40.86	1	3	Pseudomonas aeruginosa PAO1	pilS	Type IV pili	VF0082	1e-12	0.17547	0.98936	Adherence,Offensive virulence factors,Twitching motility			Attaches to host cells, but not to mucin, causing a twitching motility that allows the bacteria to move along the cell surface; biofilm formation	PilA, B, C, D, E, F, M, N, O, P, Q, T, U, V, W, X, Y1, Y2, Z, and fimT, U. V are involved in the biogenesis and machanical function of pili, pilG, H, I, K, chpA, B, C, D, E, pilS, R, fimS, rpoN, algR, algU, and vfr are involved in transcriptional regulation and chemosensory pathways that control the expression or activity of the twitching motility of the pili	The C-terminal receptor-binding domain of pilin binds to asialoGM1 gangliosies on host cells. Generally, GM1 gangliosides contain a sialic acid moiety. P.aeruginosa produces a neuraminidase which removes sialic acid residues from the GM1 to form the asialoGM1, which is a better receptor for the pili; The asialoGM1 is present in increased abundance on the surface of cystic fibrosis respiratory epi…
Desulfarculaceae sp. DcD-1	VFDB	DFAR_1480017	glrR	Transcriptional regulatory protein GlrR	VFG001214	40.84	1	2	Pseudomonas aeruginosa PAO1	pilR	Type IV pili	VF0082	2e-96	0.9784	1.01798	Adherence,Offensive virulence factors,Twitching motility			Attaches to host cells, but not to mucin, causing a twitching motility that allows the bacteria to move along the cell surface; biofilm formation	PilA, B, C, D, E, F, M, N, O, P, Q, T, U, V, W, X, Y1, Y2, Z, and fimT, U. V are involved in the biogenesis and machanical function of pili, pilG, H, I, K, chpA, B, C, D, E, pilS, R, fimS, rpoN, algR, algU, and vfr are involved in transcriptional regulation and chemosensory pathways that control the expression or activity of the twitching motility of the pili	The C-terminal receptor-binding domain of pilin binds to asialoGM1 gangliosies on host cells. Generally, GM1 gangliosides contain a sialic acid moiety. P.aeruginosa produces a neuraminidase which removes sialic acid residues from the GM1 to form the asialoGM1, which is a better receptor for the pili; The asialoGM1 is present in increased abundance on the surface of cystic fibrosis respiratory epi…
Desulfarculaceae sp. DcD-1	VFDB	DFAR_3090023	mucD	putative periplasmic serine endoprotease DegP-like	VFG014950	40.4	1	1	Pseudomonas aeruginosa PAO1	mucD			7e-102	1.0102	1.0443
Desulfarculaceae sp. DcD-1	VFDB	DFAR_1330012		protein of unknown function	VFG009570	40.32	4	19	Mycobacterium tuberculosis H37Rv	irtA			0.009	0.07218	0.95385
Desulfarculaceae sp. DcD-1	VFDB	DFAR_2590020	ntrX	Nitrogen assimilation regulatory protein NtrX	VFG001249	40.22	1	1	Pseudomonas aeruginosa PAO1	fleR	Flagella	VF0273	1e-104	0.98309	0.98936	Adherence,Motility,Nonspecific virulence factors,Offensive virulence factors			Swimming motility; play a role in biofilm formation and other pathogenic adaptations
Desulfarculaceae sp. DcD-1	VFDB	DFAR_540004	per	GDP-perosamine synthase	VFG002226	40.17	1	1	Brucella melitensis bv. 1 str. 16M	per	LPS	VF0367	3e-87	0.94256	0.95	Defensive virulence factors,Immune modulator,Intracellular survival,Invasion,Offensive virulence factors			Plays a role in entry and early survival inside macrophages;Resistance to innate-immunity anti-bacterial responses;a modulator of the immune response	Brucella possesses a non-classical LPS as compared with the so-called classical LPS from enterobacteria such as Escherichia coli. B. abortus lipid A possesses a diaminoglucose backbone (rather than glucosamine), and acyl groups are longer (C28 rather than C12 and C16) and are only linked to the core by amide bounds (rather than ester and amide bonds).; In contrast to enterobacterial LPSs, Brucell…	The entry and early survival stages of smooth Brucella are lipid-raft-dependent. The entry-gateway seems to include Brucella surface-exposed HSP60-PrPc (cellular prion protein) interaction but also a SR-A (class A scavenger)-lipid-A interaction and is also dependent on the LPS O-chain. And the LPS O-chain ensures the Brucella containing vacuole (BCV) aviodance of fusion with lysosomes transiently…
Desulfarculaceae sp. DcD-1	VFDB	DFAR_3380014		Response regulator	VFG043386	40.17	2	1	Helicobacter pylori 26695	cheY			2e-23	0.90698	0.94355
Desulfarculaceae sp. DcD-1	VFDB	DFAR_2020002		protein of unknown function	VFG002556	40	1	2	Burkholderia pseudomallei K96243	wcbK	Capsule I	VF0436	6e-25	0.37092	1.01626	Antiphagocytosis,Defensive virulence factors			A key virulence determinant and that loss of capsule production results in severe attenuation in animal models of disease		Plays a role in reducing B. pseudomallei phagocytosis by host cells by preventing complement factor C3b deposition on the surface of the bacterium
Desulfarculaceae sp. DcD-1	VFDB	DFAR_3320011	coaD	Phosphopantetheine adenylyltransferase	VFG000320	40	1	1	Helicobacter pylori 26695	kdtB	LPS	VF0056	4e-35	0.78378	0.92357	Adherence,Defensive virulence factors,Endotoxin,Offensive virulence factors		Under-phosphorylation and under-acylation of lipid A compared with enterobacterial lipid A; the average length of the fatty acid chains in H. pylori lipid A is longer (16 to 18 carbons) than in E. coli (12 to 14 carbons)	H. pylori LPS have much lower immunobiological activities than enterobacterial LPS, thus may prolong H. pylori infection for longer; mediates a lectin-like interaction with laminin, the binding may disrupt epithelial cell-basement membrane interactions contributing to the disruption of gastric mucosal integrity and the development of gastric leakiness associated with the bacterium
Desulfarculaceae sp. DcD-1	VFDB	DFAR_280006		conserved protein of unknown function	VFG045340	39.88	1	1	Brucella melitensis bv. 1 str. 16M	ricA	RicA	VF0414	1e-36	0.96	0.98246	Defensive virulence factors,Intracellular survival			Specifically interacts with GDP bound form of Rab2. the RicA-Rab2 interaction may affect the maturation of the Brucella-containing vacuole in a way that slows intracellular replication, thereby contributing to the evasion of the innate immune system.	The secretion system functional for RicA secretion remains to be discovered
Desulfarculaceae sp. DcD-1	VFDB	DFAR_2380003		regulator of sigma E protease	VFG015000	39.69	1	1	Pseudomonas aeruginosa PAO1	mucP			4e-29	0.29111	0.87919
Desulfarculaceae sp. DcD-1	VFDB	DFAR_890003		3-deoxy-manno-octulosonate cytidylyltransferase (CMP-KDO synthetase)	VFG011424	39.67	2	1	Brucella melitensis bv. 1 str. 16M	kdsB			4e-26	0.62373	1.02222
Desulfarculaceae sp. DcD-1	VFDB	DFAR_3960004	fabG	3-oxoacyl-[acyl-carrier-protein] reductase FabG	VFG005767	39.59	1	1	Streptococcus agalactiae 2603V/R	cylG			6e-54	0.98394	1.02083
Desulfarculaceae sp. DcD-1	VFDB	DFAR_500014	hldE	fragment of fused heptose 7-phosphate kinase/heptose 1-phosphate adenyltransferase (part 1)	VFG000331	39.29	1	2	Haemophilus influenzae Rd KW20	rfaE	LOS	VF0044	7e-29	0.35294	0.90811	Defensive virulence factors,Endotoxin		Comprising Lipid A, an inner core of one molecule 3-deoxy-D-manno-oct-2-ulopyranosonic acid (Kdo) and three molecules of heptose, and an outer core composed of a heteropolymer of the neutral sugars glucose and galactose. Substitution of the out core with phosphorylcholine or sialic acid results in the heterogeneity of LPS; Lack O-antigen	Major immunogen; LOS phosphorylcholine (ChoP) may influence invasion via interaction with PAF receptor and stimulates of inflammotory signals; LPS phase variation is characterized by the spontaneous loss and gain of oligosaccharide structures present in the outer core. the phase variable expression of LPS biosynthesis genes promotes evasion of antigen-specific host immune defences and allow colon…	Lic1A (phosphorylcholine (ChoP) kinase) 5'-CAAT-3' within the 5'-end of its coding sequence; lic2A, also referred to as lexA, variation in the number of 5'-CAAT-3' repeats has been shown to correlate directly with phase variation of the Gal-<alpha>(1-4)<beta>-Gal LPS structure; But lgtC (glycosyltransferase), another phase-variable gene, ultimately dictates whether this structure is synthesized. …	Lic1(lic1A-lic1D) responsible for the addition of phosphorylcholine to LPS. lic1A mediates phase variation (tetranucleotide repeat region); phase-variable gene lic3A encodes an <alpha>-2,3-sialyltransferase that is responsible for the addition of Neu5Ac to terminal lactose in the LPS, LPS sialylation has been shown to be important for resistance to the killing effectors of normal human serum
Desulfarculaceae sp. DcD-1	VFDB	DFAR_3640006	yvrB	Uncharacterized ABC transporter permease protein YvrB	VFG000922	39.09	1	1	Escherichia coli CFT073	chuU	Chu	VF0227	4e-65	0.94828	1	Heme uptake,Iron uptake system,Nonspecific virulence factors	UPEC		Iron uptake: the ability to use heme and/or hemoglobin might be especially advantageous to pathogenic bacteria. These pathogens often secrete cytotoxins, which gain access to the intracellular heme reservoir besides initiating tissue invasion. Cytotoxin production coupled with the capability to utilize heme and/or hemoglobin could serve as an effective iron acquisition strategy during the progres…	ChuA encodes for a 69-kDa outer membrane protein responsible for heme uptake. The chuA nucleotide sequence shows high homology to shuA gene of S. dysenteriae type 1. The gene is part of a larger locus, termed the heme transport locus, which appears to be widely distributed among pathogenic E. coli strains
Desulfarculaceae sp. DcD-1	VFDB	DFAR_1920016		protein of unknown function	VFG002553	39.02	1	3	Burkholderia pseudomallei K96243	wcbM	Capsule I	VF0436	8e-08	0.35652	0.9011	Antiphagocytosis,Defensive virulence factors			A key virulence determinant and that loss of capsule production results in severe attenuation in animal models of disease		Plays a role in reducing B. pseudomallei phagocytosis by host cells by preventing complement factor C3b deposition on the surface of the bacterium
Desulfarculaceae sp. DcD-1	VFDB	DFAR_2000018	rfbB	O-antigen export system ATP-binding protein RfbB	VFG001449	38.89	1	1	Escherichia coli O18:K1:H7 str. RS218	kpsT	K1 capsule	VF0239	1e-36	0.43478	0.82192	Antiphagocytosis,Defensive virulence factors,Invasion,Offensive virulence factors	NMEC		Confers invasiveness, modulates trafficking of E. coli-containing vacuoles and enhances intracellular bacterial survival in brain microvascular endothelial cells (BMECs)	The K1 capsular polysaccharide are predominant (approximately 80%) among isolates from neonatal E. coli meningitis; the K1 capsule, an <alpha>-2,8-linked polymer of sialic acid (polySia), are encoded by the kps gene cluster which is divided into three functional regions. The central region 2 is unique for a given polysaccharide antigen and encoding genes responsible for the synthesis of the K-spe…
Desulfarculaceae sp. DcD-1	VFDB	DFAR_3720001		protein of unknown function	VFG043319	38.81	6	8	Legionella pneumophila subsp. pneumophila str. Philadelphia 1	fleQ			4e-11	0.14225	0.95714
Desulfarculaceae sp. DcD-1	VFDB	DFAR_130004		protein of unknown function	VFG001214	38.77	1	4	Pseudomonas aeruginosa PAO1	pilR	Type IV pili	VF0082	2e-64	0.73034	0.88076	Adherence,Offensive virulence factors,Twitching motility			Attaches to host cells, but not to mucin, causing a twitching motility that allows the bacteria to move along the cell surface; biofilm formation	PilA, B, C, D, E, F, M, N, O, P, Q, T, U, V, W, X, Y1, Y2, Z, and fimT, U. V are involved in the biogenesis and machanical function of pili, pilG, H, I, K, chpA, B, C, D, E, pilS, R, fimS, rpoN, algR, algU, and vfr are involved in transcriptional regulation and chemosensory pathways that control the expression or activity of the twitching motility of the pili	The C-terminal receptor-binding domain of pilin binds to asialoGM1 gangliosies on host cells. Generally, GM1 gangliosides contain a sialic acid moiety. P.aeruginosa produces a neuraminidase which removes sialic acid residues from the GM1 to form the asialoGM1, which is a better receptor for the pili; The asialoGM1 is present in increased abundance on the surface of cystic fibrosis respiratory epi…
Desulfarculaceae sp. DcD-1	VFDB	DFAR_3370006	clpB	chaperone protein ClpB	VFG002076	38.73	4	1	Pseudomonas aeruginosa PAO1	clpV1	HSI-I	VF0334	2e-172	0.92461	0.96864	Offensive virulence factors,Secretion system,Type VI secretion system			Play role in chronic P. aeruginosa infections	HSI-I is highly homologous to a group of genes found in many Gram-negative proteobacteria that have been termed the IcmF-associated homologous protein (IAHP) cluster and encodes a secretory system that may play a general role in mediating host interaction	Encoding a protein secretion apparatus for exporting Hcp1, a hexameric protein that forms rings with 40 angstrom internal diameter; a ClpB-like AAA+ family protein, ClpV1, forms a core component of this secretion apparatus and is likely to provide the energy for translocation of Hcp1
Desulfarculaceae sp. DcD-1	VFDB	DFAR_3740007		protein of unknown function	VFG001249	38.73	3	5	Pseudomonas aeruginosa PAO1	fleR	Flagella	VF0273	3e-56	0.66596	1.07509	Adherence,Motility,Nonspecific virulence factors,Offensive virulence factors			Swimming motility; play a role in biofilm formation and other pathogenic adaptations
Desulfarculaceae sp. DcD-1	VFDB	DFAR_3150002		protein of unknown function	VFG000116	38.64	1	17	Pseudomonas aeruginosa PAO1	algB	Alginate	VF0091	0.01	0.098	0.97778	Antiphagocytosis,Defensive virulence factors,Serum resistance		Alginate is a linear polymer of high molecular weight composed of the uronic acids <beta>-D-mannuronate and its C-5 epimer, <alpha>-L-guluronate, which are linked by <beta>-1,4 glycosidic bonds; The early steps in the biosynthesis of alginate to form GDP mannuronic acid require the products of algA and algC to convert fructose-6-phosphate to GDP-mannose and then require the product of algD to con…	Allows the bacteria form biofilm; contributes to the persistence of the bacteria in the CF lung: act as an adhesin, preventing the bacteria from being expelled from the lung, and alginate slime layer makes it more difficult for phagocytes to ingest and kill the bacteria	Alginate production is frequently referred to as mucoidy because colonies producing alginate have a wet glistening (mucoid) appearance, which is very different from that of colonies not producing alginate; most of the alginate biosynthetic genes are clustered in the algD operon; Alginate production is highly regulated. Regulatory genes are located in two areas far removed from the biosynthetic ge…
Desulfarculaceae sp. DcD-1	VFDB	DFAR_1560003	spsC	Spore coat polysaccharide biosynthesis protein SpsC	VFG000033	38.48	1	1	Bordetella pertussis Tohama I	bplF	LPS	VF0033	2e-84	0.93171	1	Defensive virulence factors,Endotoxin			Prevents clearance of the organism by host surfactant protein; confers protection to the bacterium from complement-mediated cell lysis	B. pertussis LPS lacks a repetitive O-antigen due to the deletion of the wbm cluster; two types, band A and B. The band A trisaccharide from B. pertussis 1414 is composed of N-acetyl-D-glucosamine (D-GlcNAc), 2,3-diacetamido-2,3-dideoxy-D-mannuronic acid (D-ManNAc3NAcA), and 2-acetamido-4-methylaminofucose (FucNAc4NMe); The B. pertussis bpl locus is required for the biosynthesis of trisaccharide …
Desulfarculaceae sp. DcD-1	VFDB	DFAR_850009		protein of unknown function	VFG009810	38.37	1	3	Mycobacterium tuberculosis H37Rv	phoR			7e-10	0.17732	0.86
Desulfarculaceae sp. DcD-1	VFDB	DFAR_3740007		protein of unknown function	VFG001214	38.23	7	5	Pseudomonas aeruginosa PAO1	pilR	Type IV pili	VF0082	2e-53	0.65843	1	Adherence,Offensive virulence factors,Twitching motility			Attaches to host cells, but not to mucin, causing a twitching motility that allows the bacteria to move along the cell surface; biofilm formation	PilA, B, C, D, E, F, M, N, O, P, Q, T, U, V, W, X, Y1, Y2, Z, and fimT, U. V are involved in the biogenesis and machanical function of pili, pilG, H, I, K, chpA, B, C, D, E, pilS, R, fimS, rpoN, algR, algU, and vfr are involved in transcriptional regulation and chemosensory pathways that control the expression or activity of the twitching motility of the pili	The C-terminal receptor-binding domain of pilin binds to asialoGM1 gangliosies on host cells. Generally, GM1 gangliosides contain a sialic acid moiety. P.aeruginosa produces a neuraminidase which removes sialic acid residues from the GM1 to form the asialoGM1, which is a better receptor for the pili; The asialoGM1 is present in increased abundance on the surface of cystic fibrosis respiratory epi…
Desulfarculaceae sp. DcD-1	VFDB	DFAR_50024	ytoA	Uncharacterized transferase YtoA	VFG045340	38.21	1	2	Brucella melitensis bv. 1 str. 16M	ricA	RicA	VF0414	4e-24	0.70286	0.83108	Defensive virulence factors,Intracellular survival			Specifically interacts with GDP bound form of Rab2. the RicA-Rab2 interaction may affect the maturation of the Brucella-containing vacuole in a way that slows intracellular replication, thereby contributing to the evasion of the innate immune system.	The secretion system functional for RicA secretion remains to be discovered
Desulfarculaceae sp. DcD-1	VFDB	DFAR_3380014		Response regulator	VFG043206	38.14	3	1	Yersinia enterocolitica subsp. enterocolitica 8081	cheY			3e-23	0.91473	0.91473
Desulfarculaceae sp. DcD-1	VFDB	DFAR_2590020	ntrX	Nitrogen assimilation regulatory protein NtrX	VFG001248	38.04	6	1	Pseudomonas aeruginosa PAO1	fleQ	Flagella	VF0273	4e-85	0.99796	1.04043	Adherence,Motility,Nonspecific virulence factors,Offensive virulence factors			Swimming motility; play a role in biofilm formation and other pathogenic adaptations
Desulfarculaceae sp. DcD-1	VFDB	DFAR_2590020	ntrX	Nitrogen assimilation regulatory protein NtrX	VFG000116	37.97	4	1	Pseudomonas aeruginosa PAO1	algB	Alginate	VF0091	3e-96	0.96383	1.00891	Antiphagocytosis,Defensive virulence factors,Serum resistance		Alginate is a linear polymer of high molecular weight composed of the uronic acids <beta>-D-mannuronate and its C-5 epimer, <alpha>-L-guluronate, which are linked by <beta>-1,4 glycosidic bonds; The early steps in the biosynthesis of alginate to form GDP mannuronic acid require the products of algA and algC to convert fructose-6-phosphate to GDP-mannose and then require the product of algD to con…	Allows the bacteria form biofilm; contributes to the persistence of the bacteria in the CF lung: act as an adhesin, preventing the bacteria from being expelled from the lung, and alginate slime layer makes it more difficult for phagocytes to ingest and kill the bacteria	Alginate production is frequently referred to as mucoidy because colonies producing alginate have a wet glistening (mucoid) appearance, which is very different from that of colonies not producing alginate; most of the alginate biosynthetic genes are clustered in the algD operon; Alginate production is highly regulated. Regulatory genes are located in two areas far removed from the biosynthetic ge…
Desulfarculaceae sp. DcD-1	VFDB	DFAR_2730010		protein of unknown function	VFG002534	37.88	2	2	Burkholderia pseudomallei K96243	motA	Flagella	VF0430	5e-09	0.23077	0.97059	Invasion,Offensive virulence factors			Polar flagella required for motility and macrophage invasion
Desulfarculaceae sp. DcD-1	VFDB	DFAR_2590020	ntrX	Nitrogen assimilation regulatory protein NtrX	VFG043319	37.69	5	1	Legionella pneumophila subsp. pneumophila str. Philadelphia 1	fleQ			3e-86	0.99151	0.99362
Desulfarculaceae sp. DcD-1	VFDB	DFAR_130004		protein of unknown function	VFG000116	37.57	2	4	Pseudomonas aeruginosa PAO1	algB	Alginate	VF0091	1e-61	0.7706	0.93767	Antiphagocytosis,Defensive virulence factors,Serum resistance		Alginate is a linear polymer of high molecular weight composed of the uronic acids <beta>-D-mannuronate and its C-5 epimer, <alpha>-L-guluronate, which are linked by <beta>-1,4 glycosidic bonds; The early steps in the biosynthesis of alginate to form GDP mannuronic acid require the products of algA and algC to convert fructose-6-phosphate to GDP-mannose and then require the product of algD to con…	Allows the bacteria form biofilm; contributes to the persistence of the bacteria in the CF lung: act as an adhesin, preventing the bacteria from being expelled from the lung, and alginate slime layer makes it more difficult for phagocytes to ingest and kill the bacteria	Alginate production is frequently referred to as mucoidy because colonies producing alginate have a wet glistening (mucoid) appearance, which is very different from that of colonies not producing alginate; most of the alginate biosynthetic genes are clustered in the algD operon; Alginate production is highly regulated. Regulatory genes are located in two areas far removed from the biosynthetic ge…
Desulfarculaceae sp. DcD-1	VFDB	DFAR_2590020	ntrX	Nitrogen assimilation regulatory protein NtrX	VFG043345	37.56	3	1	Legionella pneumophila subsp. pneumophila str. Philadelphia 1	fleR/flrC			2e-96	0.94043	0.97572
Desulfarculaceae sp. DcD-1	VFDB	DFAR_3370006	clpB	chaperone protein ClpB	VFG002084	37.51	6	1	Vibrio cholerae O1 biovar El Tor str. N16961	clpB/vasG	T6SS	VF0335	6e-170	0.98159	0.99071	Offensive virulence factors,Secretion system,Type VI secretion system			Antibacterial and antienkaryotic activities	The genes in VAS cluster showed homology to L. pneumophila icmF, the cluster was designated the IcmF-associated homologous protein (IAHP) gene cluster;requires endocytosis by host cell to secrete VgrG	VgrG1 carries an enzymatically active domain that is capable of cross-linking actin in eukaryotic cells; three effector-immunity pairs are identified so far, TseL-TsiV1, VasX-TsiV2, VgrG3-TsiV3
Desulfarculaceae sp. DcD-1	VFDB	DFAR_1240010		protein of unknown function	VFG011510	37.5	1	6	Brucella melitensis bv. 1 str. 16M	lpsB/lpcC			0.0004	0.18079	0.82051
Desulfarculaceae sp. DcD-1	VFDB	DFAR_3720001		protein of unknown function	VFG043381	37.5	7	8	Helicobacter pylori 26695	flgR			1e-09	0.16798	0.91429
Desulfarculaceae sp. DcD-1	VFDB	DFAR_3720001		protein of unknown function	VFG011946	37.5	8	8	Campylobacter jejuni subsp. jejuni NCTC 11168	flgR			2e-09	0.14781	0.91429
Desulfarculaceae sp. DcD-1	VFDB	DFAR_2590020	ntrX	Nitrogen assimilation regulatory protein NtrX	VFG011946	37.47	7	1	Campylobacter jejuni subsp. jejuni NCTC 11168	flgR			4e-79	0.80638	0.87529
Desulfarculaceae sp. DcD-1	VFDB	DFAR_2590020	ntrX	Nitrogen assimilation regulatory protein NtrX	VFG043381	37.47	8	1	Helicobacter pylori 26695	flgR			6e-76	0.80638	0.99475
Desulfarculaceae sp. DcD-1	VFDB	DFAR_130004		protein of unknown function	VFG001249	37.46	4	4	Pseudomonas aeruginosa PAO1	fleR	Flagella	VF0273	1e-59	0.73362	0.94038	Adherence,Motility,Nonspecific virulence factors,Offensive virulence factors			Swimming motility; play a role in biofilm formation and other pathogenic adaptations
Desulfarculaceae sp. DcD-1	VFDB	DFAR_3050002		mannose-1-phosphate guanylyltransferase	VFG002222	37.33	4	1	Brucella melitensis bv. 1 str. 16M	manCoAg	LPS	VF0367	1e-61	0.75738	0.91582	Defensive virulence factors,Immune modulator,Intracellular survival,Invasion,Offensive virulence factors			Plays a role in entry and early survival inside macrophages;Resistance to innate-immunity anti-bacterial responses;a modulator of the immune response	Brucella possesses a non-classical LPS as compared with the so-called classical LPS from enterobacteria such as Escherichia coli. B. abortus lipid A possesses a diaminoglucose backbone (rather than glucosamine), and acyl groups are longer (C28 rather than C12 and C16) and are only linked to the core by amide bounds (rather than ester and amide bonds).; In contrast to enterobacterial LPSs, Brucell…	The entry and early survival stages of smooth Brucella are lipid-raft-dependent. The entry-gateway seems to include Brucella surface-exposed HSP60-PrPc (cellular prion protein) interaction but also a SR-A (class A scavenger)-lipid-A interaction and is also dependent on the LPS O-chain. And the LPS O-chain ensures the Brucella containing vacuole (BCV) aviodance of fusion with lysosomes transiently…
Desulfarculaceae sp. DcD-1	VFDB	DFAR_2100020		protein of unknown function	VFG001267	37.25	1	20	Pseudomonas aeruginosa PAO1	pchH	Pyochelin	VF0095	0.0008	0.08947	0.80952	Iron uptake system,Nonspecific virulence factors,Siderophore			Effective at promoting iron uptake in P. aeruginosa; catalyzes the formation of tissue-damaging free radicals; pyochelin also binds other transition metals (e.g. Mo(IV), Co(II)) with appreciable affinity and is implicated in the delivery of both Co(II) and Mo(IV) to P. aeruginosa cells	The genes for pyochelin biosynthesis are in two separate operons, pchDCBA, involved in the synthesis of the pyochelin precursor salicylic acid and pchEFGHI. pchHI appear to have an export function. The fptA gene encoding the 75 kDa ferric pyochelin receptor occurs immediately downstream of pchI	Pyochelin is a structurally unique siderophore possessing phenolate, but neither a hydroxamate nor a catecholate moiety. Pyochelin binds Fe (III) in a 2:1 stoichiometry with comparatively low affinity (stability constant, 10**5); FptA is the specific receptor for Fe(III)-pyochelin
Desulfarculaceae sp. DcD-1	VFDB	DFAR_500014	hldE	fragment of fused heptose 7-phosphate kinase/heptose 1-phosphate adenyltransferase (part 1)	VFG002027	37.2	2	2	Campylobacter jejuni subsp. jejuni NCTC 11168	hldE	LOS	VF0326	8e-28	0.35575	0.88649	Adherence,Defensive virulence factors,Offensive virulence factors,Structural Mimicry			LOS diversity is important for the ability to colonize a wide variety of hosts and intestinal niches; the ability to generate variation at high frequency, the molecular mimicry evident in LOS structure support a role in the avoidance of host defences;the similarity of LOS structures to host gangliosides and the subsequent ability to generate crossreacting antibodies forms the pathological basis f…
Desulfarculaceae sp. DcD-1	VFDB	DFAR_3050002		mannose-1-phosphate guanylyltransferase	VFG002569	37.08	1	1	Burkholderia pseudomallei K96243	manC	Capsule I	VF0436	5e-68	0.74947	0.90816	Antiphagocytosis,Defensive virulence factors			A key virulence determinant and that loss of capsule production results in severe attenuation in animal models of disease		Plays a role in reducing B. pseudomallei phagocytosis by host cells by preventing complement factor C3b deposition on the surface of the bacterium
Desulfarculaceae sp. DcD-1	VFDB	DFAR_130004		protein of unknown function	VFG043345	36.89	5	5	Legionella pneumophila subsp. pneumophila str. Philadelphia 1	fleR/flrC			2e-58	0.766	0.94038
Desulfarculaceae sp. DcD-1	VFDB	DFAR_2590018	lpxC	UDP-3-O-acyl-N-acetylglucosamine deacetylase	VFG002547	36.75	3	1	Burkholderia pseudomallei K96243	wcbS	Capsule I	VF0436	2e-44	0.97735	0.99016	Antiphagocytosis,Defensive virulence factors			A key virulence determinant and that loss of capsule production results in severe attenuation in animal models of disease		Plays a role in reducing B. pseudomallei phagocytosis by host cells by preventing complement factor C3b deposition on the surface of the bacterium
Desulfarculaceae sp. DcD-1	VFDB	DFAR_1610004		putative two component, sigma54 specific, transcriptional regulator, Fis family	VFG001214	36.62	1	3	Pseudomonas aeruginosa PAO1	pilR	Type IV pili	VF0082	7e-78	0.82845	0.88989	Adherence,Offensive virulence factors,Twitching motility			Attaches to host cells, but not to mucin, causing a twitching motility that allows the bacteria to move along the cell surface; biofilm formation	PilA, B, C, D, E, F, M, N, O, P, Q, T, U, V, W, X, Y1, Y2, Z, and fimT, U. V are involved in the biogenesis and machanical function of pili, pilG, H, I, K, chpA, B, C, D, E, pilS, R, fimS, rpoN, algR, algU, and vfr are involved in transcriptional regulation and chemosensory pathways that control the expression or activity of the twitching motility of the pili	The C-terminal receptor-binding domain of pilin binds to asialoGM1 gangliosies on host cells. Generally, GM1 gangliosides contain a sialic acid moiety. P.aeruginosa produces a neuraminidase which removes sialic acid residues from the GM1 to form the asialoGM1, which is a better receptor for the pili; The asialoGM1 is present in increased abundance on the surface of cystic fibrosis respiratory epi…
Desulfarculaceae sp. DcD-1	VFDB	DFAR_430001	degT	Pleiotropic regulatory protein	VFG000036	36.58	1	1	Bordetella pertussis Tohama I	bplC	LPS	VF0033	6e-69	0.96939	1.03825	Defensive virulence factors,Endotoxin			Prevents clearance of the organism by host surfactant protein; confers protection to the bacterium from complement-mediated cell lysis	B. pertussis LPS lacks a repetitive O-antigen due to the deletion of the wbm cluster; two types, band A and B. The band A trisaccharide from B. pertussis 1414 is composed of N-acetyl-D-glucosamine (D-GlcNAc), 2,3-diacetamido-2,3-dideoxy-D-mannuronic acid (D-ManNAc3NAcA), and 2-acetamido-4-methylaminofucose (FucNAc4NMe); The B. pertussis bpl locus is required for the biosynthesis of trisaccharide …
Desulfarculaceae sp. DcD-1	VFDB	DFAR_4030017		protein of unknown function	VFG001337	36.54	3	1	Streptococcus agalactiae 2603V/R	neuC	Capsule	VF0274	3e-08	0.13542	0.92857	Antiphagocytosis,Defensive virulence factors,Serum resistance		The different capsular polysaccharides consists of high-molecular-weight polymers with a repeating unit composed of glucose, galactose, N-acetylglucosamine and sialic acid; sialic acid plays important role in virulence	Inhibits the binding of the activated complement factor C3b to the surface of S. agalactiae, preventing the activation of the alternative complement pathway and inhibits complement-mediated opsonophagocytosis	GBS can be suclassified into serotypes according to the immunologic type of the polysaccharide capsule. Of the nine serotypes described so far, the type Ia, Ib, II, III and V are reponsible for the majority of invasive human GBS disease; serotype III is particularly important becasue it causes the majority of infection to neonates
Desulfarculaceae sp. DcD-1	VFDB	DFAR_2730010		protein of unknown function	VFG043213	36.51	3	2	Yersinia enterocolitica subsp. enterocolitica 8081	motA			3e-07	0.21356	0.92647
Desulfarculaceae sp. DcD-1	VFDB	DFAR_1880008		protein of unknown function	VFG005776	36.47	4	17	Streptococcus agalactiae 2603V/R	cylA			6e-07	0.27508	0.84158
Desulfarculaceae sp. DcD-1	VFDB	DFAR_3870007		protein of unknown function	VFG001214	36.46	1	13	Pseudomonas aeruginosa PAO1	pilR	Type IV pili	VF0082	4e-08	0.21573	0.84211	Adherence,Offensive virulence factors,Twitching motility			Attaches to host cells, but not to mucin, causing a twitching motility that allows the bacteria to move along the cell surface; biofilm formation	PilA, B, C, D, E, F, M, N, O, P, Q, T, U, V, W, X, Y1, Y2, Z, and fimT, U. V are involved in the biogenesis and machanical function of pili, pilG, H, I, K, chpA, B, C, D, E, pilS, R, fimS, rpoN, algR, algU, and vfr are involved in transcriptional regulation and chemosensory pathways that control the expression or activity of the twitching motility of the pili	The C-terminal receptor-binding domain of pilin binds to asialoGM1 gangliosies on host cells. Generally, GM1 gangliosides contain a sialic acid moiety. P.aeruginosa produces a neuraminidase which removes sialic acid residues from the GM1 to form the asialoGM1, which is a better receptor for the pili; The asialoGM1 is present in increased abundance on the surface of cystic fibrosis respiratory epi…
Desulfarculaceae sp. DcD-1	VFDB	DFAR_500029		protein of unknown function	VFG000055	36.36	3	1	Bordetella pertussis Tohama I	bopB	TTSS	VF0035	0.002	0.16418	0.825	Offensive virulence factors,Secretion system,Type III secretion system		The bsc locus includes genes the encode components of the Bordetella type III secretion apparatus, secreted proteins and putative chaperones	The B. bronchiseptica TTSS modulates the host immune response, contributes to persistent colonization of the trachea	B. pertussis has genes that could encode a TTSS, but they seem not to be expressed. B. bronchiseptica and ovine B. parapertussis strains, by contrast, do have a functional TTSS	BopB, BopN, BopD, Bsp22 and BopC/BteA have been identified as type III secreted proteins; BopB and BopD are orthologues of the Yersinia YopB and YopD translocation proteins. BopB and BopD complex is responsible for the pore formation in the host plasma membrane that functions as the conduit for the transition of effector proteins into host cells; BopN is orthologous to YopN, which functions as a …
Desulfarculaceae sp. DcD-1	VFDB	DFAR_3050002		mannose-1-phosphate guanylyltransferase	VFG002363	36.26	2	1	Yersinia enterocolitica subsp. enterocolitica 8081	manC	O-antigen	VF0392	2e-64	0.75914	0.90051	Nonspecific virulence factors,Other			LPS O antigen mutants were severely impaired in their ability to colonize the Peyer's patches and did not colonize spleen and liver. The absence of O antigen in the outer membrane affects the expression of other Yersinia virulence factors.	Y. enterocolitica O antigen expression is temperature regulated.
Desulfarculaceae sp. DcD-1	VFDB	DFAR_3370006	clpB	chaperone protein ClpB	VFG002480	36.24	5	1	Burkholderia pseudomallei K96243	tssH-5/clpV	T6SS-1	VF0429	3e-172	0.9081	1.06736	Offensive virulence factors,Secretion system,Type VI secretion system			Essential for virulence and plays an important role in the intracellular lifestyle of B. pseudomallei;In B. mallei , the T6SS cluster homologous to B. pseudomallei T6SS-1, is important for actin-based motility, multinucleated giant cell formation, intracellular growth in murine macrophages, and virulence in hamsters	Burkholderia pseudomallei possessing six copies of T6SSs
Desulfarculaceae sp. DcD-1	VFDB	DFAR_2320003		protein of unknown function	VFG043345	36.17	1	16	Legionella pneumophila subsp. pneumophila str. Philadelphia 1	fleR/flrC			0.0003	0.10375	0.82456
Desulfarculaceae sp. DcD-1	VFDB	DFAR_3150003		protein of unknown function	VFG001214	36.17	1	10	Pseudomonas aeruginosa PAO1	pilR	Type IV pili	VF0082	3e-10	0.21124	0.95918	Adherence,Offensive virulence factors,Twitching motility			Attaches to host cells, but not to mucin, causing a twitching motility that allows the bacteria to move along the cell surface; biofilm formation	PilA, B, C, D, E, F, M, N, O, P, Q, T, U, V, W, X, Y1, Y2, Z, and fimT, U. V are involved in the biogenesis and machanical function of pili, pilG, H, I, K, chpA, B, C, D, E, pilS, R, fimS, rpoN, algR, algU, and vfr are involved in transcriptional regulation and chemosensory pathways that control the expression or activity of the twitching motility of the pili	The C-terminal receptor-binding domain of pilin binds to asialoGM1 gangliosies on host cells. Generally, GM1 gangliosides contain a sialic acid moiety. P.aeruginosa produces a neuraminidase which removes sialic acid residues from the GM1 to form the asialoGM1, which is a better receptor for the pili; The asialoGM1 is present in increased abundance on the surface of cystic fibrosis respiratory epi…
Desulfarculaceae sp. DcD-1	VFDB	DFAR_3380014		Response regulator	VFG002525	36.13	4	1	Burkholderia pseudomallei K96243	cheY	Flagella	VF0430	2e-22	0.83803	0.92248	Invasion,Offensive virulence factors			Polar flagella required for motility and macrophage invasion
Desulfarculaceae sp. DcD-1	VFDB	DFAR_2930002	lolD	lipoprotein release complex - ATP binding subunit	VFG001266	36.1	6	1	Pseudomonas aeruginosa PAO1	pchI	Pyochelin	VF0095	4e-23	0.35714	0.88362	Iron uptake system,Nonspecific virulence factors,Siderophore			Effective at promoting iron uptake in P. aeruginosa; catalyzes the formation of tissue-damaging free radicals; pyochelin also binds other transition metals (e.g. Mo(IV), Co(II)) with appreciable affinity and is implicated in the delivery of both Co(II) and Mo(IV) to P. aeruginosa cells	The genes for pyochelin biosynthesis are in two separate operons, pchDCBA, involved in the synthesis of the pyochelin precursor salicylic acid and pchEFGHI. pchHI appear to have an export function. The fptA gene encoding the 75 kDa ferric pyochelin receptor occurs immediately downstream of pchI	Pyochelin is a structurally unique siderophore possessing phenolate, but neither a hydroxamate nor a catecholate moiety. Pyochelin binds Fe (III) in a 2:1 stoichiometry with comparatively low affinity (stability constant, 10**5); FptA is the specific receptor for Fe(III)-pyochelin
Desulfarculaceae sp. DcD-1	VFDB	DFAR_500029		protein of unknown function	VFG000141	36	1	2	Pseudomonas aeruginosa PAO1	waaA	LPS	VF0085	4e-07	0.17647	0.9375	Adherence,Defensive virulence factors,Endotoxin,Offensive virulence factors			Mediates biological effects including resistance to serum killing and phagocytosis; the binding to normal CFTR (cystic fibrosis transmembrane conductance regulator) and invasion of host cells may make a contribution to virulence in the human eye; internalization by binding to normal CFTR protein expressed by airway epithelial cells followed by desquamation of bacteria-laden epithelial cells, cons…	Two distinct forms of LPS: A-band and B-band. A-band is a homopolymer of <alpha>-linked D-rhamnose, whereas B-band LPS is a heteropolymer	Binding interaction occurs between the first extracellular loop of CFTR (predicted to be in amino acids 108-117 of the mature protein) and the complete outer portion of the core polysaccharide of the LPS
Desulfarculaceae sp. DcD-1	VFDB	DFAR_2750004	fabG	3-oxoacyl-[acyl-carrier-protein] reductase FabG	VFG005767	35.95	1	2	Streptococcus agalactiae 2603V/R	cylG			3e-48	0.968	1.00833
Desulfarculaceae sp. DcD-1	VFDB	DFAR_2590021		protein of unknown function	VFG002530	35.94	1	1	Burkholderia pseudomallei K96243	cheW	Flagella	VF0430	7e-08	0.36571	0.88889	Invasion,Offensive virulence factors			Polar flagella required for motility and macrophage invasion
Desulfarculaceae sp. DcD-1	VFDB	DFAR_2590021		protein of unknown function	VFG043210	35.94	2	1	Yersinia enterocolitica subsp. enterocolitica 8081	cheW			2e-06	0.38788	0.88889
Desulfarculaceae sp. DcD-1	VFDB	DFAR_3720001		protein of unknown function	VFG002085	35.94	9	8	Vibrio cholerae O1 biovar El Tor str. N16961	vasH	T6SS	VF0335	2e-08	0.12075	0.91429	Offensive virulence factors,Secretion system,Type VI secretion system			Antibacterial and antienkaryotic activities	The genes in VAS cluster showed homology to L. pneumophila icmF, the cluster was designated the IcmF-associated homologous protein (IAHP) gene cluster;requires endocytosis by host cell to secrete VgrG	VgrG1 carries an enzymatically active domain that is capable of cross-linking actin in eukaryotic cells; three effector-immunity pairs are identified so far, TseL-TsiV1, VasX-TsiV2, VgrG3-TsiV3
Desulfarculaceae sp. DcD-1	VFDB	DFAR_1710003		protein of unknown function	VFG011510	35.87	1	8	Brucella melitensis bv. 1 str. 16M	lpsB/lpcC			0.0007	0.25989	0.87619
Desulfarculaceae sp. DcD-1	VFDB	DFAR_3050002		mannose-1-phosphate guanylyltransferase	VFG000133	35.85	3	1	Pseudomonas aeruginosa PAO1	algA	Alginate	VF0091	5e-62	0.7422	0.91071	Antiphagocytosis,Defensive virulence factors,Serum resistance		Alginate is a linear polymer of high molecular weight composed of the uronic acids <beta>-D-mannuronate and its C-5 epimer, <alpha>-L-guluronate, which are linked by <beta>-1,4 glycosidic bonds; The early steps in the biosynthesis of alginate to form GDP mannuronic acid require the products of algA and algC to convert fructose-6-phosphate to GDP-mannose and then require the product of algD to con…	Allows the bacteria form biofilm; contributes to the persistence of the bacteria in the CF lung: act as an adhesin, preventing the bacteria from being expelled from the lung, and alginate slime layer makes it more difficult for phagocytes to ingest and kill the bacteria	Alginate production is frequently referred to as mucoidy because colonies producing alginate have a wet glistening (mucoid) appearance, which is very different from that of colonies not producing alginate; most of the alginate biosynthetic genes are clustered in the algD operon; Alginate production is highly regulated. Regulatory genes are located in two areas far removed from the biosynthetic ge…
Desulfarculaceae sp. DcD-1	VFDB	DFAR_1480017	glrR	Transcriptional regulatory protein GlrR	VFG000116	35.81	2	2	Pseudomonas aeruginosa PAO1	algB	Alginate	VF0091	2e-80	0.95896	0.98886	Antiphagocytosis,Defensive virulence factors,Serum resistance		Alginate is a linear polymer of high molecular weight composed of the uronic acids <beta>-D-mannuronate and its C-5 epimer, <alpha>-L-guluronate, which are linked by <beta>-1,4 glycosidic bonds; The early steps in the biosynthesis of alginate to form GDP mannuronic acid require the products of algA and algC to convert fructose-6-phosphate to GDP-mannose and then require the product of algD to con…	Allows the bacteria form biofilm; contributes to the persistence of the bacteria in the CF lung: act as an adhesin, preventing the bacteria from being expelled from the lung, and alginate slime layer makes it more difficult for phagocytes to ingest and kill the bacteria	Alginate production is frequently referred to as mucoidy because colonies producing alginate have a wet glistening (mucoid) appearance, which is very different from that of colonies not producing alginate; most of the alginate biosynthetic genes are clustered in the algD operon; Alginate production is highly regulated. Regulatory genes are located in two areas far removed from the biosynthetic ge…
Desulfarculaceae sp. DcD-1	VFDB	DFAR_1750042		conserved exported protein of unknown function	VFG001361	35.71	1	19	Streptococcus pneumoniae TIGR4	pspA	PspA	VF0152	0.006	0.07527	0.96552	Complement resistance,Defensive virulence factors		Four distinct domains:; an N-terminal highly charged <alpha>-helical region forms a coiled-coil structure, contains the protection-eliciting epitopes and much of the variability in sequence; a proline-rich domain acts as a tether and allows for greater flexibility and movement of the N-terminal functional module; a stretch of 10 highly conserved 20-amino-acid repeats, choline-binding domain; a ta…	Inhibits complement activation and reduces the effectiveness of complement receptor-mediated clearance mechanisms by preventing the deposition of C3b on the cell surface; binds to lactoferrin, the iron starage glycoprotein predominantly located in mucosal secretions, may be involved in iron acquistion	Surface protein: choline binding protein	PspA anti-complement function is attributed to the structural properties: dipole-like molecular; The electropositive end of the functional module of the molecule stabilizes the electronegative capsule; The other end of the functional module of PspA is electronegative and points away from pneumococci due to repulsive interactions with the electronegative capsule. This electronegative part of the P…
Desulfarculaceae sp. DcD-1	VFDB	DFAR_2020003		protein of unknown function	VFG013368	35.65	1	7	Haemophilus influenzae Rd KW20	rffG			1e-07	0.34125	0.90551
Desulfarculaceae sp. DcD-1	VFDB	DFAR_1480016		sensor histidine kinase ZraS (fragment)	VFG009810	35.63	2	5	Mycobacterium tuberculosis H37Rv	phoR			5e-09	0.17938	0.92553
Desulfarculaceae sp. DcD-1	VFDB	DFAR_3640005		iron complex transport system ATP-binding protein	VFG000925	35.63	1	1	Escherichia coli CFT073	fepC	Enterobactin	VF0228	2e-50	0.91144	0.91481	Iron uptake system,Nonspecific virulence factors,Siderophore	UPEC	A 669-kDa catecholate (which contain catechol rings) that is synthesized by E. coli and S. typhiumurium; Ferric enterobactin receptor FepA is a 724-residue integral outer membrane protein that transports ferric enterobactin into the periplasm; crystal structure of FepA: 1FEP	Iron uptake: the siderophore enterobactin imported through the FepA receptor and the FepBCDG system	An extremely effective iron chelator, with a formation constant for the iron complex of 1049. Fe3+ is coordinated by six catechol oxygens to form a metal chelate with a net negative charge of three
Desulfarculaceae sp. DcD-1	VFDB	DFAR_850009		protein of unknown function	VFG014369	35.56	3	7	Pseudomonas aeruginosa PAO1	fleS			2e-08	0.22388	0.9
Desulfarculaceae sp. DcD-1	VFDB	DFAR_2000016		putative colanic acid biosysnthesis UDP-glucose lipid carrier transferase	VFG000032	35.53	4	1	Bordetella pertussis Tohama I	bplG	LPS	VF0033	1e-25	0.42275	1	Defensive virulence factors,Endotoxin			Prevents clearance of the organism by host surfactant protein; confers protection to the bacterium from complement-mediated cell lysis	B. pertussis LPS lacks a repetitive O-antigen due to the deletion of the wbm cluster; two types, band A and B. The band A trisaccharide from B. pertussis 1414 is composed of N-acetyl-D-glucosamine (D-GlcNAc), 2,3-diacetamido-2,3-dideoxy-D-mannuronic acid (D-ManNAc3NAcA), and 2-acetamido-4-methylaminofucose (FucNAc4NMe); The B. pertussis bpl locus is required for the biosynthesis of trisaccharide …
Desulfarculaceae sp. DcD-1	VFDB	DFAR_890003		3-deoxy-manno-octulosonate cytidylyltransferase (CMP-KDO synthetase)	VFG013236	35.48	1	1	Haemophilus influenzae Rd KW20	kdsB			7e-30	0.73228	1.03333
Desulfarculaceae sp. DcD-1	VFDB	DFAR_130004		protein of unknown function	VFG011946	35.47	3	4	Campylobacter jejuni subsp. jejuni NCTC 11168	flgR			1e-60	0.79446	0.93225
Desulfarculaceae sp. DcD-1	VFDB	DFAR_360006		protein of unknown function	VFG001267	35.29	1	21	Pseudomonas aeruginosa PAO1	pchH	Pyochelin	VF0095	0.002	0.08947	0.80952	Iron uptake system,Nonspecific virulence factors,Siderophore			Effective at promoting iron uptake in P. aeruginosa; catalyzes the formation of tissue-damaging free radicals; pyochelin also binds other transition metals (e.g. Mo(IV), Co(II)) with appreciable affinity and is implicated in the delivery of both Co(II) and Mo(IV) to P. aeruginosa cells	The genes for pyochelin biosynthesis are in two separate operons, pchDCBA, involved in the synthesis of the pyochelin precursor salicylic acid and pchEFGHI. pchHI appear to have an export function. The fptA gene encoding the 75 kDa ferric pyochelin receptor occurs immediately downstream of pchI	Pyochelin is a structurally unique siderophore possessing phenolate, but neither a hydroxamate nor a catecholate moiety. Pyochelin binds Fe (III) in a 2:1 stoichiometry with comparatively low affinity (stability constant, 10**5); FptA is the specific receptor for Fe(III)-pyochelin
Desulfarculaceae sp. DcD-1	VFDB	DFAR_600014		protein of unknown function	VFG001267	35.29	1	22	Pseudomonas aeruginosa PAO1	pchH	Pyochelin	VF0095	0.006	0.08947	0.80952	Iron uptake system,Nonspecific virulence factors,Siderophore			Effective at promoting iron uptake in P. aeruginosa; catalyzes the formation of tissue-damaging free radicals; pyochelin also binds other transition metals (e.g. Mo(IV), Co(II)) with appreciable affinity and is implicated in the delivery of both Co(II) and Mo(IV) to P. aeruginosa cells	The genes for pyochelin biosynthesis are in two separate operons, pchDCBA, involved in the synthesis of the pyochelin precursor salicylic acid and pchEFGHI. pchHI appear to have an export function. The fptA gene encoding the 75 kDa ferric pyochelin receptor occurs immediately downstream of pchI	Pyochelin is a structurally unique siderophore possessing phenolate, but neither a hydroxamate nor a catecholate moiety. Pyochelin binds Fe (III) in a 2:1 stoichiometry with comparatively low affinity (stability constant, 10**5); FptA is the specific receptor for Fe(III)-pyochelin
Desulfarculaceae sp. DcD-1	VFDB	DFAR_80038	macB	fragment of ABC-type tripartite efflux pump ATP binding/membrane subunit (part 1)	VFG001206	35.27	1	2	Neisseria meningitidis MC58	fbpC	FbpABC	VF0272	2e-33	0.63636	0.94118	ABC transporter,Iron uptake system,Nonspecific virulence factors			Encodes a periplasmic-binding protein-dependent iron transport system necessary for the utilization of iron bound to transferrin or iron chelates, FbpA is the periplasmic Fe3+ binding protein
Desulfarculaceae sp. DcD-1	VFDB	DFAR_2930002	lolD	lipoprotein release complex - ATP binding subunit	VFG001267	35.24	7	2	Pseudomonas aeruginosa PAO1	pchH	Pyochelin	VF0095	7e-23	0.39825	0.97845	Iron uptake system,Nonspecific virulence factors,Siderophore			Effective at promoting iron uptake in P. aeruginosa; catalyzes the formation of tissue-damaging free radicals; pyochelin also binds other transition metals (e.g. Mo(IV), Co(II)) with appreciable affinity and is implicated in the delivery of both Co(II) and Mo(IV) to P. aeruginosa cells	The genes for pyochelin biosynthesis are in two separate operons, pchDCBA, involved in the synthesis of the pyochelin precursor salicylic acid and pchEFGHI. pchHI appear to have an export function. The fptA gene encoding the 75 kDa ferric pyochelin receptor occurs immediately downstream of pchI	Pyochelin is a structurally unique siderophore possessing phenolate, but neither a hydroxamate nor a catecholate moiety. Pyochelin binds Fe (III) in a 2:1 stoichiometry with comparatively low affinity (stability constant, 10**5); FptA is the specific receptor for Fe(III)-pyochelin
Desulfarculaceae sp. DcD-1	VFDB	DFAR_1060009	cysC	Adenylyl-sulfate kinase	VFG001988	35.21	1	1	Campylobacter jejuni subsp. jejuni NCTC 11168	cysC	Capsule	VF0323	4e-23	0.68269	0.83529	Adherence,Fimbrial structure,Offensive virulence factors		The capsule consists of repeating oligosaccharide units attached to a dipalmitoyl-glycerophosphate lipid anchor; The CPS is extensively substituted with variable O-methylphosphoramidate, methyl, ethanolamine, and N-glycerol groups	Play an important role in bacterial survival and persistance in the enviroment and evasion of host immune response; the presence of heptose residues in the capsule may be important for virulence. Heptose residues found in some cell surface-located glycoconjugates are required for adhesion	Major antigenic component of the classic Penner serotyping system; Variation in the capsule structure may caused by multiple mechanisms, such as exchange of capsular genes and entire clusters by horizontal transfer, gene duplication, deletion, fusion and the presence of homopolymeric G tracts in several cps genes
Desulfarculaceae sp. DcD-1	VFDB	DFAR_230006		protein of unknown function	VFG002059	35.2	1	6	Pseudomonas aeruginosa PAO1	tagT	HSI-I	VF0334	2e-15	0.65552	0.82008	Offensive virulence factors,Secretion system,Type VI secretion system			Play role in chronic P. aeruginosa infections	HSI-I is highly homologous to a group of genes found in many Gram-negative proteobacteria that have been termed the IcmF-associated homologous protein (IAHP) cluster and encodes a secretory system that may play a general role in mediating host interaction	Encoding a protein secretion apparatus for exporting Hcp1, a hexameric protein that forms rings with 40 angstrom internal diameter; a ClpB-like AAA+ family protein, ClpV1, forms a core component of this secretion apparatus and is likely to provide the energy for translocation of Hcp1
Desulfarculaceae sp. DcD-1	VFDB	DFAR_870007		peptidyl-prolyl cis-trans isomerase B (cyclophilin B)	VFG041304	35.18	1	1	Legionella pneumophila subsp. pneumophila str. Philadelphia 1	lirB			9e-19	0.9213	1.05851
Desulfarculaceae sp. DcD-1	VFDB	DFAR_2000018	rfbB	O-antigen export system ATP-binding protein RfbB	VFG000696	35.14	3	1	Haemophilus influenzae str. 1007	bexA	Capsule	VF0043	1e-33	0.44686	0.85253	Antiphagocytosis,Defensive virulence factors		The cap loci for all serotypes consists of functionally unique regions I, II, and III, Regions I and III are common to all six capsular types. Region I genes (bexABCD) code for an ATP-driven capsule export apparatus. Region II contains serotype-specifc biosynthesis genes. Region III genes appear to be involved in capsule postpolymerization steps; the cap locus is flanked by IS1016, which means th…	Protecting the organism from phagocytosis and the bactericidial activity of complement	H.influenzae can express one or none of six antigenically distinct polysacchaide capsules, designated a through f; Bacteria expressing the type b capsule polyribosyl ribitol phosphate (PRP) account for the overwhelming majority of invasive disease isolates; The most systemic isolates express the type b capsule, whereas most respiratory tract isolates are uncapsulated (referred to as non-typable)
Desulfarculaceae sp. DcD-1	VFDB	DFAR_3410003		protein of unknown function	VFG002546	35.09	1	2	Burkholderia pseudomallei K96243	wcbT	Capsule I	VF0436	0.002	0.12984	0.90476	Antiphagocytosis,Defensive virulence factors			A key virulence determinant and that loss of capsule production results in severe attenuation in animal models of disease		Plays a role in reducing B. pseudomallei phagocytosis by host cells by preventing complement factor C3b deposition on the surface of the bacterium
Desulfarculaceae sp. DcD-1	VFDB	DFAR_500029		protein of unknown function	VFG000330	35.06	2	2	Haemophilus influenzae Rd KW20	kdtA	LOS	VF0044	4e-05	0.18033	0.9625	Defensive virulence factors,Endotoxin		Comprising Lipid A, an inner core of one molecule 3-deoxy-D-manno-oct-2-ulopyranosonic acid (Kdo) and three molecules of heptose, and an outer core composed of a heteropolymer of the neutral sugars glucose and galactose. Substitution of the out core with phosphorylcholine or sialic acid results in the heterogeneity of LPS; Lack O-antigen	Major immunogen; LOS phosphorylcholine (ChoP) may influence invasion via interaction with PAF receptor and stimulates of inflammotory signals; LPS phase variation is characterized by the spontaneous loss and gain of oligosaccharide structures present in the outer core. the phase variable expression of LPS biosynthesis genes promotes evasion of antigen-specific host immune defences and allow colon…	Lic1A (phosphorylcholine (ChoP) kinase) 5'-CAAT-3' within the 5'-end of its coding sequence; lic2A, also referred to as lexA, variation in the number of 5'-CAAT-3' repeats has been shown to correlate directly with phase variation of the Gal-<alpha>(1-4)<beta>-Gal LPS structure; But lgtC (glycosyltransferase), another phase-variable gene, ultimately dictates whether this structure is synthesized. …	Lic1(lic1A-lic1D) responsible for the addition of phosphorylcholine to LPS. lic1A mediates phase variation (tetranucleotide repeat region); phase-variable gene lic3A encodes an <alpha>-2,3-sialyltransferase that is responsible for the addition of Neu5Ac to terminal lactose in the LPS, LPS sialylation has been shown to be important for resistance to the killing effectors of normal human serum
Desulfarculaceae sp. DcD-1	VFDB	DFAR_1230019		putative metal transport system ATP-binding protein CPn_0542/CP_0210/CPj0542/CpB0563	VFG009579	35.05	6	2	Mycobacterium tuberculosis H37Rv	irtB			2e-21	0.3696	0.85944
Desulfarculaceae sp. DcD-1	VFDB	DFAR_1040005	oppF	murein tripeptide ABC transporter/oligopeptide ABC transporter ATP binding subunit OppF	VFG002059	34.98	1	4	Pseudomonas aeruginosa PAO1	tagT	HSI-I	VF0334	1e-16	0.62462	0.84937	Offensive virulence factors,Secretion system,Type VI secretion system			Play role in chronic P. aeruginosa infections	HSI-I is highly homologous to a group of genes found in many Gram-negative proteobacteria that have been termed the IcmF-associated homologous protein (IAHP) cluster and encodes a secretory system that may play a general role in mediating host interaction	Encoding a protein secretion apparatus for exporting Hcp1, a hexameric protein that forms rings with 40 angstrom internal diameter; a ClpB-like AAA+ family protein, ClpV1, forms a core component of this secretion apparatus and is likely to provide the energy for translocation of Hcp1
Desulfarculaceae sp. DcD-1	VFDB	DFAR_1610004		putative two component, sigma54 specific, transcriptional regulator, Fis family	VFG043345	34.97	6	3	Legionella pneumophila subsp. pneumophila str. Philadelphia 1	fleR/flrC			6e-64	0.76569	0.80795
Desulfarculaceae sp. DcD-1	VFDB	DFAR_2000018	rfbB	O-antigen export system ATP-binding protein RfbB	VFG000258	34.97	5	1	Neisseria meningitidis MC58	ctrD	Capsule	VF0079	6e-31	0.44203	0.84722	Antiphagocytosis,Defensive virulence factors			Mediate resistance to both phagocytosis and complement-mediated killing; Opa- and Opc-meidated invasion into host cells is also blocked by the expression of a capsule	The meningococcal capsule-synthesis (cps) gene cluseter consists of five regions: ; region A harbours the polysaccharide synthesis operon (sia, syn genes); region B contains lipgenes responsible for lipid modification; region C harbours ctr genes necessary for polysaccharide transport; region D is involved in lipopolysaccharide synthesis; region D' is a truncated duplication of the region D; regi…
Desulfarculaceae sp. DcD-1	VFDB	DFAR_3880004		ABC transporter domain-containing protein	VFG005776	34.97	1	6	Streptococcus agalactiae 2603V/R	cylA			4e-20	0.59223	0.84332
Desulfarculaceae sp. DcD-1	VFDB	DFAR_4010014		protein of unknown function	VFG001338	34.95	1	1	Streptococcus agalactiae 2603V/R	neuB	Capsule	VF0274	1e-27	0.60411	0.8374	Antiphagocytosis,Defensive virulence factors,Serum resistance		The different capsular polysaccharides consists of high-molecular-weight polymers with a repeating unit composed of glucose, galactose, N-acetylglucosamine and sialic acid; sialic acid plays important role in virulence	Inhibits the binding of the activated complement factor C3b to the surface of S. agalactiae, preventing the activation of the alternative complement pathway and inhibits complement-mediated opsonophagocytosis	GBS can be suclassified into serotypes according to the immunologic type of the polysaccharide capsule. Of the nine serotypes described so far, the type Ia, Ib, II, III and V are reponsible for the majority of invasive human GBS disease; serotype III is particularly important becasue it causes the majority of infection to neonates
Desulfarculaceae sp. DcD-1	VFDB	DFAR_1230019		putative metal transport system ATP-binding protein CPn_0542/CP_0210/CPj0542/CpB0563	VFG000925	34.89	1	2	Escherichia coli CFT073	fepC	Enterobactin	VF0228	3e-30	0.86716	0.94378	Iron uptake system,Nonspecific virulence factors,Siderophore	UPEC	A 669-kDa catecholate (which contain catechol rings) that is synthesized by E. coli and S. typhiumurium; Ferric enterobactin receptor FepA is a 724-residue integral outer membrane protein that transports ferric enterobactin into the periplasm; crystal structure of FepA: 1FEP	Iron uptake: the siderophore enterobactin imported through the FepA receptor and the FepBCDG system	An extremely effective iron chelator, with a formation constant for the iron complex of 1049. Fe3+ is coordinated by six catechol oxygens to form a metal chelate with a net negative charge of three
Desulfarculaceae sp. DcD-1	VFDB	DFAR_2930002	lolD	lipoprotein release complex - ATP binding subunit	VFG001269	34.83	10	3	Bordetella pertussis Tohama I	cyaB	Cya	VF0028	2e-20	0.2823	0.86638	Adenylate cyclase,Intracellular toxin,Membrane-damaging,Offensive virulence factors,Pore-forming,RTX toxin,Toxin		1706 residues-long protein, calmodulin-activated adenylate cyclase catalytic activity is located within the N-terminal 400 amino acids. The remaining 1306aa C-terminal cell binding domain, homologous to the Repeats-in-Toxin (RTX) family of calcium-binding, pore-forming bacterial protein toxins, mediates delivery of the catalytic domain into the cytoplasm of eukaryotic cells. The latter consists i…	Bifunctional toxin harboring both adenylate cyclase and hemolytic activities;function primarily as an anti-inflammatory factor	Originally identified as a hemolysin because it will lyse red blood cells; secreted by type I pathway and secretion requires CyaB, D, E proteins	Binds to <alpha>M<beta>2 integrin (CD11b/CD18, Mac-1, or CR3), activated by calmodulin and catalyzes the production of intracellular cAMP from ATP. This uncontrolled cAMP concentration leads to paralysis of the killing functions in phagocytic and immune effector cells
Desulfarculaceae sp. DcD-1	VFDB	DFAR_2000016		putative colanic acid biosysnthesis UDP-glucose lipid carrier transferase	VFG001309	34.62	3	1	Staphylococcus aureus subsp. aureus MW2	cap8M	Capsule	VF0003	2e-28	0.39056	0.98378	Antiphagocytosis,Defensive virulence factors			Prevent phagocytosis	Produced by over 90% of Staphylococcus aureus strains. Two serotypes (5 and 8) predominate among clinical isolates of S. aureus from humans
Desulfarculaceae sp. DcD-1	VFDB	DFAR_1300011		two-component system, NarL family, invasion response regulator UvrY	VFG002440	34.6	2	1	Burkholderia pseudomallei K96243	bprB	Bsa T3SS	VF0428	2e-35	0.91342	0.94619	Invasion,Offensive virulence factors,Secretion system,Type III secretion system			Delivering effector proteins into host cells to manipulate host cell functions	Mxi-SpaA like T3SS, shares homology to Salmonella SPI-1 and Shigella T3SSs; Two additional T3SSs are discovered in B. Pseudomallei. T3SS1 is only present in B. pseudomallei and not in Burkholderia mallei or Burkholderia thailandensis, whereas T3SS2 and T3SS3 (Bsa) are present in all three species. T3SS1 and T3SS2 are closely related to the T3SS of the plant pathogens R. solanacearum and Xanthomon…	Three effectors: BopE, homolog of SopE and SopE2 of Salmonella, functions as GTPase involving bacterial invasion. BopA, homolog of IcsB of Shigella, suppresses autophagy. BopC, function unkown.
Desulfarculaceae sp. DcD-1	VFDB	DFAR_2000018	rfbB	O-antigen export system ATP-binding protein RfbB	VFG002563	34.5	2	1	Burkholderia pseudomallei K96243	wzt2	Capsule I	VF0436	7e-34	0.48309	0.91743	Antiphagocytosis,Defensive virulence factors			A key virulence determinant and that loss of capsule production results in severe attenuation in animal models of disease		Plays a role in reducing B. pseudomallei phagocytosis by host cells by preventing complement factor C3b deposition on the surface of the bacterium
Desulfarculaceae sp. DcD-1	VFDB	DFAR_3540006	pdxJ	pyridoxine 5'-phosphate synthase	VFG043390	34.48	1	1	Helicobacter pylori 26695	pdxJ			1e-42	0.99618	1.03571
Desulfarculaceae sp. DcD-1	VFDB	DFAR_1620018		protein of unknown function	VFG011510	34.43	1	10	Brucella melitensis bv. 1 str. 16M	lpsB/lpcC			0.004	0.17232	0.82432
Desulfarculaceae sp. DcD-1	VFDB	DFAR_2530003		Response regulatory domain-containing protein	VFG002525	34.4	4	2	Burkholderia pseudomallei K96243	cheY	Flagella	VF0430	2e-14	0.54113	0.88028	Invasion,Offensive virulence factors			Polar flagella required for motility and macrophage invasion
Desulfarculaceae sp. DcD-1	VFDB	DFAR_1600023	mlaF	intermembrane phospholipid transport system, ATP binding subunit MlaF	VFG001206	34.35	1	1	Neisseria meningitidis MC58	fbpC	FbpABC	VF0272	6e-34	0.65341	0.91633	ABC transporter,Iron uptake system,Nonspecific virulence factors			Encodes a periplasmic-binding protein-dependent iron transport system necessary for the utilization of iron bound to transferrin or iron chelates, FbpA is the periplasmic Fe3+ binding protein
Desulfarculaceae sp. DcD-1	VFDB	DFAR_500007		protein of unknown function	VFG001969	34.32	2	1	Campylobacter jejuni subsp. jejuni NCTC 11168	kfiD	Capsule	VF0323	2e-16	0.43003	0.90374	Adherence,Fimbrial structure,Offensive virulence factors		The capsule consists of repeating oligosaccharide units attached to a dipalmitoyl-glycerophosphate lipid anchor; The CPS is extensively substituted with variable O-methylphosphoramidate, methyl, ethanolamine, and N-glycerol groups	Play an important role in bacterial survival and persistance in the enviroment and evasion of host immune response; the presence of heptose residues in the capsule may be important for virulence. Heptose residues found in some cell surface-located glycoconjugates are required for adhesion	Major antigenic component of the classic Penner serotyping system; Variation in the capsule structure may caused by multiple mechanisms, such as exchange of capsular genes and entire clusters by horizontal transfer, gene duplication, deletion, fusion and the presence of homopolymeric G tracts in several cps genes
Desulfarculaceae sp. DcD-1	VFDB	DFAR_2100005		(heptosyl)LPS beta-1,4-glucosyltransferase	VFG013315	34.25	1	1	Haemophilus influenzae Rd KW20	lgtF			1e-40	0.99608	1
Desulfarculaceae sp. DcD-1	VFDB	DFAR_80038	macB	fragment of ABC-type tripartite efflux pump ATP binding/membrane subunit (part 1)	VFG002059	34.19	3	2	Pseudomonas aeruginosa PAO1	tagT	HSI-I	VF0334	2e-24	0.97908	0.98319	Offensive virulence factors,Secretion system,Type VI secretion system			Play role in chronic P. aeruginosa infections	HSI-I is highly homologous to a group of genes found in many Gram-negative proteobacteria that have been termed the IcmF-associated homologous protein (IAHP) cluster and encodes a secretory system that may play a general role in mediating host interaction	Encoding a protein secretion apparatus for exporting Hcp1, a hexameric protein that forms rings with 40 angstrom internal diameter; a ClpB-like AAA+ family protein, ClpV1, forms a core component of this secretion apparatus and is likely to provide the energy for translocation of Hcp1
Desulfarculaceae sp. DcD-1	VFDB	DFAR_2170010	lpxB	fragment of lipid A disaccharide synthase (part 1)	VFG013384	34.15	1	1	Haemophilus influenzae Rd KW20	lpxB			2e-28	0.42051	0.8913
Desulfarculaceae sp. DcD-1	VFDB	DFAR_2530003		Response regulatory domain-containing protein	VFG043206	34.13	1	2	Yersinia enterocolitica subsp. enterocolitica 8081	cheY			3e-15	0.54545	0.97674
Desulfarculaceae sp. DcD-1	VFDB	DFAR_1560003	spsC	Spore coat polysaccharide biosynthesis protein SpsC	VFG000036	34.1	2	2	Bordetella pertussis Tohama I	bplC	LPS	VF0033	5e-56	0.91361	0.95355	Defensive virulence factors,Endotoxin			Prevents clearance of the organism by host surfactant protein; confers protection to the bacterium from complement-mediated cell lysis	B. pertussis LPS lacks a repetitive O-antigen due to the deletion of the wbm cluster; two types, band A and B. The band A trisaccharide from B. pertussis 1414 is composed of N-acetyl-D-glucosamine (D-GlcNAc), 2,3-diacetamido-2,3-dideoxy-D-mannuronic acid (D-ManNAc3NAcA), and 2-acetamido-4-methylaminofucose (FucNAc4NMe); The B. pertussis bpl locus is required for the biosynthesis of trisaccharide …
Desulfarculaceae sp. DcD-1	VFDB	DFAR_1600016		protein of unknown function	VFG014733	34.09	1	2	Pseudomonas aeruginosa PAO1	motY			4e-07	0.27414	0.83019
Desulfarculaceae sp. DcD-1	VFDB	DFAR_3960004	fabG	3-oxoacyl-[acyl-carrier-protein] reductase FabG	VFG000934	34.01	2	1	Escherichia coli CFT073	entA	Enterobactin	VF0228	7e-33	0.99197	0.99597	Iron uptake system,Nonspecific virulence factors,Siderophore	UPEC	A 669-kDa catecholate (which contain catechol rings) that is synthesized by E. coli and S. typhiumurium; Ferric enterobactin receptor FepA is a 724-residue integral outer membrane protein that transports ferric enterobactin into the periplasm; crystal structure of FepA: 1FEP	Iron uptake: the siderophore enterobactin imported through the FepA receptor and the FepBCDG system	An extremely effective iron chelator, with a formation constant for the iron complex of 1049. Fe3+ is coordinated by six catechol oxygens to form a metal chelate with a net negative charge of three
Desulfarculaceae sp. DcD-1	VFDB	DFAR_1600023	mlaF	intermembrane phospholipid transport system, ATP binding subunit MlaF	VFG000925	33.94	4	3	Escherichia coli CFT073	fepC	Enterobactin	VF0228	4e-29	0.80443	0.86853	Iron uptake system,Nonspecific virulence factors,Siderophore	UPEC	A 669-kDa catecholate (which contain catechol rings) that is synthesized by E. coli and S. typhiumurium; Ferric enterobactin receptor FepA is a 724-residue integral outer membrane protein that transports ferric enterobactin into the periplasm; crystal structure of FepA: 1FEP	Iron uptake: the siderophore enterobactin imported through the FepA receptor and the FepBCDG system	An extremely effective iron chelator, with a formation constant for the iron complex of 1049. Fe3+ is coordinated by six catechol oxygens to form a metal chelate with a net negative charge of three
Desulfarculaceae sp. DcD-1	VFDB	DFAR_860005		conserved protein of unknown function	VFG003997	33.93	1	1	Salmonella enterica subsp. enterica serovar Typhimurium str. LT2	pipB2			5e-06	0.32	0.86822
Desulfarculaceae sp. DcD-1	VFDB	DFAR_1430034		3-deoxy-D-manno-octulosonic acid transferase	VFG000141	33.87	1	1	Pseudomonas aeruginosa PAO1	waaA	LPS	VF0085	5e-58	0.96205	1.01412	Adherence,Defensive virulence factors,Endotoxin,Offensive virulence factors			Mediates biological effects including resistance to serum killing and phagocytosis; the binding to normal CFTR (cystic fibrosis transmembrane conductance regulator) and invasion of host cells may make a contribution to virulence in the human eye; internalization by binding to normal CFTR protein expressed by airway epithelial cells followed by desquamation of bacteria-laden epithelial cells, cons…	Two distinct forms of LPS: A-band and B-band. A-band is a homopolymer of <alpha>-linked D-rhamnose, whereas B-band LPS is a heteropolymer	Binding interaction occurs between the first extracellular loop of CFTR (predicted to be in amino acids 108-117 of the mature protein) and the complete outer portion of the core polysaccharide of the LPS
Desulfarculaceae sp. DcD-1	VFDB	DFAR_3640006	yvrB	Uncharacterized ABC transporter permease protein YvrB	VFG000926	33.84	3	1	Escherichia coli CFT073	fepD	Enterobactin	VF0228	3e-45	0.95115	0.97929	Iron uptake system,Nonspecific virulence factors,Siderophore	UPEC	A 669-kDa catecholate (which contain catechol rings) that is synthesized by E. coli and S. typhiumurium; Ferric enterobactin receptor FepA is a 724-residue integral outer membrane protein that transports ferric enterobactin into the periplasm; crystal structure of FepA: 1FEP	Iron uptake: the siderophore enterobactin imported through the FepA receptor and the FepBCDG system	An extremely effective iron chelator, with a formation constant for the iron complex of 1049. Fe3+ is coordinated by six catechol oxygens to form a metal chelate with a net negative charge of three
Desulfarculaceae sp. DcD-1	VFDB	DFAR_1620011		protein of unknown function	VFG011946	33.78	7	15	Campylobacter jejuni subsp. jejuni NCTC 11168	flgR			0.002	0.1709	0.86047
Desulfarculaceae sp. DcD-1	VFDB	DFAR_540004	per	GDP-perosamine synthase	VFG000033	33.76	2	2	Bordetella pertussis Tohama I	bplF	LPS	VF0033	7e-60	0.96098	1.02872	Defensive virulence factors,Endotoxin			Prevents clearance of the organism by host surfactant protein; confers protection to the bacterium from complement-mediated cell lysis	B. pertussis LPS lacks a repetitive O-antigen due to the deletion of the wbm cluster; two types, band A and B. The band A trisaccharide from B. pertussis 1414 is composed of N-acetyl-D-glucosamine (D-GlcNAc), 2,3-diacetamido-2,3-dideoxy-D-mannuronic acid (D-ManNAc3NAcA), and 2-acetamido-4-methylaminofucose (FucNAc4NMe); The B. pertussis bpl locus is required for the biosynthesis of trisaccharide …
Desulfarculaceae sp. DcD-1	VFDB	DFAR_850009		protein of unknown function	VFG001213	33.73	4	8	Pseudomonas aeruginosa PAO1	pilS	Type IV pili	VF0082	6e-05	0.1566	0.83	Adherence,Offensive virulence factors,Twitching motility			Attaches to host cells, but not to mucin, causing a twitching motility that allows the bacteria to move along the cell surface; biofilm formation	PilA, B, C, D, E, F, M, N, O, P, Q, T, U, V, W, X, Y1, Y2, Z, and fimT, U. V are involved in the biogenesis and machanical function of pili, pilG, H, I, K, chpA, B, C, D, E, pilS, R, fimS, rpoN, algR, algU, and vfr are involved in transcriptional regulation and chemosensory pathways that control the expression or activity of the twitching motility of the pili	The C-terminal receptor-binding domain of pilin binds to asialoGM1 gangliosies on host cells. Generally, GM1 gangliosides contain a sialic acid moiety. P.aeruginosa produces a neuraminidase which removes sialic acid residues from the GM1 to form the asialoGM1, which is a better receptor for the pili; The asialoGM1 is present in increased abundance on the surface of cystic fibrosis respiratory epi…
Desulfarculaceae sp. DcD-1	VFDB	DFAR_1480017	glrR	Transcriptional regulatory protein GlrR	VFG043381	33.69	8	2	Helicobacter pylori 26695	flgR			3e-62	0.80778	0.98163
Desulfarculaceae sp. DcD-1	VFDB	DFAR_1290003		protein of unknown function	VFG000056	33.65	1	1	Bordetella pertussis Tohama I	bopD	TTSS	VF0035	0.006	0.33227	0.88136	Offensive virulence factors,Secretion system,Type III secretion system		The bsc locus includes genes the encode components of the Bordetella type III secretion apparatus, secreted proteins and putative chaperones	The B. bronchiseptica TTSS modulates the host immune response, contributes to persistent colonization of the trachea	B. pertussis has genes that could encode a TTSS, but they seem not to be expressed. B. bronchiseptica and ovine B. parapertussis strains, by contrast, do have a functional TTSS	BopB, BopN, BopD, Bsp22 and BopC/BteA have been identified as type III secreted proteins; BopB and BopD are orthologues of the Yersinia YopB and YopD translocation proteins. BopB and BopD complex is responsible for the pore formation in the host plasma membrane that functions as the conduit for the transition of effector proteins into host cells; BopN is orthologous to YopN, which functions as a …
Desulfarculaceae sp. DcD-1	VFDB	DFAR_940008		protein of unknown function	VFG001249	33.6	1	10	Pseudomonas aeruginosa PAO1	fleR	Flagella	VF0273	4e-12	0.26427	0.89928	Adherence,Motility,Nonspecific virulence factors,Offensive virulence factors			Swimming motility; play a role in biofilm formation and other pathogenic adaptations
Desulfarculaceae sp. DcD-1	VFDB	DFAR_1610004		putative two component, sigma54 specific, transcriptional regulator, Fis family	VFG000116	33.55	2	3	Pseudomonas aeruginosa PAO1	algB	Alginate	VF0091	5e-73	0.98536	1.049	Antiphagocytosis,Defensive virulence factors,Serum resistance		Alginate is a linear polymer of high molecular weight composed of the uronic acids <beta>-D-mannuronate and its C-5 epimer, <alpha>-L-guluronate, which are linked by <beta>-1,4 glycosidic bonds; The early steps in the biosynthesis of alginate to form GDP mannuronic acid require the products of algA and algC to convert fructose-6-phosphate to GDP-mannose and then require the product of algD to con…	Allows the bacteria form biofilm; contributes to the persistence of the bacteria in the CF lung: act as an adhesin, preventing the bacteria from being expelled from the lung, and alginate slime layer makes it more difficult for phagocytes to ingest and kill the bacteria	Alginate production is frequently referred to as mucoidy because colonies producing alginate have a wet glistening (mucoid) appearance, which is very different from that of colonies not producing alginate; most of the alginate biosynthetic genes are clustered in the algD operon; Alginate production is highly regulated. Regulatory genes are located in two areas far removed from the biosynthetic ge…
Desulfarculaceae sp. DcD-1	VFDB	DFAR_890005	dhaT	1,3-propanediol dehydrogenase	VFG006717	33.42	1	1	Listeria monocytogenes EGD-e	lap	Lap	VF0444	1e-52	0.44573	0.99485	Adherence,Offensive virulence factors			Promotes bacterial adhesion to intestinal cells	Originally named surface protein p104, is a 104 kDa adhesion protein, present in every Listeria spp except L. grayi	Host cell receptor is Hsp60
Desulfarculaceae sp. DcD-1	VFDB	DFAR_30013		protein of unknown function	VFG014369	33.33	4	11	Pseudomonas aeruginosa PAO1	fleS			0.0001	0.21642	0.82857
Desulfarculaceae sp. DcD-1	VFDB	DFAR_130003		protein of unknown function	VFG043345	33.33	2	14	Legionella pneumophila subsp. pneumophila str. Philadelphia 1	fleR/flrC			5e-06	0.23179	0.84677
Desulfarculaceae sp. DcD-1	VFDB	DFAR_1480017	glrR	Transcriptional regulatory protein GlrR	VFG043345	33.33	4	2	Legionella pneumophila subsp. pneumophila str. Philadelphia 1	fleR/flrC			9e-76	0.95248	0.97351
Desulfarculaceae sp. DcD-1	VFDB	DFAR_1620011		protein of unknown function	VFG002525	33.33	10	11	Burkholderia pseudomallei K96243	cheY	Flagella	VF0430	0.005	0.52817	0.87209	Invasion,Offensive virulence factors			Polar flagella required for motility and macrophage invasion
Desulfarculaceae sp. DcD-1	VFDB	DFAR_1880008		protein of unknown function	VFG001267	33.33	5	18	Pseudomonas aeruginosa PAO1	pchH	Pyochelin	VF0095	2e-06	0.14737	0.83168	Iron uptake system,Nonspecific virulence factors,Siderophore			Effective at promoting iron uptake in P. aeruginosa; catalyzes the formation of tissue-damaging free radicals; pyochelin also binds other transition metals (e.g. Mo(IV), Co(II)) with appreciable affinity and is implicated in the delivery of both Co(II) and Mo(IV) to P. aeruginosa cells	The genes for pyochelin biosynthesis are in two separate operons, pchDCBA, involved in the synthesis of the pyochelin precursor salicylic acid and pchEFGHI. pchHI appear to have an export function. The fptA gene encoding the 75 kDa ferric pyochelin receptor occurs immediately downstream of pchI	Pyochelin is a structurally unique siderophore possessing phenolate, but neither a hydroxamate nor a catecholate moiety. Pyochelin binds Fe (III) in a 2:1 stoichiometry with comparatively low affinity (stability constant, 10**5); FptA is the specific receptor for Fe(III)-pyochelin
Desulfarculaceae sp. DcD-1	VFDB	DFAR_2930002	lolD	lipoprotein release complex - ATP binding subunit	VFG000841	33.33	8	3	Escherichia coli O157:H7 str. EDL933	hlyB	Hemolysin	VF0207	2e-21	0.2762	0.84052	Membrane-damaging,Offensive virulence factors,Pore-forming,RTX toxin,Toxin	EHEC	Pro-HlyA is activated in the cytoplasm to the hemolytically active form by HlyC, a fatty acid acyltransferase; C-terminal peptide Trp914-Arg936 is a major receptor-binding region; the HlyA export machinery consists of two specific inner mambrane (IM) proteins: HlyB, HlyD, and TolC, a multifunctional protein located in the outer membrane (OM); HlyB is inserted in the IM by eight hydrophobic <alpha…	Cytotoxic to many types of cells: erythrocytes, granulocytes, monocytes, endothelial cells and renal epithelial cells; stimulating the release of IL-1<beta> and TNF	Best-characterized RTX protein secreted by a type I secretion system: the structural gene encoding the hemolysin (hylA) is part of an operon that also encodes a dedicated export system (HylB and HylD comprising a type I secretion system) and a toxin modifying enzyme (HylC). The HylC protein is responsible for acylation of HylA, resulting in toxin activation; The hyl operon is found on a plasmid o…	HylA frist binds a receptor on the cell surface, a <beta>2-integrin in leukocytes or glycophorin in red blood cells, then becomes inserted in the cell membrane. Calcium binding to the glycine-rich repeats is essential for toxin activity
Desulfarculaceae sp. DcD-1	VFDB	DFAR_3640005		iron complex transport system ATP-binding protein	VFG013070	33.33	3	1	Shigella dysenteriae Sd197	shuV	Shu	VF0256	3e-36	0.94444	0.99609	Heme uptake,Iron uptake system,Nonspecific virulence factors	serotype 1		Shu heme utilization locus includes:; ShuA, TonB-denpendent heme receptor which is critical for the uptake of heme into the periplasm,; ShuT, putative periplasmic binding protein which specifically binds heme and acts as a soluble receptor for active uptake of heme into the cytoplasm; ShuU and ShuV comprise the cytoplasmic membrane permease and ATPase; ShuS, soluble cytoplasmic protein may functi…	Haem utilization genes have been identified in numerous pathogens, including E. coli O157:H7, Yersinia pestis, Yersinia enterocolitica, Vibrio cholerae, Haemophilus influenzae, Neisseria meningitidis, etc.; Two heme-uptake systems:; (1) direct binding of heme or heme-containing proteins to specific outer membrane receptors; (2) secretion of hemophores to interact with the hemophroteins and presen…
Desulfarculaceae sp. DcD-1	VFDB	DFAR_3640005		iron complex transport system ATP-binding protein	VFG001206	33.33	4	4	Neisseria meningitidis MC58	fbpC	FbpABC	VF0272	4e-29	0.66477	0.86667	ABC transporter,Iron uptake system,Nonspecific virulence factors			Encodes a periplasmic-binding protein-dependent iron transport system necessary for the utilization of iron bound to transferrin or iron chelates, FbpA is the periplasmic Fe3+ binding protein
Desulfarculaceae sp. DcD-1	VFDB	DFAR_2910031		putative UDP-glucose 4-epimerase	VFG000430	33.03	1	2	Salmonella enterica subsp. enterica serovar Typhi str. CT18	tviC	Vi antigen	VF0101	1e-34	0.9569	1.08117	Defensive virulence factors,Immune evasion	serovar typhi	A linear polymer of <alpha>-1,4 (2-deoxy)-2-N-acetylgalacturonic acid variously O acetylated at the C-3 position	Prevent antibody-mediated opsonization, increase resistance to host peroxide and resistance to complement activation by the alternate pathway and complement-mediated lysis
Desulfarculaceae sp. DcD-1	VFDB	DFAR_720003		protein of unknown function	VFG000197	33.01	1	1	Pseudomonas aeruginosa PAO1	pcr4	TTSS	VF0083	0.001	0.38577	0.94495	Offensive virulence factors,Secretion system,Type III secretion system		The genes encoding the TTSS are clustered together and have been designated psc, pcr, exs and pop genes. The psc and prc genes primarily encode components of the bacterial secretion apparatus whereas the exs gene products are involved in regulation of this TTSS. Two pop genes encode proteins (PopB and PopD) that are essential for the translocation of the effectors into host cells	Transports four known effector proteins: ExoS, ExoT, ExoU and ExoY, although most strains generally do not express all four at the same time
Desulfarculaceae sp. DcD-1	VFDB	DFAR_130003		protein of unknown function	VFG001214	33	1	12	Pseudomonas aeruginosa PAO1	pilR	Type IV pili	VF0082	3e-08	0.22472	0.80645	Adherence,Offensive virulence factors,Twitching motility			Attaches to host cells, but not to mucin, causing a twitching motility that allows the bacteria to move along the cell surface; biofilm formation	PilA, B, C, D, E, F, M, N, O, P, Q, T, U, V, W, X, Y1, Y2, Z, and fimT, U. V are involved in the biogenesis and machanical function of pili, pilG, H, I, K, chpA, B, C, D, E, pilS, R, fimS, rpoN, algR, algU, and vfr are involved in transcriptional regulation and chemosensory pathways that control the expression or activity of the twitching motility of the pili	The C-terminal receptor-binding domain of pilin binds to asialoGM1 gangliosies on host cells. Generally, GM1 gangliosides contain a sialic acid moiety. P.aeruginosa produces a neuraminidase which removes sialic acid residues from the GM1 to form the asialoGM1, which is a better receptor for the pili; The asialoGM1 is present in increased abundance on the surface of cystic fibrosis respiratory epi…
Desulfarculaceae sp. DcD-1	VFDB	DFAR_30013		protein of unknown function	VFG001213	32.97	5	11	Pseudomonas aeruginosa PAO1	pilS	Type IV pili	VF0082	0.006	0.1717	0.86667	Adherence,Offensive virulence factors,Twitching motility			Attaches to host cells, but not to mucin, causing a twitching motility that allows the bacteria to move along the cell surface; biofilm formation	PilA, B, C, D, E, F, M, N, O, P, Q, T, U, V, W, X, Y1, Y2, Z, and fimT, U. V are involved in the biogenesis and machanical function of pili, pilG, H, I, K, chpA, B, C, D, E, pilS, R, fimS, rpoN, algR, algU, and vfr are involved in transcriptional regulation and chemosensory pathways that control the expression or activity of the twitching motility of the pili	The C-terminal receptor-binding domain of pilin binds to asialoGM1 gangliosies on host cells. Generally, GM1 gangliosides contain a sialic acid moiety. P.aeruginosa produces a neuraminidase which removes sialic acid residues from the GM1 to form the asialoGM1, which is a better receptor for the pili; The asialoGM1 is present in increased abundance on the surface of cystic fibrosis respiratory epi…
Desulfarculaceae sp. DcD-1	VFDB	DFAR_1880008		protein of unknown function	VFG013248	32.95	3	17	Haemophilus influenzae Rd KW20	msbA			5e-07	0.14991	0.87129
Desulfarculaceae sp. DcD-1	VFDB	DFAR_50039		protein of unknown function	VFG000117	32.94	3	12	Pseudomonas aeruginosa PAO1	algP/algR3	Alginate	VF0091	0.0003	0.24148	0.92391	Antiphagocytosis,Defensive virulence factors,Serum resistance		Alginate is a linear polymer of high molecular weight composed of the uronic acids <beta>-D-mannuronate and its C-5 epimer, <alpha>-L-guluronate, which are linked by <beta>-1,4 glycosidic bonds; The early steps in the biosynthesis of alginate to form GDP mannuronic acid require the products of algA and algC to convert fructose-6-phosphate to GDP-mannose and then require the product of algD to con…	Allows the bacteria form biofilm; contributes to the persistence of the bacteria in the CF lung: act as an adhesin, preventing the bacteria from being expelled from the lung, and alginate slime layer makes it more difficult for phagocytes to ingest and kill the bacteria	Alginate production is frequently referred to as mucoidy because colonies producing alginate have a wet glistening (mucoid) appearance, which is very different from that of colonies not producing alginate; most of the alginate biosynthetic genes are clustered in the algD operon; Alginate production is highly regulated. Regulatory genes are located in two areas far removed from the biosynthetic ge…
Desulfarculaceae sp. DcD-1	VFDB	DFAR_3150003		protein of unknown function	VFG043345	32.94	2	13	Legionella pneumophila subsp. pneumophila str. Philadelphia 1	fleR/flrC			2e-06	0.18764	0.86735
Desulfarculaceae sp. DcD-1	VFDB	DFAR_2170010	lpxB	fragment of lipid A disaccharide synthase (part 1)	VFG000323	32.93	3	1	Helicobacter pylori 26695	lpxB	LPS	VF0056	4e-18	0.46389	0.90761	Adherence,Defensive virulence factors,Endotoxin,Offensive virulence factors		Under-phosphorylation and under-acylation of lipid A compared with enterobacterial lipid A; the average length of the fatty acid chains in H. pylori lipid A is longer (16 to 18 carbons) than in E. coli (12 to 14 carbons)	H. pylori LPS have much lower immunobiological activities than enterobacterial LPS, thus may prolong H. pylori infection for longer; mediates a lectin-like interaction with laminin, the binding may disrupt epithelial cell-basement membrane interactions contributing to the disruption of gastric mucosal integrity and the development of gastric leakiness associated with the bacterium
Desulfarculaceae sp. DcD-1	VFDB	DFAR_1610004		putative two component, sigma54 specific, transcriptional regulator, Fis family	VFG011946	32.88	5	3	Campylobacter jejuni subsp. jejuni NCTC 11168	flgR			5e-65	0.7636	0.84296
Desulfarculaceae sp. DcD-1	VFDB	DFAR_3640005		iron complex transport system ATP-binding protein	VFG001267	32.81	5	1	Pseudomonas aeruginosa PAO1	pchH	Pyochelin	VF0095	2e-23	0.44912	0.94815	Iron uptake system,Nonspecific virulence factors,Siderophore			Effective at promoting iron uptake in P. aeruginosa; catalyzes the formation of tissue-damaging free radicals; pyochelin also binds other transition metals (e.g. Mo(IV), Co(II)) with appreciable affinity and is implicated in the delivery of both Co(II) and Mo(IV) to P. aeruginosa cells	The genes for pyochelin biosynthesis are in two separate operons, pchDCBA, involved in the synthesis of the pyochelin precursor salicylic acid and pchEFGHI. pchHI appear to have an export function. The fptA gene encoding the 75 kDa ferric pyochelin receptor occurs immediately downstream of pchI	Pyochelin is a structurally unique siderophore possessing phenolate, but neither a hydroxamate nor a catecholate moiety. Pyochelin binds Fe (III) in a 2:1 stoichiometry with comparatively low affinity (stability constant, 10**5); FptA is the specific receptor for Fe(III)-pyochelin
Desulfarculaceae sp. DcD-1	VFDB	DFAR_2320003		protein of unknown function	VFG043386	32.69	3	9	Helicobacter pylori 26695	cheY			0.009	0.41935	0.91228
Desulfarculaceae sp. DcD-1	VFDB	DFAR_80038	macB	fragment of ABC-type tripartite efflux pump ATP binding/membrane subunit (part 1)	VFG000344	32.68	2	4	Haemophilus influenzae Rd KW20	hitC	HitABC	VF0268	3e-26	0.58405	0.86134	ABC transporter,Iron uptake system,Nonspecific virulence factors			HitABC(fbpABC) operon encodes a periplasmic-binding protein-dependent iron transport system necessary for the utilization of iron bound to transferrin or iron chelates	HitA encodes a periplasmic ferric-binding protein A (FbpA), a high-affinity iron-binding protein belonging to the transferrin superfamily. hitB encodes a cytoplasmic permease. hitC encodes ATP-binding protein
Desulfarculaceae sp. DcD-1	VFDB	DFAR_1230019		putative metal transport system ATP-binding protein CPn_0542/CP_0210/CPj0542/CpB0563	VFG001206	32.67	5	10	Neisseria meningitidis MC58	fbpC	FbpABC	VF0272	6e-22	0.57386	0.81124	ABC transporter,Iron uptake system,Nonspecific virulence factors			Encodes a periplasmic-binding protein-dependent iron transport system necessary for the utilization of iron bound to transferrin or iron chelates, FbpA is the periplasmic Fe3+ binding protein
Desulfarculaceae sp. DcD-1	VFDB	DFAR_1610004		putative two component, sigma54 specific, transcriptional regulator, Fis family	VFG001248	32.65	4	2	Pseudomonas aeruginosa PAO1	fleQ	Flagella	VF0273	2e-67	1	1.0251	Adherence,Motility,Nonspecific virulence factors,Offensive virulence factors			Swimming motility; play a role in biofilm formation and other pathogenic adaptations
Desulfarculaceae sp. DcD-1	VFDB	DFAR_2170010	lpxB	fragment of lipid A disaccharide synthase (part 1)	VFG011409	32.6	2	1	Brucella melitensis bv. 1 str. 16M	lpxB			2e-26	0.45823	0.9837
Desulfarculaceae sp. DcD-1	VFDB	DFAR_1480016		sensor histidine kinase ZraS (fragment)	VFG043398	32.53	5	2	Campylobacter jejuni subsp. jejuni NCTC 11168	flgS			3e-05	0.24484	0.88298
Desulfarculaceae sp. DcD-1	VFDB	DFAR_3640005		iron complex transport system ATP-binding protein	VFG044172	32.45	2	1	Escherichia coli CFT073	chuV	Chu	VF0227	9e-37	0.98148	0.99624	Heme uptake,Iron uptake system,Nonspecific virulence factors	UPEC		Iron uptake: the ability to use heme and/or hemoglobin might be especially advantageous to pathogenic bacteria. These pathogens often secrete cytotoxins, which gain access to the intracellular heme reservoir besides initiating tissue invasion. Cytotoxin production coupled with the capability to utilize heme and/or hemoglobin could serve as an effective iron acquisition strategy during the progres…	ChuA encodes for a 69-kDa outer membrane protein responsible for heme uptake. The chuA nucleotide sequence shows high homology to shuA gene of S. dysenteriae type 1. The gene is part of a larger locus, termed the heme transport locus, which appears to be widely distributed among pathogenic E. coli strains
Desulfarculaceae sp. DcD-1	VFDB	DFAR_320001		exported protein of unknown function	VFG036974	32.41	1	3	Neisseria meningitidis MC58	mtrC	MtrCDE	VF0451	4e-12	0.26214	0.80597	Defensive virulence factors,Efflux pump			A tripartite multidrug efflux pump essential for resistance to <beta>-lactams (penicillin G and nafcillin), macrolides (erythromycin), and host-derived compounds (peptide LL-37 and progesterone and essential for growth of gonococci in the lower genital tract of experimentally infected female mice	Resistance/nodulation/division (RND)-type efflux pump;regulated by two transcriptional regulators: a repressor MtrR and an activator MtrA
Desulfarculaceae sp. DcD-1	VFDB	DFAR_1960002		putative Protein CcdB	VFG000119	32.41	3	7	Pseudomonas aeruginosa PAO1	algR	Alginate	VF0091	2e-05	0.43548	0.95575	Antiphagocytosis,Defensive virulence factors,Serum resistance		Alginate is a linear polymer of high molecular weight composed of the uronic acids <beta>-D-mannuronate and its C-5 epimer, <alpha>-L-guluronate, which are linked by <beta>-1,4 glycosidic bonds; The early steps in the biosynthesis of alginate to form GDP mannuronic acid require the products of algA and algC to convert fructose-6-phosphate to GDP-mannose and then require the product of algD to con…	Allows the bacteria form biofilm; contributes to the persistence of the bacteria in the CF lung: act as an adhesin, preventing the bacteria from being expelled from the lung, and alginate slime layer makes it more difficult for phagocytes to ingest and kill the bacteria	Alginate production is frequently referred to as mucoidy because colonies producing alginate have a wet glistening (mucoid) appearance, which is very different from that of colonies not producing alginate; most of the alginate biosynthetic genes are clustered in the algD operon; Alginate production is highly regulated. Regulatory genes are located in two areas far removed from the biosynthetic ge…
Desulfarculaceae sp. DcD-1	VFDB	DFAR_490003		protein of unknown function	VFG002484	32.35	1	1	Burkholderia pseudomallei K96243	tagC-5	T6SS-1	VF0429	0.002	0.272	0.97143	Offensive virulence factors,Secretion system,Type VI secretion system			Essential for virulence and plays an important role in the intracellular lifestyle of B. pseudomallei;In B. mallei , the T6SS cluster homologous to B. pseudomallei T6SS-1, is important for actin-based motility, multinucleated giant cell formation, intracellular growth in murine macrophages, and virulence in hamsters	Burkholderia pseudomallei possessing six copies of T6SSs
Desulfarculaceae sp. DcD-1	VFDB	DFAR_500016		protein of unknown function	VFG000031	32.34	1	1	Bordetella pertussis Tohama I	bplH	LPS	VF0033	3e-18	0.60256	0.94	Defensive virulence factors,Endotoxin			Prevents clearance of the organism by host surfactant protein; confers protection to the bacterium from complement-mediated cell lysis	B. pertussis LPS lacks a repetitive O-antigen due to the deletion of the wbm cluster; two types, band A and B. The band A trisaccharide from B. pertussis 1414 is composed of N-acetyl-D-glucosamine (D-GlcNAc), 2,3-diacetamido-2,3-dideoxy-D-mannuronic acid (D-ManNAc3NAcA), and 2-acetamido-4-methylaminofucose (FucNAc4NMe); The B. pertussis bpl locus is required for the biosynthesis of trisaccharide …
Desulfarculaceae sp. DcD-1	VFDB	DFAR_1330012		protein of unknown function	VFG013070	32.31	1	17	Shigella dysenteriae Sd197	shuV	Shu	VF0256	0.0001	0.25391	1	Heme uptake,Iron uptake system,Nonspecific virulence factors	serotype 1		Shu heme utilization locus includes:; ShuA, TonB-denpendent heme receptor which is critical for the uptake of heme into the periplasm,; ShuT, putative periplasmic binding protein which specifically binds heme and acts as a soluble receptor for active uptake of heme into the cytoplasm; ShuU and ShuV comprise the cytoplasmic membrane permease and ATPase; ShuS, soluble cytoplasmic protein may functi…	Haem utilization genes have been identified in numerous pathogens, including E. coli O157:H7, Yersinia pestis, Yersinia enterocolitica, Vibrio cholerae, Haemophilus influenzae, Neisseria meningitidis, etc.; Two heme-uptake systems:; (1) direct binding of heme or heme-containing proteins to specific outer membrane receptors; (2) secretion of hemophores to interact with the hemophroteins and presen…
Desulfarculaceae sp. DcD-1	VFDB	DFAR_3870007		protein of unknown function	VFG043207	32.29	10	3	Yersinia enterocolitica subsp. enterocolitica 8081	cheB			4e-06	0.27507	0.84211
Desulfarculaceae sp. DcD-1	VFDB	DFAR_2590021		protein of unknown function	VFG043393	32.26	4	1	Campylobacter jejuni subsp. jejuni NCTC 11168	cheW			3e-05	0.35838	0.86111
Desulfarculaceae sp. DcD-1	VFDB	DFAR_1300011		two-component system, NarL family, invasion response regulator UvrY	VFG001226	32.23	3	2	Pseudomonas aeruginosa PAO1	pilH	Type IV pili	VF0082	1e-12	0.52381	1	Adherence,Offensive virulence factors,Twitching motility			Attaches to host cells, but not to mucin, causing a twitching motility that allows the bacteria to move along the cell surface; biofilm formation	PilA, B, C, D, E, F, M, N, O, P, Q, T, U, V, W, X, Y1, Y2, Z, and fimT, U. V are involved in the biogenesis and machanical function of pili, pilG, H, I, K, chpA, B, C, D, E, pilS, R, fimS, rpoN, algR, algU, and vfr are involved in transcriptional regulation and chemosensory pathways that control the expression or activity of the twitching motility of the pili	The C-terminal receptor-binding domain of pilin binds to asialoGM1 gangliosies on host cells. Generally, GM1 gangliosides contain a sialic acid moiety. P.aeruginosa produces a neuraminidase which removes sialic acid residues from the GM1 to form the asialoGM1, which is a better receptor for the pili; The asialoGM1 is present in increased abundance on the surface of cystic fibrosis respiratory epi…
Desulfarculaceae sp. DcD-1	VFDB	DFAR_1920015		D,D-heptose 1,7-bisphosphate phosphatase	VFG002552	32.21	1	1	Burkholderia pseudomallei K96243	wcbN	Capsule I	VF0436	3e-21	0.78836	0.80541	Antiphagocytosis,Defensive virulence factors			A key virulence determinant and that loss of capsule production results in severe attenuation in animal models of disease		Plays a role in reducing B. pseudomallei phagocytosis by host cells by preventing complement factor C3b deposition on the surface of the bacterium
Desulfarculaceae sp. DcD-1	VFDB	DFAR_1230019		putative metal transport system ATP-binding protein CPn_0542/CP_0210/CPj0542/CpB0563	VFG000344	32.18	8	11	Haemophilus influenzae Rd KW20	hitC	HitABC	VF0268	5e-21	0.5755	0.81124	ABC transporter,Iron uptake system,Nonspecific virulence factors			HitABC(fbpABC) operon encodes a periplasmic-binding protein-dependent iron transport system necessary for the utilization of iron bound to transferrin or iron chelates	HitA encodes a periplasmic ferric-binding protein A (FbpA), a high-affinity iron-binding protein belonging to the transferrin superfamily. hitB encodes a cytoplasmic permease. hitC encodes ATP-binding protein
Desulfarculaceae sp. DcD-1	VFDB	DFAR_2570005	yheS	fragment of putative ATP-binding protein YheS (part 1)	VFG001267	32.16	1	12	Pseudomonas aeruginosa PAO1	pchH	Pyochelin	VF0095	4e-14	0.34912	0.94762	Iron uptake system,Nonspecific virulence factors,Siderophore			Effective at promoting iron uptake in P. aeruginosa; catalyzes the formation of tissue-damaging free radicals; pyochelin also binds other transition metals (e.g. Mo(IV), Co(II)) with appreciable affinity and is implicated in the delivery of both Co(II) and Mo(IV) to P. aeruginosa cells	The genes for pyochelin biosynthesis are in two separate operons, pchDCBA, involved in the synthesis of the pyochelin precursor salicylic acid and pchEFGHI. pchHI appear to have an export function. The fptA gene encoding the 75 kDa ferric pyochelin receptor occurs immediately downstream of pchI	Pyochelin is a structurally unique siderophore possessing phenolate, but neither a hydroxamate nor a catecholate moiety. Pyochelin binds Fe (III) in a 2:1 stoichiometry with comparatively low affinity (stability constant, 10**5); FptA is the specific receptor for Fe(III)-pyochelin
Desulfarculaceae sp. DcD-1	VFDB	DFAR_2170006		protein of unknown function	VFG011439	32.14	1	1	Brucella melitensis bv. 1 str. 16M	lpxE			7e-13	0.4766	0.97391
Desulfarculaceae sp. DcD-1	VFDB	DFAR_3050002		mannose-1-phosphate guanylyltransferase	VFG000315	32.11	5	1	Helicobacter pylori 26695	rfbM	LPS	VF0056	2e-44	0.75532	0.90561	Adherence,Defensive virulence factors,Endotoxin,Offensive virulence factors		Under-phosphorylation and under-acylation of lipid A compared with enterobacterial lipid A; the average length of the fatty acid chains in H. pylori lipid A is longer (16 to 18 carbons) than in E. coli (12 to 14 carbons)	H. pylori LPS have much lower immunobiological activities than enterobacterial LPS, thus may prolong H. pylori infection for longer; mediates a lectin-like interaction with laminin, the binding may disrupt epithelial cell-basement membrane interactions contributing to the disruption of gastric mucosal integrity and the development of gastric leakiness associated with the bacterium
Desulfarculaceae sp. DcD-1	VFDB	DFAR_2250002		Ribosomal RNA small subunit methyltransferase E	VFG045607	32.05	1	1	Legionella pneumophila subsp. pneumophila str. Philadelphia 1	lpg2936	Dot/Icm	VF0156	1e-22	0.93976	0.95902	Offensive virulence factors,Secretion system,Type IV secretion system		Majority of the dot/icm genes are predicted to encode membrane-associated proteins;DotA is an integral cytoplasmic membrane protein with 8 membrane-spanning domians; IcmK and IcmB proteins are on bacterial surface; IcmQ, IcmS, IcmR, IcmW located in the bacterial cytoplasm;IcmS, IcmW, IvgA are chaperons; IcmX are periplasmic protein; RalF structure: 1XSZ	Allows survival and growth in macrophages, prevent phagosome acifidication and lysosome fusion, essential for induction of apoptosis in human macrophages	14 genes share detecable homology to the tra/trb genes of col1b-P9 plasmid, a member of the IncI class of conjugal plasmids; the second type IV secretion apparatus lvh(Legionella vir homologs) system is poorly characterized. Its 11 genes are located on a genomic-island-like region. It might play a role in the efficiency of host cell infection by L. pneumophila grown at lower temperatures. However…	Assemble and activate a type IV secretion system in the bacterial membrane that exports plasmid and virulence factors to inhibit the phago-lysosome fusion and reprogram the Legionella-bearing vacuole; IcmS was shown to bind members of the SidE family (SidE, SdeA, SdeB, SdeC) and to be required for the export of SdeA; IcmW interacted with and was required for the translocation of additional Dot/Ic…
Desulfarculaceae sp. DcD-1	VFDB	DFAR_80038	macB	fragment of ABC-type tripartite efflux pump ATP binding/membrane subunit (part 1)	VFG001266	32.02	6	2	Pseudomonas aeruginosa PAO1	pchI	Pyochelin	VF0095	5e-22	0.35366	0.85294	Iron uptake system,Nonspecific virulence factors,Siderophore			Effective at promoting iron uptake in P. aeruginosa; catalyzes the formation of tissue-damaging free radicals; pyochelin also binds other transition metals (e.g. Mo(IV), Co(II)) with appreciable affinity and is implicated in the delivery of both Co(II) and Mo(IV) to P. aeruginosa cells	The genes for pyochelin biosynthesis are in two separate operons, pchDCBA, involved in the synthesis of the pyochelin precursor salicylic acid and pchEFGHI. pchHI appear to have an export function. The fptA gene encoding the 75 kDa ferric pyochelin receptor occurs immediately downstream of pchI	Pyochelin is a structurally unique siderophore possessing phenolate, but neither a hydroxamate nor a catecholate moiety. Pyochelin binds Fe (III) in a 2:1 stoichiometry with comparatively low affinity (stability constant, 10**5); FptA is the specific receptor for Fe(III)-pyochelin
Desulfarculaceae sp. DcD-1	VFDB	DFAR_3640005		iron complex transport system ATP-binding protein	VFG009579	32.02	6	1	Mycobacterium tuberculosis H37Rv	irtB			4e-22	0.39378	0.84444
Desulfarculaceae sp. DcD-1	VFDB	DFAR_2530003		Response regulatory domain-containing protein	VFG043386	31.97	9	2	Helicobacter pylori 26695	cheY			1e-10	0.52814	0.98387
Desulfarculaceae sp. DcD-1	VFDB	DFAR_2810006	atpD	ATP synthase F1 complex subunit beta	VFG006672	31.93	6	1	Helicobacter pylori 26695	fliI			2e-45	0.76119	0.82258
Desulfarculaceae sp. DcD-1	VFDB	DFAR_2930002	lolD	lipoprotein release complex - ATP binding subunit	VFG000907	31.92	9	5	Escherichia coli CFT073	hlyB	Hemolysin	VF0225	1e-20	0.30127	0.9181	Membrane-damaging,Offensive virulence factors,Pore-forming,RTX toxin,Toxin	UPEC	Pro-HlyA is activated in the cytoplasm to the hemolytically active form by HlyC, a fatty acid acyltransferase; C-terminal peptide Trp914-Arg936 is a major receptor-binding region; the HlyA export machinery consists of two specific inner mambrane (IM) proteins: HlyB, HlyD, and TolC, a multifunctional protein located in the outer membrane (OM); HlyB is inserted in the IM by eight hydrophobic <alpha…	Cytotoxic to many types of cells: erythrocytes, granulocytes, monocytes, endothelial cells and renal epithelial cells; stimulating the release of IL-1<beta> and TNF	Best-characterized RTX protein secreted by a type I secretion system: the structural gene encoding the hemolysin (hylA) is part of an operon that also encodes a dedicated export system (HylB and HylD comprising a type I secretion system) and a toxin modifying enzyme (HylC). The HylC protein is responsible for acylation of HylA, resulting in toxin activation; The hyl operon is found on a plasmid o…	HylA frist binds a receptor on the cell surface, a <beta>2-integrin in leukocytes or glycophorin in red blood cells, then becomes inserted in the cell membrane. Calcium binding to the glycine-rich repeats is essential for membrane lysis
Desulfarculaceae sp. DcD-1	VFDB	DFAR_1600023	mlaF	intermembrane phospholipid transport system, ATP binding subunit MlaF	VFG000907	31.88	6	4	Escherichia coli CFT073	hlyB	Hemolysin	VF0225	2e-21	0.3239	0.91235	Membrane-damaging,Offensive virulence factors,Pore-forming,RTX toxin,Toxin	UPEC	Pro-HlyA is activated in the cytoplasm to the hemolytically active form by HlyC, a fatty acid acyltransferase; C-terminal peptide Trp914-Arg936 is a major receptor-binding region; the HlyA export machinery consists of two specific inner mambrane (IM) proteins: HlyB, HlyD, and TolC, a multifunctional protein located in the outer membrane (OM); HlyB is inserted in the IM by eight hydrophobic <alpha…	Cytotoxic to many types of cells: erythrocytes, granulocytes, monocytes, endothelial cells and renal epithelial cells; stimulating the release of IL-1<beta> and TNF	Best-characterized RTX protein secreted by a type I secretion system: the structural gene encoding the hemolysin (hylA) is part of an operon that also encodes a dedicated export system (HylB and HylD comprising a type I secretion system) and a toxin modifying enzyme (HylC). The HylC protein is responsible for acylation of HylA, resulting in toxin activation; The hyl operon is found on a plasmid o…	HylA frist binds a receptor on the cell surface, a <beta>2-integrin in leukocytes or glycophorin in red blood cells, then becomes inserted in the cell membrane. Calcium binding to the glycine-rich repeats is essential for membrane lysis
Desulfarculaceae sp. DcD-1	VFDB	DFAR_500028	lpxK	Tetraacyldisaccharide 4'-kinase	VFG013242	31.86	1	1	Haemophilus influenzae Rd KW20	lpxK			4e-38	0.80163	0.88855
Desulfarculaceae sp. DcD-1	VFDB	DFAR_1880008		protein of unknown function	VFG001206	31.82	2	16	Neisseria meningitidis MC58	fbpC	FbpABC	VF0272	3e-07	0.25	0.87129	ABC transporter,Iron uptake system,Nonspecific virulence factors			Encodes a periplasmic-binding protein-dependent iron transport system necessary for the utilization of iron bound to transferrin or iron chelates, FbpA is the periplasmic Fe3+ binding protein
Desulfarculaceae sp. DcD-1	VFDB	DFAR_3640006	yvrB	Uncharacterized ABC transporter permease protein YvrB	VFG001322	31.8	4	1	Staphylococcus aureus subsp. aureus MW2	isdF	Isd	VF0015	1e-41	0.93966	1.01869	Heme uptake,Iron uptake system,Nonspecific virulence factors					Surface exposed protein glyceraldehyde-3-phosphate dehydrogenase (GAPDH), an enzyme usually associated with glycolysis, is a transferrin receptor involved in stripping iron off transferrin; isd genes (iron-regulated surface determinant) encode factors for hemoglobin binding and passagen of heme-iron to the cytoplasm: ; hemoglobin binds on IsdB. Heme is removed from hemoglobin (IsdA and IsdB) and …
Desulfarculaceae sp. DcD-1	VFDB	DFAR_1230019		putative metal transport system ATP-binding protein CPn_0542/CP_0210/CPj0542/CpB0563	VFG037046	31.76	4	1	Neisseria meningitidis MC58	mntA	MntABC	VF0455	4e-27	0.92829	0.93574	Defensive virulence factors,Stress protein			Quenches ROS that is independent of superoxide dismutase and catalase	An ATP binding cassette (ABC) permease containing a periplasmic metal binding receptor protein (MBR), MntC
Desulfarculaceae sp. DcD-1	VFDB	DFAR_2570005	yheS	fragment of putative ATP-binding protein YheS (part 1)	VFG007023	31.69	7	16	Vibrio cholerae O1 biovar El Tor str. N16961	rtxB			3e-11	0.25417	0.87143
Desulfarculaceae sp. DcD-1	VFDB	DFAR_80038	macB	fragment of ABC-type tripartite efflux pump ATP binding/membrane subunit (part 1)	VFG000365	31.65	8	2	Yersinia pestis CO92	ybtP	Yersiniabactin	VF0136	1e-21	0.36333	0.91597	Iron uptake system,Nonspecific virulence factors,Siderophore		Yeriniabactin belongs to a small sub-group of phenolate siderophores and has an affinity for ferric iron (KD=4 x 10-36) much higher than for ferrous iron.	FyuA/Psn-Irp system uses yersiniabactin, a siderophore that can remove iron from a number of mammalian proteins, due to its extremely high affinity for ferric iron	One of the major differences between low- and high-pathogenicity Yersinia lies in their ability to capture the iron molecules necessary for their systemic dissemination in the host	YbtA is an AraC-like regulator required for transcription of fyuA/psn, irp2 and ybtP, also downregulate its own transcription; In the presence of iron, Fur, a cytosolic protein that on binding ferrous iron changes conformation and binds DNA at a specific site called a Fur box, thus preventing transcription, downregulates transcription of fyuA/psn, irp2 and other iron-regulated genes
Desulfarculaceae sp. DcD-1	VFDB	DFAR_130004		protein of unknown function	VFG043381	31.64	7	5	Helicobacter pylori 26695	flgR			1e-46	0.87927	0.90786
Desulfarculaceae sp. DcD-1	VFDB	DFAR_2120002		phospho-N-acetylmuramoyl-pentapeptide-transferase	VFG011519	31.58	1	1	Brucella melitensis bv. 1 str. 16M	wbpL			2e-07	0.3403	1.02703
Desulfarculaceae sp. DcD-1	VFDB	DFAR_1560003	spsC	Spore coat polysaccharide biosynthesis protein SpsC	VFG002226	31.52	4	2	Brucella melitensis bv. 1 str. 16M	per	LPS	VF0367	4e-45	0.91361	0.91842	Defensive virulence factors,Immune modulator,Intracellular survival,Invasion,Offensive virulence factors			Plays a role in entry and early survival inside macrophages;Resistance to innate-immunity anti-bacterial responses;a modulator of the immune response	Brucella possesses a non-classical LPS as compared with the so-called classical LPS from enterobacteria such as Escherichia coli. B. abortus lipid A possesses a diaminoglucose backbone (rather than glucosamine), and acyl groups are longer (C28 rather than C12 and C16) and are only linked to the core by amide bounds (rather than ester and amide bonds).; In contrast to enterobacterial LPSs, Brucell…	The entry and early survival stages of smooth Brucella are lipid-raft-dependent. The entry-gateway seems to include Brucella surface-exposed HSP60-PrPc (cellular prion protein) interaction but also a SR-A (class A scavenger)-lipid-A interaction and is also dependent on the LPS O-chain. And the LPS O-chain ensures the Brucella containing vacuole (BCV) aviodance of fusion with lysosomes transiently…
Desulfarculaceae sp. DcD-1	VFDB	DFAR_1610004		putative two component, sigma54 specific, transcriptional regulator, Fis family	VFG043381	31.51	9	3	Helicobacter pylori 26695	flgR			9e-59	0.7636	0.95801
Desulfarculaceae sp. DcD-1	VFDB	DFAR_3900001		protein of unknown function	VFG002224	31.5	1	3	Brucella melitensis bv. 1 str. 16M	wbkA	LPS	VF0367	1e-16	0.3414	0.96212	Defensive virulence factors,Immune modulator,Intracellular survival,Invasion,Offensive virulence factors			Plays a role in entry and early survival inside macrophages;Resistance to innate-immunity anti-bacterial responses;a modulator of the immune response	Brucella possesses a non-classical LPS as compared with the so-called classical LPS from enterobacteria such as Escherichia coli. B. abortus lipid A possesses a diaminoglucose backbone (rather than glucosamine), and acyl groups are longer (C28 rather than C12 and C16) and are only linked to the core by amide bounds (rather than ester and amide bonds).; In contrast to enterobacterial LPSs, Brucell…	The entry and early survival stages of smooth Brucella are lipid-raft-dependent. The entry-gateway seems to include Brucella surface-exposed HSP60-PrPc (cellular prion protein) interaction but also a SR-A (class A scavenger)-lipid-A interaction and is also dependent on the LPS O-chain. And the LPS O-chain ensures the Brucella containing vacuole (BCV) aviodance of fusion with lysosomes transiently…
Desulfarculaceae sp. DcD-1	VFDB	DFAR_860005		conserved protein of unknown function	VFG002482	31.48	6	1	Burkholderia pseudomallei K96243	tagAB-5	T6SS-1	VF0429	0.0007	0.12273	0.83721	Offensive virulence factors,Secretion system,Type VI secretion system			Essential for virulence and plays an important role in the intracellular lifestyle of B. pseudomallei;In B. mallei , the T6SS cluster homologous to B. pseudomallei T6SS-1, is important for actin-based motility, multinucleated giant cell formation, intracellular growth in murine macrophages, and virulence in hamsters	Burkholderia pseudomallei possessing six copies of T6SSs
Desulfarculaceae sp. DcD-1	VFDB	DFAR_140003	feoB	Fe(2+) transport protein A/Fe(2+) transporter FeoB fusion protein	VFG001859	31.44	1	1	Legionella pneumophila subsp. pneumophila str. Philadelphia 1	feoB	FeoAB	VF0160	2e-106	1.00799	1.05579	Ferrous iron uptake,Iron uptake system,Nonspecific virulence factors			A feoB mutant of L. pneumophila has a lowered Fe2+ uptake and is attenuated for intracellular growth		The FeoB protein is a G protein with properties of GTPase activity kinetics and GTP/GDP binding that differ from those of the eukaryotic proteins. The GTPase activity of FeoB is necessary for Fe2+ transport
Desulfarculaceae sp. DcD-1	VFDB	DFAR_2910031		putative UDP-glucose 4-epimerase	VFG002361	31.4	2	1	Yersinia enterocolitica subsp. enterocolitica 8081	galE	O-antigen	VF0392	2e-33	0.97619	1.06494	Nonspecific virulence factors,Other			LPS O antigen mutants were severely impaired in their ability to colonize the Peyer's patches and did not colonize spleen and liver. The absence of O antigen in the outer membrane affects the expression of other Yersinia virulence factors.	Y. enterocolitica O antigen expression is temperature regulated.
Desulfarculaceae sp. DcD-1	VFDB	DFAR_1580018		protein of unknown function	VFG011414	31.34	1	2	Brucella melitensis bv. 1 str. 16M	kdsA			6e-18	0.72563	0.87773
Desulfarculaceae sp. DcD-1	VFDB	DFAR_2880001	argD	Acetylornithine aminotransferase	VFG016046	31.3	1	1	Pseudomonas aeruginosa PAO1	pvdH			4e-37	0.73561	1.01471
Desulfarculaceae sp. DcD-1	VFDB	DFAR_540004	per	GDP-perosamine synthase	VFG000036	31.23	3	3	Bordetella pertussis Tohama I	bplC	LPS	VF0033	3e-46	0.86945	0.90984	Defensive virulence factors,Endotoxin			Prevents clearance of the organism by host surfactant protein; confers protection to the bacterium from complement-mediated cell lysis	B. pertussis LPS lacks a repetitive O-antigen due to the deletion of the wbm cluster; two types, band A and B. The band A trisaccharide from B. pertussis 1414 is composed of N-acetyl-D-glucosamine (D-GlcNAc), 2,3-diacetamido-2,3-dideoxy-D-mannuronic acid (D-ManNAc3NAcA), and 2-acetamido-4-methylaminofucose (FucNAc4NMe); The B. pertussis bpl locus is required for the biosynthesis of trisaccharide …
Desulfarculaceae sp. DcD-1	VFDB	DFAR_1560003	spsC	Spore coat polysaccharide biosynthesis protein SpsC	VFG043371	31.23	3	1	Helicobacter pylori 26695	pseC			3e-45	0.9555	0.97333
Desulfarculaceae sp. DcD-1	VFDB	DFAR_2660003	ybhF	fragment of ABC exporter ATP binding subunit YbhF (part 2)	VFG000925	31.22	1	4	Escherichia coli CFT073	fepC	Enterobactin	VF0228	9e-27	0.72256	0.87454	Iron uptake system,Nonspecific virulence factors,Siderophore	UPEC	A 669-kDa catecholate (which contain catechol rings) that is synthesized by E. coli and S. typhiumurium; Ferric enterobactin receptor FepA is a 724-residue integral outer membrane protein that transports ferric enterobactin into the periplasm; crystal structure of FepA: 1FEP	Iron uptake: the siderophore enterobactin imported through the FepA receptor and the FepBCDG system	An extremely effective iron chelator, with a formation constant for the iron complex of 1049. Fe3+ is coordinated by six catechol oxygens to form a metal chelate with a net negative charge of three
Desulfarculaceae sp. DcD-1	VFDB	DFAR_2660003	ybhF	fragment of ABC exporter ATP binding subunit YbhF (part 2)	VFG013070	31.22	6	4	Shigella dysenteriae Sd197	shuV	Shu	VF0256	3e-21	0.72256	0.92578	Heme uptake,Iron uptake system,Nonspecific virulence factors	serotype 1		Shu heme utilization locus includes:; ShuA, TonB-denpendent heme receptor which is critical for the uptake of heme into the periplasm,; ShuT, putative periplasmic binding protein which specifically binds heme and acts as a soluble receptor for active uptake of heme into the cytoplasm; ShuU and ShuV comprise the cytoplasmic membrane permease and ATPase; ShuS, soluble cytoplasmic protein may functi…	Haem utilization genes have been identified in numerous pathogens, including E. coli O157:H7, Yersinia pestis, Yersinia enterocolitica, Vibrio cholerae, Haemophilus influenzae, Neisseria meningitidis, etc.; Two heme-uptake systems:; (1) direct binding of heme or heme-containing proteins to specific outer membrane receptors; (2) secretion of hemophores to interact with the hemophroteins and presen…
Desulfarculaceae sp. DcD-1	VFDB	DFAR_500006		protein of unknown function	VFG000122	31.21	1	2	Pseudomonas aeruginosa PAO1	algD	Alginate	VF0091	3e-14	0.32339	0.85976	Antiphagocytosis,Defensive virulence factors,Serum resistance		Alginate is a linear polymer of high molecular weight composed of the uronic acids <beta>-D-mannuronate and its C-5 epimer, <alpha>-L-guluronate, which are linked by <beta>-1,4 glycosidic bonds; The early steps in the biosynthesis of alginate to form GDP mannuronic acid require the products of algA and algC to convert fructose-6-phosphate to GDP-mannose and then require the product of algD to con…	Allows the bacteria form biofilm; contributes to the persistence of the bacteria in the CF lung: act as an adhesin, preventing the bacteria from being expelled from the lung, and alginate slime layer makes it more difficult for phagocytes to ingest and kill the bacteria	Alginate production is frequently referred to as mucoidy because colonies producing alginate have a wet glistening (mucoid) appearance, which is very different from that of colonies not producing alginate; most of the alginate biosynthetic genes are clustered in the algD operon; Alginate production is highly regulated. Regulatory genes are located in two areas far removed from the biosynthetic ge…
Desulfarculaceae sp. DcD-1	VFDB	DFAR_2910031		putative UDP-glucose 4-epimerase	VFG013286	31.21	3	1	Haemophilus influenzae Rd KW20	galE			3e-33	0.97633	1.07143
Desulfarculaceae sp. DcD-1	VFDB	DFAR_50039		protein of unknown function	VFG001361	31.18	1	11	Streptococcus pneumoniae TIGR4	pspA	PspA	VF0152	6e-05	0.125	1.01087	Complement resistance,Defensive virulence factors		Four distinct domains:; an N-terminal highly charged <alpha>-helical region forms a coiled-coil structure, contains the protection-eliciting epitopes and much of the variability in sequence; a proline-rich domain acts as a tether and allows for greater flexibility and movement of the N-terminal functional module; a stretch of 10 highly conserved 20-amino-acid repeats, choline-binding domain; a ta…	Inhibits complement activation and reduces the effectiveness of complement receptor-mediated clearance mechanisms by preventing the deposition of C3b on the cell surface; binds to lactoferrin, the iron starage glycoprotein predominantly located in mucosal secretions, may be involved in iron acquistion	Surface protein: choline binding protein	PspA anti-complement function is attributed to the structural properties: dipole-like molecular; The electropositive end of the functional module of the molecule stabilizes the electronegative capsule; The other end of the functional module of PspA is electronegative and points away from pneumococci due to repulsive interactions with the electronegative capsule. This electronegative part of the P…
Desulfarculaceae sp. DcD-1	VFDB	DFAR_130003		protein of unknown function	VFG001248	31.15	4	9	Pseudomonas aeruginosa PAO1	fleQ	Flagella	VF0273	1e-05	0.24898	0.98387	Adherence,Motility,Nonspecific virulence factors,Offensive virulence factors			Swimming motility; play a role in biofilm formation and other pathogenic adaptations
Desulfarculaceae sp. DcD-1	VFDB	DFAR_2210012	lptB	lipopolysaccharide transport system ATP binding protein LptB	VFG000344	31.11	2	3	Haemophilus influenzae Rd KW20	hitC	HitABC	VF0268	2e-26	0.64103	0.9375	ABC transporter,Iron uptake system,Nonspecific virulence factors			HitABC(fbpABC) operon encodes a periplasmic-binding protein-dependent iron transport system necessary for the utilization of iron bound to transferrin or iron chelates	HitA encodes a periplasmic ferric-binding protein A (FbpA), a high-affinity iron-binding protein belonging to the transferrin superfamily. hitB encodes a cytoplasmic permease. hitC encodes ATP-binding protein
Desulfarculaceae sp. DcD-1	VFDB	DFAR_3000002		DNA repair protein RecN	VFG037118	31.04	1	1	Neisseria meningitidis MC58	recN	RecN	VF0457	8e-76	0.99474	1.01795	Defensive virulence factors,Stress protein			Recombinational repair protein that protects against ROS and non-oxidative killing by neutrophils
Desulfarculaceae sp. DcD-1	VFDB	DFAR_1600023	mlaF	intermembrane phospholipid transport system, ATP binding subunit MlaF	VFG005776	31.03	9	5	Streptococcus agalactiae 2603V/R	cylA			7e-21	0.65696	0.80876
Desulfarculaceae sp. DcD-1	VFDB	DFAR_3710005		protein of unknown function	VFG002525	31.03	1	9	Burkholderia pseudomallei K96243	cheY	Flagella	VF0430	0.0001	0.61268	0.84466	Invasion,Offensive virulence factors			Polar flagella required for motility and macrophage invasion
Desulfarculaceae sp. DcD-1	VFDB	DFAR_1060012	lspA	Lipoprotein signal peptidase	VFG002161	30.99	1	1	Listeria monocytogenes EGD-e	lspA	Lsp	VF0351	4e-24	0.91613	0.92208	Enzyme,Nonspecific virulence factors,Peptidase			A lipoprotein-specific signal peptidase SPase II, responsible for the maturation of lipoproteins in listerial pathogenesis; the deletion mutant failed to process several lipoproteins and the mutant bacteria are clearly impaired in phagosomal escape
Desulfarculaceae sp. DcD-1	VFDB	DFAR_1880008		protein of unknown function	VFG002176	30.93	6	16	Enterococcus faecalis str. MMH594	cylB	Cytolysin	VF0356	2e-06	0.13585	0.9604	Hemolysin/bacteriocin,Membrane-damaging,Offensive virulence factors,Pore-forming,Toxin		Comprised of two nonidentical peptide subunits: CylLL(the long subunit) and CylLS (the short subunit), both of which are required for lytic activity;CylLL and CylLS are ribosomally synthesized as 68- and 63-amino-acid precursors, respectively, and then are posttranslationally modified by the CylM;The modified peptides are then proteolytically cleaved and secreted from the cell by CylB. CylB funct…	Capable of lysing erythrocytes, polymorphonuclear leukocytes and macrophages, as well as a broad range of gram-positive bacteria	Production and activation of cytolysin involves the products of a complex operon of eight genes and that this operon can be located on either pheromone-responsive plasmids or on the chromosome within a pathogenicity island;most of this gene locus is absent in E. faecalis V583 due to a 17-kbp deletion;Cytolysin expression is regulated by one of the subunits (CylLS'') through a quorum-sensing autoi…
Desulfarculaceae sp. DcD-1	VFDB	DFAR_2810006	atpD	ATP synthase F1 complex subunit beta	VFG000048	30.93	1	1	Bordetella pertussis Tohama I	bscN	TTSS	VF0035	4e-50	0.94456	0.99775	Offensive virulence factors,Secretion system,Type III secretion system		The bsc locus includes genes the encode components of the Bordetella type III secretion apparatus, secreted proteins and putative chaperones	The B. bronchiseptica TTSS modulates the host immune response, contributes to persistent colonization of the trachea	B. pertussis has genes that could encode a TTSS, but they seem not to be expressed. B. bronchiseptica and ovine B. parapertussis strains, by contrast, do have a functional TTSS	BopB, BopN, BopD, Bsp22 and BopC/BteA have been identified as type III secreted proteins; BopB and BopD are orthologues of the Yersinia YopB and YopD translocation proteins. BopB and BopD complex is responsible for the pore formation in the host plasma membrane that functions as the conduit for the transition of effector proteins into host cells; BopN is orthologous to YopN, which functions as a …
Desulfarculaceae sp. DcD-1	VFDB	DFAR_940008		protein of unknown function	VFG001214	30.89	3	11	Pseudomonas aeruginosa PAO1	pilR	Type IV pili	VF0082	1e-08	0.2764	0.88489	Adherence,Offensive virulence factors,Twitching motility			Attaches to host cells, but not to mucin, causing a twitching motility that allows the bacteria to move along the cell surface; biofilm formation	PilA, B, C, D, E, F, M, N, O, P, Q, T, U, V, W, X, Y1, Y2, Z, and fimT, U. V are involved in the biogenesis and machanical function of pili, pilG, H, I, K, chpA, B, C, D, E, pilS, R, fimS, rpoN, algR, algU, and vfr are involved in transcriptional regulation and chemosensory pathways that control the expression or activity of the twitching motility of the pili	The C-terminal receptor-binding domain of pilin binds to asialoGM1 gangliosies on host cells. Generally, GM1 gangliosides contain a sialic acid moiety. P.aeruginosa produces a neuraminidase which removes sialic acid residues from the GM1 to form the asialoGM1, which is a better receptor for the pili; The asialoGM1 is present in increased abundance on the surface of cystic fibrosis respiratory epi…
Desulfarculaceae sp. DcD-1	VFDB	DFAR_2210012	lptB	lipopolysaccharide transport system ATP binding protein LptB	VFG005776	30.88	4	3	Streptococcus agalactiae 2603V/R	cylA			7e-26	0.70227	0.90417
Desulfarculaceae sp. DcD-1	VFDB	DFAR_430001	degT	Pleiotropic regulatory protein	VFG000033	30.87	2	3	Bordetella pertussis Tohama I	bplF	LPS	VF0033	3e-42	0.92439	0.96684	Defensive virulence factors,Endotoxin			Prevents clearance of the organism by host surfactant protein; confers protection to the bacterium from complement-mediated cell lysis	B. pertussis LPS lacks a repetitive O-antigen due to the deletion of the wbm cluster; two types, band A and B. The band A trisaccharide from B. pertussis 1414 is composed of N-acetyl-D-glucosamine (D-GlcNAc), 2,3-diacetamido-2,3-dideoxy-D-mannuronic acid (D-ManNAc3NAcA), and 2-acetamido-4-methylaminofucose (FucNAc4NMe); The B. pertussis bpl locus is required for the biosynthesis of trisaccharide …
Desulfarculaceae sp. DcD-1	VFDB	DFAR_2660003	ybhF	fragment of ABC exporter ATP binding subunit YbhF (part 2)	VFG044172	30.83	7	4	Escherichia coli CFT073	chuV	Chu	VF0227	3e-21	0.73171	0.90226	Heme uptake,Iron uptake system,Nonspecific virulence factors	UPEC		Iron uptake: the ability to use heme and/or hemoglobin might be especially advantageous to pathogenic bacteria. These pathogens often secrete cytotoxins, which gain access to the intracellular heme reservoir besides initiating tissue invasion. Cytotoxin production coupled with the capability to utilize heme and/or hemoglobin could serve as an effective iron acquisition strategy during the progres…	ChuA encodes for a 69-kDa outer membrane protein responsible for heme uptake. The chuA nucleotide sequence shows high homology to shuA gene of S. dysenteriae type 1. The gene is part of a larger locus, termed the heme transport locus, which appears to be widely distributed among pathogenic E. coli strains
Desulfarculaceae sp. DcD-1	VFDB	DFAR_2570005	yheS	fragment of putative ATP-binding protein YheS (part 1)	VFG001206	30.81	2	14	Neisseria meningitidis MC58	fbpC	FbpABC	VF0272	2e-13	0.52557	0.88095	ABC transporter,Iron uptake system,Nonspecific virulence factors			Encodes a periplasmic-binding protein-dependent iron transport system necessary for the utilization of iron bound to transferrin or iron chelates, FbpA is the periplasmic Fe3+ binding protein
Desulfarculaceae sp. DcD-1	VFDB	DFAR_1330012		protein of unknown function	VFG044172	30.77	2	17	Escherichia coli CFT073	chuV	Chu	VF0227	0.0001	0.24436	1	Heme uptake,Iron uptake system,Nonspecific virulence factors	UPEC		Iron uptake: the ability to use heme and/or hemoglobin might be especially advantageous to pathogenic bacteria. These pathogens often secrete cytotoxins, which gain access to the intracellular heme reservoir besides initiating tissue invasion. Cytotoxin production coupled with the capability to utilize heme and/or hemoglobin could serve as an effective iron acquisition strategy during the progres…	ChuA encodes for a 69-kDa outer membrane protein responsible for heme uptake. The chuA nucleotide sequence shows high homology to shuA gene of S. dysenteriae type 1. The gene is part of a larger locus, termed the heme transport locus, which appears to be widely distributed among pathogenic E. coli strains
Desulfarculaceae sp. DcD-1	VFDB	DFAR_3640005		iron complex transport system ATP-binding protein	VFG009570	30.74	7	1	Mycobacterium tuberculosis H37Rv	irtA			2e-21	0.31432	1
Desulfarculaceae sp. DcD-1	VFDB	DFAR_2810006	atpD	ATP synthase F1 complex subunit beta	VFG043340	30.71	8	1	Legionella pneumophila subsp. pneumophila str. Philadelphia 1	fliI			1e-42	0.8678	0.90444
Desulfarculaceae sp. DcD-1	VFDB	DFAR_2810006	atpD	ATP synthase F1 complex subunit beta	VFG002144	30.68	4	1	Chlamydia trachomatis D/UW-3/CX	cdsN	TTSS	VF0344	1e-47	0.88273	0.93665	Offensive virulence factors,Secretion system,Type III secretion system			Translocating different effectors into the host cell, depending on the phase of the developmental cycle	Type III secretion genes of Proteobacteria are usually tightly clustered in a pathogenicity island or on a plasmid, suggesting that they can be horizontally transferred as a unit. But chlamydial type III secretion loci are dispersed in at least three different chromosomal locations; The G+C contents of these loci, are similar to the overall G+C content of the genome, suggesting that the type III …	Chlamydial TTS effectors include translocated actin-recruiting phosphoprotein (Tarp), Ser/Thr protein kinase (Pkn5), negative regulator of TTS (CopN), inclusion membrane proteins IncA, IncB and IncC. The Tir-like effector protein Tarp might function as a receptor for an unidentified chlamydial intimin analog and mediate the recruitment of actin to the C. trachomatis inclusion. Tarp is activated u…
Desulfarculaceae sp. DcD-1	VFDB	DFAR_1430025		protein of unknown function	VFG014369	30.66	1	4	Pseudomonas aeruginosa PAO1	fleS			2e-10	0.3408	0.85093
Desulfarculaceae sp. DcD-1	VFDB	DFAR_2530003		Response regulatory domain-containing protein	VFG043402	30.65	7	2	Campylobacter jejuni subsp. jejuni NCTC 11168	cheY			8e-11	0.5368	0.95385
Desulfarculaceae sp. DcD-1	VFDB	DFAR_2970016	ampG	fragment of muropeptide:H(+) symporter (part 1)	VFG000367	30.61	1	1	Yersinia pestis CO92	ybtX	Yersiniabactin	VF0136	9e-10	0.34507	0.84971	Iron uptake system,Nonspecific virulence factors,Siderophore		Yeriniabactin belongs to a small sub-group of phenolate siderophores and has an affinity for ferric iron (KD=4 x 10-36) much higher than for ferrous iron.	FyuA/Psn-Irp system uses yersiniabactin, a siderophore that can remove iron from a number of mammalian proteins, due to its extremely high affinity for ferric iron	One of the major differences between low- and high-pathogenicity Yersinia lies in their ability to capture the iron molecules necessary for their systemic dissemination in the host	YbtA is an AraC-like regulator required for transcription of fyuA/psn, irp2 and ybtP, also downregulate its own transcription; In the presence of iron, Fur, a cytosolic protein that on binding ferrous iron changes conformation and binds DNA at a specific site called a Fur box, thus preventing transcription, downregulates transcription of fyuA/psn, irp2 and other iron-regulated genes
Desulfarculaceae sp. DcD-1	VFDB	DFAR_1900001		protein of unknown function	VFG013327	30.59	1	2	Haemophilus influenzae Rd KW20	yhxB/manB			0.002	0.15455	0.80952
Desulfarculaceae sp. DcD-1	VFDB	DFAR_3880004		ABC transporter domain-containing protein	VFG001206	30.58	2	12	Neisseria meningitidis MC58	fbpC	FbpABC	VF0272	1e-19	0.58523	0.94931	ABC transporter,Iron uptake system,Nonspecific virulence factors			Encodes a periplasmic-binding protein-dependent iron transport system necessary for the utilization of iron bound to transferrin or iron chelates, FbpA is the periplasmic Fe3+ binding protein
Desulfarculaceae sp. DcD-1	VFDB	DFAR_2350007	gmd	GDP-mannose 4,6-dehydratase	VFG002556	30.56	4	1	Burkholderia pseudomallei K96243	wcbK	Capsule I	VF0436	3e-37	0.95294	0.96142	Antiphagocytosis,Defensive virulence factors			A key virulence determinant and that loss of capsule production results in severe attenuation in animal models of disease		Plays a role in reducing B. pseudomallei phagocytosis by host cells by preventing complement factor C3b deposition on the surface of the bacterium
Desulfarculaceae sp. DcD-1	VFDB	DFAR_540004	per	GDP-perosamine synthase	VFG012006	30.49	5	1	Campylobacter jejuni subsp. jejuni NCTC 11168	pseC			3e-44	0.95039	0.96809
Desulfarculaceae sp. DcD-1	VFDB	DFAR_1620011		protein of unknown function	VFG043345	30.49	2	15	Legionella pneumophila subsp. pneumophila str. Philadelphia 1	fleR/flrC			2e-05	0.18102	0.95349
Desulfarculaceae sp. DcD-1	VFDB	DFAR_1960002		putative Protein CcdB	VFG000116	30.48	1	11	Pseudomonas aeruginosa PAO1	algB	Alginate	VF0091	7e-07	0.23385	0.9292	Antiphagocytosis,Defensive virulence factors,Serum resistance		Alginate is a linear polymer of high molecular weight composed of the uronic acids <beta>-D-mannuronate and its C-5 epimer, <alpha>-L-guluronate, which are linked by <beta>-1,4 glycosidic bonds; The early steps in the biosynthesis of alginate to form GDP mannuronic acid require the products of algA and algC to convert fructose-6-phosphate to GDP-mannose and then require the product of algD to con…	Allows the bacteria form biofilm; contributes to the persistence of the bacteria in the CF lung: act as an adhesin, preventing the bacteria from being expelled from the lung, and alginate slime layer makes it more difficult for phagocytes to ingest and kill the bacteria	Alginate production is frequently referred to as mucoidy because colonies producing alginate have a wet glistening (mucoid) appearance, which is very different from that of colonies not producing alginate; most of the alginate biosynthetic genes are clustered in the algD operon; Alginate production is highly regulated. Regulatory genes are located in two areas far removed from the biosynthetic ge…
Desulfarculaceae sp. DcD-1	VFDB	DFAR_3900005		methyl-accepting chemotaxis protein	VFG001228	30.48	3	1	Pseudomonas aeruginosa PAO1	pilJ	Type IV pili	VF0082	3e-08	0.15396	0.9292	Adherence,Offensive virulence factors,Twitching motility			Attaches to host cells, but not to mucin, causing a twitching motility that allows the bacteria to move along the cell surface; biofilm formation	PilA, B, C, D, E, F, M, N, O, P, Q, T, U, V, W, X, Y1, Y2, Z, and fimT, U. V are involved in the biogenesis and machanical function of pili, pilG, H, I, K, chpA, B, C, D, E, pilS, R, fimS, rpoN, algR, algU, and vfr are involved in transcriptional regulation and chemosensory pathways that control the expression or activity of the twitching motility of the pili	The C-terminal receptor-binding domain of pilin binds to asialoGM1 gangliosies on host cells. Generally, GM1 gangliosides contain a sialic acid moiety. P.aeruginosa produces a neuraminidase which removes sialic acid residues from the GM1 to form the asialoGM1, which is a better receptor for the pili; The asialoGM1 is present in increased abundance on the surface of cystic fibrosis respiratory epi…
Desulfarculaceae sp. DcD-1	VFDB	DFAR_2210011	rpoN	RNA polymerase sigma-54 factor	VFG043396	30.47	1	1	Campylobacter jejuni subsp. jejuni NCTC 11168	rpoN			3e-37	0.65887	0.8125
Desulfarculaceae sp. DcD-1	VFDB	DFAR_3640006	yvrB	Uncharacterized ABC transporter permease protein YvrB	VFG000928	30.46	5	1	Escherichia coli CFT073	fepG	Enterobactin	VF0228	2e-36	0.93391	0.98485	Iron uptake system,Nonspecific virulence factors,Siderophore	UPEC	A 669-kDa catecholate (which contain catechol rings) that is synthesized by E. coli and S. typhiumurium; Ferric enterobactin receptor FepA is a 724-residue integral outer membrane protein that transports ferric enterobactin into the periplasm; crystal structure of FepA: 1FEP	Iron uptake: the siderophore enterobactin imported through the FepA receptor and the FepBCDG system	An extremely effective iron chelator, with a formation constant for the iron complex of 1049. Fe3+ is coordinated by six catechol oxygens to form a metal chelate with a net negative charge of three
Desulfarculaceae sp. DcD-1	VFDB	DFAR_80038	macB	fragment of ABC-type tripartite efflux pump ATP binding/membrane subunit (part 1)	VFG012509	30.43	5	3	Escherichia coli CFT073	iroC			3e-22	0.18474	0.96639
Desulfarculaceae sp. DcD-1	VFDB	DFAR_1600023	mlaF	intermembrane phospholipid transport system, ATP binding subunit MlaF	VFG012509	30.41	7	2	Escherichia coli CFT073	iroC			4e-21	0.1743	0.86454
Desulfarculaceae sp. DcD-1	VFDB	DFAR_2590021		protein of unknown function	VFG043372	30.3	3	1	Helicobacter pylori 26695	cheW			2e-05	0.4	0.91667
Desulfarculaceae sp. DcD-1	VFDB	DFAR_1620011		protein of unknown function	VFG001386	30.26	1	9	Mycobacterium tuberculosis H37Rv	phoP	PhoP	VF0286	6e-06	0.30769	0.88372	Regulation,Regulation of virulence-associated genes			Senses Mg2+ starvation, controls expression of genes involved in surface remodeling and adaptation to intracellular growth	Similar to the PhoP response regulator of S. enteric serovar Typhimurium that senses Mg2+ starvation and controls the expression of virulence genes
Desulfarculaceae sp. DcD-1	VFDB	DFAR_2330015		protein of unknown function	VFG002097	30.26	1	3	Legionella pneumophila subsp. pneumophila str. Philadelphia 1	phtA	Pht	VF0337	9e-06	0.17799	0.80851	Nonspecific virulence factors,Nutrient acquisition,Transporter			Enables transmissive L. pneumophila to assess their phagosomal nutrient supply before reentering the cell cycle		PhtA contains 12 transmembrane domains characteristic of the Major Facilitator Superfamily (MFS) of transporters, was shown to transport threonine, an essential amino acid fro L. pneumophila maturation to the replicative phase
Desulfarculaceae sp. DcD-1	VFDB	DFAR_2330027	pdxA	4-hydroxythreonine-4-phosphate dehydrogenase	VFG043391	30.25	1	1	Helicobacter pylori 26695	pdxA			8e-33	0.99387	1.05537
Desulfarculaceae sp. DcD-1	VFDB	DFAR_2930002	lolD	lipoprotein release complex - ATP binding subunit	VFG000344	30.24	3	6	Haemophilus influenzae Rd KW20	hitC	HitABC	VF0268	2e-24	0.58405	0.88362	ABC transporter,Iron uptake system,Nonspecific virulence factors			HitABC(fbpABC) operon encodes a periplasmic-binding protein-dependent iron transport system necessary for the utilization of iron bound to transferrin or iron chelates	HitA encodes a periplasmic ferric-binding protein A (FbpA), a high-affinity iron-binding protein belonging to the transferrin superfamily. hitB encodes a cytoplasmic permease. hitC encodes ATP-binding protein
Desulfarculaceae sp. DcD-1	VFDB	DFAR_3380014		Response regulator	VFG043374	30.23	7	1	Helicobacter pylori 26695	cheV2			1e-09	0.41479	1
Desulfarculaceae sp. DcD-1	VFDB	DFAR_500016		protein of unknown function	VFG011510	30.22	3	1	Brucella melitensis bv. 1 str. 16M	lpsB/lpcC			2e-11	0.63559	0.9
Desulfarculaceae sp. DcD-1	VFDB	DFAR_2320004		protein of unknown function	VFG009810	30.22	1	4	Mycobacterium tuberculosis H37Rv	phoR			3e-09	0.2866	0.92667
Desulfarculaceae sp. DcD-1	VFDB	DFAR_1600023	mlaF	intermembrane phospholipid transport system, ATP binding subunit MlaF	VFG000344	30.18	3	2	Haemophilus influenzae Rd KW20	hitC	HitABC	VF0268	1e-29	0.63248	0.88446	ABC transporter,Iron uptake system,Nonspecific virulence factors			HitABC(fbpABC) operon encodes a periplasmic-binding protein-dependent iron transport system necessary for the utilization of iron bound to transferrin or iron chelates	HitA encodes a periplasmic ferric-binding protein A (FbpA), a high-affinity iron-binding protein belonging to the transferrin superfamily. hitB encodes a cytoplasmic permease. hitC encodes ATP-binding protein
Desulfarculaceae sp. DcD-1	VFDB	DFAR_2810006	atpD	ATP synthase F1 complex subunit beta	VFG001896	30.15	3	1	Campylobacter jejuni subsp. jejuni NCTC 11168	fliI	Flagella	VF0114	5e-49	0.86994	0.88503	Chemotaxis,Invasion,Motility,Nonspecific virulence factors,Offensive virulence factors,Phase variation		A single unsheathed flagellum that is present at each pole; Over 40 genes are involved in C. jejuni flagella biogenesis and assembly	Penetrating the mucus barrier; chemotaxis is also important for intestinal colonization;In the absence of a type III secretion system, the flagellar secretion apparatus appears to secrete several putative virulence proteins including FspA, FlaC and up to eight Cia proteins	Two different (approximately 59-kDa) flagellin subunits, FlaA and FlaB are subject to both antigenic variation and phase variation; The expression of FlaA and FlaB is controlled by different transcription factors, namely the alternative sigma28 (FlaA) and sigma54 (FlaB) transcription factors;post-translationally modified through O-linked glycosylation. The major modification are pseudaminic acid …
Desulfarculaceae sp. DcD-1	VFDB	DFAR_500023	ytcB	Uncharacterized UDP-glucose epimerase YtcB	VFG000430	30.12	1	1	Salmonella enterica subsp. enterica serovar Typhi str. CT18	tviC	Vi antigen	VF0101	2e-42	0.92529	1.00625	Defensive virulence factors,Immune evasion	serovar typhi	A linear polymer of <alpha>-1,4 (2-deoxy)-2-N-acetylgalacturonic acid variously O acetylated at the C-3 position	Prevent antibody-mediated opsonization, increase resistance to host peroxide and resistance to complement activation by the alternate pathway and complement-mediated lysis
Desulfarculaceae sp. DcD-1	VFDB	DFAR_2930002	lolD	lipoprotein release complex - ATP binding subunit	VFG001206	30.1	2	6	Neisseria meningitidis MC58	fbpC	FbpABC	VF0272	7e-25	0.58523	0.88793	ABC transporter,Iron uptake system,Nonspecific virulence factors			Encodes a periplasmic-binding protein-dependent iron transport system necessary for the utilization of iron bound to transferrin or iron chelates, FbpA is the periplasmic Fe3+ binding protein
Desulfarculaceae sp. DcD-1	VFDB	DFAR_80038	macB	fragment of ABC-type tripartite efflux pump ATP binding/membrane subunit (part 1)	VFG000907	30.05	4	3	Escherichia coli CFT073	hlyB	Hemolysin	VF0225	4e-23	0.30127	0.89496	Membrane-damaging,Offensive virulence factors,Pore-forming,RTX toxin,Toxin	UPEC	Pro-HlyA is activated in the cytoplasm to the hemolytically active form by HlyC, a fatty acid acyltransferase; C-terminal peptide Trp914-Arg936 is a major receptor-binding region; the HlyA export machinery consists of two specific inner mambrane (IM) proteins: HlyB, HlyD, and TolC, a multifunctional protein located in the outer membrane (OM); HlyB is inserted in the IM by eight hydrophobic <alpha…	Cytotoxic to many types of cells: erythrocytes, granulocytes, monocytes, endothelial cells and renal epithelial cells; stimulating the release of IL-1<beta> and TNF	Best-characterized RTX protein secreted by a type I secretion system: the structural gene encoding the hemolysin (hylA) is part of an operon that also encodes a dedicated export system (HylB and HylD comprising a type I secretion system) and a toxin modifying enzyme (HylC). The HylC protein is responsible for acylation of HylA, resulting in toxin activation; The hyl operon is found on a plasmid o…	HylA frist binds a receptor on the cell surface, a <beta>2-integrin in leukocytes or glycophorin in red blood cells, then becomes inserted in the cell membrane. Calcium binding to the glycine-rich repeats is essential for membrane lysis
Desulfarculaceae sp. DcD-1	VFDB	DFAR_30013		protein of unknown function	VFG009810	30	1	2	Mycobacterium tuberculosis H37Rv	phoR			2e-10	0.18557	0.85714
Desulfarculaceae sp. DcD-1	VFDB	DFAR_130003		protein of unknown function	VFG000116	30	3	13	Pseudomonas aeruginosa PAO1	algB	Alginate	VF0091	6e-06	0.22272	0.80645	Antiphagocytosis,Defensive virulence factors,Serum resistance		Alginate is a linear polymer of high molecular weight composed of the uronic acids <beta>-D-mannuronate and its C-5 epimer, <alpha>-L-guluronate, which are linked by <beta>-1,4 glycosidic bonds; The early steps in the biosynthesis of alginate to form GDP mannuronic acid require the products of algA and algC to convert fructose-6-phosphate to GDP-mannose and then require the product of algD to con…	Allows the bacteria form biofilm; contributes to the persistence of the bacteria in the CF lung: act as an adhesin, preventing the bacteria from being expelled from the lung, and alginate slime layer makes it more difficult for phagocytes to ingest and kill the bacteria	Alginate production is frequently referred to as mucoidy because colonies producing alginate have a wet glistening (mucoid) appearance, which is very different from that of colonies not producing alginate; most of the alginate biosynthetic genes are clustered in the algD operon; Alginate production is highly regulated. Regulatory genes are located in two areas far removed from the biosynthetic ge…
Desulfarculaceae sp. DcD-1	VFDB	DFAR_940008		protein of unknown function	VFG000116	30	2	10	Pseudomonas aeruginosa PAO1	algB	Alginate	VF0091	6e-09	0.26726	0.86331	Antiphagocytosis,Defensive virulence factors,Serum resistance		Alginate is a linear polymer of high molecular weight composed of the uronic acids <beta>-D-mannuronate and its C-5 epimer, <alpha>-L-guluronate, which are linked by <beta>-1,4 glycosidic bonds; The early steps in the biosynthesis of alginate to form GDP mannuronic acid require the products of algA and algC to convert fructose-6-phosphate to GDP-mannose and then require the product of algD to con…	Allows the bacteria form biofilm; contributes to the persistence of the bacteria in the CF lung: act as an adhesin, preventing the bacteria from being expelled from the lung, and alginate slime layer makes it more difficult for phagocytes to ingest and kill the bacteria	Alginate production is frequently referred to as mucoidy because colonies producing alginate have a wet glistening (mucoid) appearance, which is very different from that of colonies not producing alginate; most of the alginate biosynthetic genes are clustered in the algD operon; Alginate production is highly regulated. Regulatory genes are located in two areas far removed from the biosynthetic ge…
Desulfarculaceae sp. DcD-1	VirulenceFinder	DFAR_2500019	recA	DNA recombination/repair protein RecA		65.64	1	1	Listeria sp.	recA			2e-153	0.93678	0.93678
Desulfarculaceae sp. DcD-1	VirulenceFinder	DFAR_3090010	clpP	ATP-dependent Clp protease proteolytic subunit		59.59	1	1	Listeria sp.	clpp	ClpP	VF0074	5e-83	0.97475	0.98469	Defensive virulence factors,Stress protein			Serine protease involved in proteolysis and is required for growth under stress conditions	21.6 kDa protein belongs to a family of proteases highly conserved in prokaryotes and eukaryotes
Desulfarculaceae sp. DcD-1	VirulenceFinder	DFAR_3370006	clpB	chaperone protein ClpB		53.53	1	1	Listeria sp.	clpB			0	0.99654	1.00232
Desulfarculaceae sp. DcD-1	VirulenceFinder	DFAR_3370006	clpB	chaperone protein ClpB		47.66	3	1	Listeria sp.	clpe	ClpE	VF0073	0	0.79443	0.94475	Defensive virulence factors,Stress protein			An ATPase required for prolonged survival at 42 degree; acts synergistically with ClpC in cell division	Belongs to HSP-100/Clp family
Desulfarculaceae sp. DcD-1	VirulenceFinder	DFAR_3990021	sodB	superoxide dismutase (Fe)		45.41	2	1	Listeria sp.	sod			8e-58	0.82353	0.9703
Desulfarculaceae sp. DcD-1	VirulenceFinder	DFAR_2290001	secA	protein translocation ATPase		44.05	1	1	Listeria sp.	secA2			0	0.87128	0.94201
Desulfarculaceae sp. DcD-1	VirulenceFinder	DFAR_3370006	clpB	chaperone protein ClpB		43.72	2	1	Listeria sp.	clpc	ClpC	VF0072	0	1.01742	1.06829	Defensive virulence factors,Stress protein			An ATPase promoting early escape form the phagosome of macrophages;ClpC is also required for adhesion and invasion, possibly by modulating the expression of InlA,InlB and ActA	27-kDa stress protein belongs to the Hsp100/Clp family; Regulation of Clp protease expression is mediated by CtsR, the product of the first gene in the ClpC operon
Desulfarculaceae sp. DcD-1	VirulenceFinder	DFAR_3800006		protein of unknown function		41.46	1	7	Listeria sp.	pycA			0.0002	0.03578	0.97619
Desulfarculaceae sp. DcD-1	VirulenceFinder	DFAR_2850006		Acetyl-CoA carboxylase		39.06	1	5	Listeria sp.	pycA			2e-09	0.05585	0.91429
Desulfarculaceae sp. DcD-1	VirulenceFinder	DFAR_240007	yngHB	Biotin/lipoyl attachment protein		38.71	1	6	Listeria sp.	pycA			7e-09	0.0541	0.88571
Desulfarculaceae sp. DcD-1	VirulenceFinder	DFAR_3460008	fur	Ferric uptake regulation protein		37.5	1	1	Listeria sp.	perR			4e-29	0.86486	0.94815
Desulfarculaceae sp. DcD-1	VirulenceFinder	DFAR_1300011		two-component system, NarL family, invasion response regulator UvrY		36.04	1	1	Listeria sp.	degU			6e-44	0.96104	0.97368
Desulfarculaceae sp. DcD-1	VirulenceFinder	DFAR_3800004		protein of unknown function		35.56	1	8	Listeria sp.	pycA			0.0003	0.03927	1
Desulfarculaceae sp. DcD-1	VirulenceFinder	DFAR_3460008	fur	Ferric uptake regulation protein		35.16	2	1	Listeria sp.	fur			2e-17	0.85333	0.94815
Desulfarculaceae sp. DcD-1	VirulenceFinder	DFAR_1430039		Signal peptidase I		35.04	1	2	Listeria sp.	sipZ			2e-11	0.65	1.00862
Desulfarculaceae sp. DcD-1	VirulenceFinder	DFAR_240001		Pyruvate carboxylase		34.55	1	1	Listeria sp.	pycA			8e-69	0.38133	0.87226
Desulfarculaceae sp. DcD-1	VirulenceFinder	DFAR_850009		protein of unknown function		33.71	2	2	Listeria sp.	lisK			1e-09	0.18427	0.89
Desulfarculaceae sp. DcD-1	VirulenceFinder	DFAR_890005	dhaT	1,3-propanediol dehydrogenase		33.42	1	1	Listeria sp.	Lap	Lap	VF0444	1e-52	0.44573	0.99485	Adherence,Offensive virulence factors			Promotes bacterial adhesion to intestinal cells	Originally named surface protein p104, is a 104 kDa adhesion protein, present in every Listeria spp except L. grayi	Host cell receptor is Hsp60
Desulfarculaceae sp. DcD-1	VirulenceFinder	DFAR_1600023	mlaF	intermembrane phospholipid transport system, ATP binding subunit MlaF		33.33	2	1	Listeria sp.	biLE			3e-32	0.69512	0.90837
Desulfarculaceae sp. DcD-1	VirulenceFinder	DFAR_1430039		Signal peptidase I		32.35	2	2	Listeria sp.	sipX			2e-11	0.7234	1.17241
Desulfarculaceae sp. DcD-1	VirulenceFinder	DFAR_2930002	lolD	lipoprotein release complex - ATP binding subunit		32.35	4	5	Listeria sp.	biLE			3e-23	0.62195	0.87931
Desulfarculaceae sp. DcD-1	VirulenceFinder	DFAR_1700046		signal peptidase I		31.98	1	1	Listeria sp.	sipZ			1e-22	0.86404	1.09444
Desulfarculaceae sp. DcD-1	VirulenceFinder	DFAR_1230019		putative metal transport system ATP-binding protein CPn_0542/CP_0210/CPj0542/CpB0563		31.73	7	1	Escherichia coli	mchF	Microcin H47	XX0031	5e-21	0.29799	0.83534	Membrane-acting,Offensive virulence factors,Toxin
Desulfarculaceae sp. DcD-1	VirulenceFinder	DFAR_1230019		putative metal transport system ATP-binding protein CPn_0542/CP_0210/CPj0542/CpB0563		31.73	7	1	Escherichia coli	mchF	Microcin H47	XX0031	5e-21	0.29799	0.83534	Membrane-acting,Offensive virulence factors,Toxin
Desulfarculaceae sp. DcD-1	VirulenceFinder	DFAR_1230019		putative metal transport system ATP-binding protein CPn_0542/CP_0210/CPj0542/CpB0563		31.73	7	1	Escherichia coli	mchF	Microcin H47	XX0031	5e-21	0.29799	0.83534	Membrane-acting,Offensive virulence factors,Toxin
Desulfarculaceae sp. DcD-1	VirulenceFinder	DFAR_1230019		putative metal transport system ATP-binding protein CPn_0542/CP_0210/CPj0542/CpB0563		31.73	7	1	Escherichia coli	mchF	Microcin H47	XX0031	5e-21	0.29545	0.83534	Membrane-acting,Offensive virulence factors,Toxin
Desulfarculaceae sp. DcD-1	VirulenceFinder	DFAR_1230019		putative metal transport system ATP-binding protein CPn_0542/CP_0210/CPj0542/CpB0563		31.73	9	1	Escherichia coli	mchF	Microcin H47	XX0031	9e-21	0.29799	0.83534	Membrane-acting,Offensive virulence factors,Toxin
Desulfarculaceae sp. DcD-1	VirulenceFinder	DFAR_2210012	lptB	lipopolysaccharide transport system ATP binding protein LptB		31.28	1	3	Listeria sp.	biLE			1e-29	0.64329	0.87917
Desulfarculaceae sp. DcD-1	VirulenceFinder	DFAR_1230019		putative metal transport system ATP-binding protein CPn_0542/CP_0210/CPj0542/CpB0563		31.25	10	2	Escherichia coli	mchF	Microcin H47	XX0031	1e-20	0.29714	0.83534	Membrane-acting,Offensive virulence factors,Toxin
Desulfarculaceae sp. DcD-1	VirulenceFinder	DFAR_1060012	lspA	Lipoprotein signal peptidase		30.99	1	1	Listeria sp.	lsp	Lsp	VF0351	4e-24	0.91613	0.92208	Enzyme,Nonspecific virulence factors,Peptidase			A lipoprotein-specific signal peptidase SPase II, responsible for the maturation of lipoproteins in listerial pathogenesis; the deletion mutant failed to process several lipoproteins and the mutant bacteria are clearly impaired in phagosomal escape
Desulfarculaceae sp. DcD-1	VirulenceFinder	DFAR_1880008		protein of unknown function		30.93	6	16	Enterococcus sp.	cylB	Cytolysin	VF0356	2e-06	0.13585	0.9604	Hemolysin/bacteriocin,Membrane-damaging,Offensive virulence factors,Pore-forming,Toxin		Comprised of two nonidentical peptide subunits: CylLL(the long subunit) and CylLS (the short subunit), both of which are required for lytic activity;CylLL and CylLS are ribosomally synthesized as 68- and 63-amino-acid precursors, respectively, and then are posttranslationally modified by the CylM;The modified peptides are then proteolytically cleaved and secreted from the cell by CylB. CylB funct…	Capable of lysing erythrocytes, polymorphonuclear leukocytes and macrophages, as well as a broad range of gram-positive bacteria	Production and activation of cytolysin involves the products of a complex operon of eight genes and that this operon can be located on either pheromone-responsive plasmids or on the chromosome within a pathogenicity island;most of this gene locus is absent in E. faecalis V583 due to a 17-kbp deletion;Cytolysin expression is regulated by one of the subunits (CylLS'') through a quorum-sensing autoi…
Desulfarculaceae sp. DcD-1	VirulenceFinder	DFAR_1880008		protein of unknown function		30.93	6	16	Enterococcus sp.	cylB	Cytolysin	VF0356	2e-06	0.13585	0.9604	Hemolysin/bacteriocin,Membrane-damaging,Offensive virulence factors,Pore-forming,Toxin		Comprised of two nonidentical peptide subunits: CylLL(the long subunit) and CylLS (the short subunit), both of which are required for lytic activity;CylLL and CylLS are ribosomally synthesized as 68- and 63-amino-acid precursors, respectively, and then are posttranslationally modified by the CylM;The modified peptides are then proteolytically cleaved and secreted from the cell by CylB. CylB funct…	Capable of lysing erythrocytes, polymorphonuclear leukocytes and macrophages, as well as a broad range of gram-positive bacteria	Production and activation of cytolysin involves the products of a complex operon of eight genes and that this operon can be located on either pheromone-responsive plasmids or on the chromosome within a pathogenicity island;most of this gene locus is absent in E. faecalis V583 due to a 17-kbp deletion;Cytolysin expression is regulated by one of the subunits (CylLS'') through a quorum-sensing autoi…
Desulfarculaceae sp. DcD-1	VirulenceFinder	DFAR_1880008		protein of unknown function		30.11	1	15	Listeria sp.	biLE			1e-07	0.28354	0.92079
Desulfovibrionaceae sp. DsD-1	VFDB	DSUL_60105	groL	chaperonin GroEL	VFG001855	65.79	1	1	Legionella pneumophila subsp. pneumophila str. Philadelphia 1	htpB	Hsp60	VF0159	0	0.97273	0.98891	Adherence,Offensive virulence factors			Mediate a complement-independent attachment to mammalian and amoebal host cells		Specific receptors have not been identified
Desulfovibrionaceae sp. DsD-1	VFDB	DSUL_100151	groL	chaperonin GroEL	VFG001855	65.79	1	1	Legionella pneumophila subsp. pneumophila str. Philadelphia 1	htpB	Hsp60	VF0159	0	0.97273	0.98891	Adherence,Offensive virulence factors			Mediate a complement-independent attachment to mammalian and amoebal host cells		Specific receptors have not been identified
Desulfovibrionaceae sp. DsD-1	VFDB	DSUL_20371	gmd	GDP-mannose 4,6-dehydratase	VFG002225	64.88	1	1	Brucella melitensis bv. 1 str. 16M	gmd	LPS	VF0367	5e-175	0.90976	1.03039	Defensive virulence factors,Immune modulator,Intracellular survival,Invasion,Offensive virulence factors			Plays a role in entry and early survival inside macrophages;Resistance to innate-immunity anti-bacterial responses;a modulator of the immune response	Brucella possesses a non-classical LPS as compared with the so-called classical LPS from enterobacteria such as Escherichia coli. B. abortus lipid A possesses a diaminoglucose backbone (rather than glucosamine), and acyl groups are longer (C28 rather than C12 and C16) and are only linked to the core by amide bounds (rather than ester and amide bonds).; In contrast to enterobacterial LPSs, Brucell…	The entry and early survival stages of smooth Brucella are lipid-raft-dependent. The entry-gateway seems to include Brucella surface-exposed HSP60-PrPc (cellular prion protein) interaction but also a SR-A (class A scavenger)-lipid-A interaction and is also dependent on the LPS O-chain. And the LPS O-chain ensures the Brucella containing vacuole (BCV) aviodance of fusion with lysosomes transiently…
Desulfovibrionaceae sp. DsD-1	VFDB	DSUL_20371	gmd	GDP-mannose 4,6-dehydratase	VFG002365	62.57	2	1	Yersinia enterocolitica subsp. enterocolitica 8081	gmd	O-antigen	VF0392	4e-169	0.9122	1.00538	Nonspecific virulence factors,Other			LPS O antigen mutants were severely impaired in their ability to colonize the Peyer's patches and did not colonize spleen and liver. The absence of O antigen in the outer membrane affects the expression of other Yersinia virulence factors.	Y. enterocolitica O antigen expression is temperature regulated.
Desulfovibrionaceae sp. DsD-1	VFDB	DSUL_150013	clpP	ATP-dependent Clp protease proteolytic subunit	VFG000077	62.03	1	1	Listeria monocytogenes EGD-e	clpP	ClpP	VF0074	1e-79	0.86574	0.94444	Defensive virulence factors,Stress protein			Serine protease involved in proteolysis and is required for growth under stress conditions	21.6 kDa protein belongs to a family of proteases highly conserved in prokaryotes and eukaryotes
Desulfovibrionaceae sp. DsD-1	VFDB	DSUL_50410	acpP	acyl carrier protein	VFG011430	58.82	1	1	Brucella melitensis bv. 1 str. 16M	acpXL			2e-21	0.87179	0.89474
Desulfovibrionaceae sp. DsD-1	VFDB	DSUL_20371	gmd	GDP-mannose 4,6-dehydratase	VFG000321	58.31	3	1	Helicobacter pylori 26695	rfbD	LPS	VF0056	4e-151	0.92439	0.99475	Adherence,Defensive virulence factors,Endotoxin,Offensive virulence factors		Under-phosphorylation and under-acylation of lipid A compared with enterobacterial lipid A; the average length of the fatty acid chains in H. pylori lipid A is longer (16 to 18 carbons) than in E. coli (12 to 14 carbons)	H. pylori LPS have much lower immunobiological activities than enterobacterial LPS, thus may prolong H. pylori infection for longer; mediates a lectin-like interaction with laminin, the binding may disrupt epithelial cell-basement membrane interactions contributing to the disruption of gastric mucosal integrity and the development of gastric leakiness associated with the bacterium
Desulfovibrionaceae sp. DsD-1	VFDB	DSUL_150079	pseB	UDP-N-acetylglucosamine 4,6-dehydratase (inverting)	VFG043383	57.93	1	1	Helicobacter pylori 26695	pseB			1e-128	0.9791	0.98498
Desulfovibrionaceae sp. DsD-1	VFDB	DSUL_150079	pseB	UDP-N-acetylglucosamine 4,6-dehydratase (inverting)	VFG012002	56.84	2	1	Campylobacter jejuni subsp. jejuni NCTC 11168	pseB			2e-123	0.98209	0.98503
Desulfovibrionaceae sp. DsD-1	VFDB	DSUL_90034	fliN	Flagellar motor switch protein FliN	VFG002018	53.41	4	1	Legionella pneumophila subsp. pneumophila str. Philadelphia 1	fliN	Flagella	VF0157	1e-27	0.47568	0.80734	Motility,Nonspecific virulence factors			Not required for intracellular growth but enhance the invasion capacity	Flagella expression is associated with the cellular cycle in L. pneumophila, the bacteria are not motile while multiplying in host cells, but become motile in the later stages of the infection process
Desulfovibrionaceae sp. DsD-1	VFDB	DSUL_100144	fleN	Antiactivator FleN	VFG001265	48.66	1	1	Pseudomonas aeruginosa PAO1	fleN	Flagella	VF0273	3e-74	0.93214	0.93214	Adherence,Motility,Nonspecific virulence factors,Offensive virulence factors			Swimming motility; play a role in biofilm formation and other pathogenic adaptations
Desulfovibrionaceae sp. DsD-1	VFDB	DSUL_90093	capL	Protein CapL	VFG000431	48.65	1	1	Salmonella enterica subsp. enterica serovar Typhi str. CT18	tviB	Vi antigen	VF0101	4e-137	0.93135	0.95765	Defensive virulence factors,Immune evasion	serovar typhi	A linear polymer of <alpha>-1,4 (2-deoxy)-2-N-acetylgalacturonic acid variously O acetylated at the C-3 position	Prevent antibody-mediated opsonization, increase resistance to host peroxide and resistance to complement activation by the alternate pathway and complement-mediated lysis
Desulfovibrionaceae sp. DsD-1	VFDB	DSUL_20294		Uncharacterized glycosyltransferase sll0501	VFG000670	48.51	1	1	Shigella flexneri 2a str. 301	gtrB	LPS	VF0124	1e-100	0.83471	0.98058	Defensive virulence factors,Endotoxin			Required for resistance to host defence and for the intracellular spread, but not for bacterial invasion	Composed of the O-antigen, core polysaccharides and lipid A; the genes involved in the biosynthesis of the basic O-antigen are located in the rfb/rfc loci; O-antigen modification is associated with temperate bacteriophages. Four different serotype-converting phages have been found: SfII, Sf6, SfV and SfX, which are involved in conversion of a serotype Y stain to serotypes 2a, 3b, 5a and X, respec…
Desulfovibrionaceae sp. DsD-1	VFDB	DSUL_20370	fcl	GDP-L-fucose synthase	VFG002364	48.27	1	1	Yersinia enterocolitica subsp. enterocolitica 8081	fcl	O-antigen	VF0392	6e-108	0.9558	1.07788	Nonspecific virulence factors,Other			LPS O antigen mutants were severely impaired in their ability to colonize the Peyer's patches and did not colonize spleen and liver. The absence of O antigen in the outer membrane affects the expression of other Yersinia virulence factors.	Y. enterocolitica O antigen expression is temperature regulated.
Desulfovibrionaceae sp. DsD-1	VFDB	DSUL_100175	fabZ	3-hydroxy-acyl-[acyl-carrier-protein] dehydratase	VFG011399	48.18	1	1	Brucella melitensis bv. 1 str. 16M	fabZ			7e-37	0.79191	0.88961
Desulfovibrionaceae sp. DsD-1	VFDB	DSUL_20235		sigma-54 dependent transcriptional regulator, flagellar regulatory protein	VFG043319	47.89	2	1	Legionella pneumophila subsp. pneumophila str. Philadelphia 1	fleQ			2e-94	0.70488	0.98225
Desulfovibrionaceae sp. DsD-1	VFDB	DSUL_20235		sigma-54 dependent transcriptional regulator, flagellar regulatory protein	VFG001248	47.75	1	1	Pseudomonas aeruginosa PAO1	fleQ	Flagella	VF0273	2e-95	0.67959	0.98521	Adherence,Motility,Nonspecific virulence factors,Offensive virulence factors			Swimming motility; play a role in biofilm formation and other pathogenic adaptations
Desulfovibrionaceae sp. DsD-1	VFDB	DSUL_90034	fliN	Flagellar motor switch protein FliN	VFG002336	47.37	3	1	Yersinia enterocolitica subsp. enterocolitica 8081	fliN	Flagella	VF0394	1e-29	0.61622	0.82609	Invasion,Motility,Nonspecific virulence factors,Offensive virulence factors,Secretion system,Type III secretion system			Required for efficient cellular invasion.; YplA, a phospholipase is secreted by this type III flagellum secretion system. YplA is required for survival of Y. enterocolitica in the Peyer's patches and for stimulation of the acute inflammatory response of the host to the infection.
Desulfovibrionaceae sp. DsD-1	VFDB	DSUL_100037		superoxide dismutase, Fe-Mn family	VFG001867	46.88	1	1	Legionella pneumophila subsp. pneumophila str. Philadelphia 1	sodB	SodB	VF0169	6e-58	0.75294	0.97959	Defensive virulence factors,Stress protein			A cytoplasmic iron superoxide dismutase; important for intracellular survival and transmission
Desulfovibrionaceae sp. DsD-1	VFDB	DSUL_20235		sigma-54 dependent transcriptional regulator, flagellar regulatory protein	VFG000116	46.44	5	3	Pseudomonas aeruginosa PAO1	algB	Alginate	VF0091	2e-76	0.71938	0.95562	Antiphagocytosis,Defensive virulence factors,Serum resistance		Alginate is a linear polymer of high molecular weight composed of the uronic acids <beta>-D-mannuronate and its C-5 epimer, <alpha>-L-guluronate, which are linked by <beta>-1,4 glycosidic bonds; The early steps in the biosynthesis of alginate to form GDP mannuronic acid require the products of algA and algC to convert fructose-6-phosphate to GDP-mannose and then require the product of algD to con…	Allows the bacteria form biofilm; contributes to the persistence of the bacteria in the CF lung: act as an adhesin, preventing the bacteria from being expelled from the lung, and alginate slime layer makes it more difficult for phagocytes to ingest and kill the bacteria	Alginate production is frequently referred to as mucoidy because colonies producing alginate have a wet glistening (mucoid) appearance, which is very different from that of colonies not producing alginate; most of the alginate biosynthetic genes are clustered in the algD operon; Alginate production is highly regulated. Regulatory genes are located in two areas far removed from the biosynthetic ge…
Desulfovibrionaceae sp. DsD-1	VFDB	DSUL_50249	rfbB	dTDP-glucose 4,6-dehydratase 1	VFG013368	46.11	1	1	Haemophilus influenzae Rd KW20	rffG			5e-94	0.96812	0.9911
Desulfovibrionaceae sp. DsD-1	VFDB	DSUL_20588		dITP/XTP pyrophosphatase	VFG013265	45.23	1	1	Haemophilus influenzae Rd KW20	orfM			4e-38	0.95673	1.02051
Desulfovibrionaceae sp. DsD-1	VFDB	DSUL_160026	algC	Phosphomannomutase/phosphoglucomutase	VFG014893	45.09	1	1	Pseudomonas aeruginosa PAO1	algC			7e-127	0.9676	0.98246
Desulfovibrionaceae sp. DsD-1	VFDB	DSUL_50461	clpB	chaperone protein ClpB	VFG000079	45.03	2	1	Listeria monocytogenes EGD-e	clpC	ClpC	VF0072	0	1.01156	1.06707	Defensive virulence factors,Stress protein			An ATPase promoting early escape form the phagosome of macrophages;ClpC is also required for adhesion and invasion, possibly by modulating the expression of InlA,InlB and ActA	27-kDa stress protein belongs to the Hsp100/Clp family; Regulation of Clp protease expression is mediated by CtsR, the product of the first gene in the ClpC operon
Desulfovibrionaceae sp. DsD-1	VFDB	DSUL_20235		sigma-54 dependent transcriptional regulator, flagellar regulatory protein	VFG001249	45.02	3	3	Pseudomonas aeruginosa PAO1	fleR	Flagella	VF0273	2e-80	0.69979	0.97929	Adherence,Motility,Nonspecific virulence factors,Offensive virulence factors			Swimming motility; play a role in biofilm formation and other pathogenic adaptations
Desulfovibrionaceae sp. DsD-1	VFDB	DSUL_160031	cpsB	mannose-1-phosphate guanylyltransferase	VFG002569	44.97	1	1	Burkholderia pseudomallei K96243	manC	Capsule I	VF0436	6e-128	0.98109	0.98316	Antiphagocytosis,Defensive virulence factors			A key virulence determinant and that loss of capsule production results in severe attenuation in animal models of disease		Plays a role in reducing B. pseudomallei phagocytosis by host cells by preventing complement factor C3b deposition on the surface of the bacterium
Desulfovibrionaceae sp. DsD-1	VFDB	DSUL_50147	fliI	flagellum-specific ATP synthase FliI	VFG001254	44.88	1	1	Pseudomonas aeruginosa PAO1	fliI	Flagella	VF0273	1e-116	0.90909	0.93394	Adherence,Motility,Nonspecific virulence factors,Offensive virulence factors			Swimming motility; play a role in biofilm formation and other pathogenic adaptations
Desulfovibrionaceae sp. DsD-1	VFDB	DSUL_50461	clpB	chaperone protein ClpB	VFG000080	44.83	3	1	Listeria monocytogenes EGD-e	clpE	ClpE	VF0073	0	0.80462	0.96133	Defensive virulence factors,Stress protein			An ATPase required for prolonged survival at 42 degree; acts synergistically with ClpC in cell division	Belongs to HSP-100/Clp family
Desulfovibrionaceae sp. DsD-1	VFDB	DSUL_20241		protein of unknown function	VFG002554	44.57	1	1	Burkholderia pseudomallei K96243	gmhA	Capsule I	VF0436	7e-20	0.46701	0.91089	Antiphagocytosis,Defensive virulence factors			A key virulence determinant and that loss of capsule production results in severe attenuation in animal models of disease		Plays a role in reducing B. pseudomallei phagocytosis by host cells by preventing complement factor C3b deposition on the surface of the bacterium
Desulfovibrionaceae sp. DsD-1	VFDB	DSUL_50147	fliI	flagellum-specific ATP synthase FliI	VFG002331	43.79	2	1	Yersinia enterocolitica subsp. enterocolitica 8081	fliI	Flagella	VF0394	2e-114	0.96388	0.97267	Invasion,Motility,Nonspecific virulence factors,Offensive virulence factors,Secretion system,Type III secretion system			Required for efficient cellular invasion.; YplA, a phospholipase is secreted by this type III flagellum secretion system. YplA is required for survival of Y. enterocolitica in the Peyer's patches and for stimulation of the acute inflammatory response of the host to the infection.
Desulfovibrionaceae sp. DsD-1	VFDB	DSUL_50147	fliI	flagellum-specific ATP synthase FliI	VFG002499	43.72	6	1	Burkholderia pseudomallei K96243	fliI	Flagella	VF0430	2e-108	0.79159	0.94305	Invasion,Offensive virulence factors			Polar flagella required for motility and macrophage invasion
Desulfovibrionaceae sp. DsD-1	VFDB	DSUL_50147	fliI	flagellum-specific ATP synthase FliI	VFG000048	43.6	4	1	Bordetella pertussis Tohama I	bscN	TTSS	VF0035	1e-110	0.95045	0.96128	Offensive virulence factors,Secretion system,Type III secretion system		The bsc locus includes genes the encode components of the Bordetella type III secretion apparatus, secreted proteins and putative chaperones	The B. bronchiseptica TTSS modulates the host immune response, contributes to persistent colonization of the trachea	B. pertussis has genes that could encode a TTSS, but they seem not to be expressed. B. bronchiseptica and ovine B. parapertussis strains, by contrast, do have a functional TTSS	BopB, BopN, BopD, Bsp22 and BopC/BteA have been identified as type III secreted proteins; BopB and BopD are orthologues of the Yersinia YopB and YopD translocation proteins. BopB and BopD complex is responsible for the pore formation in the host plasma membrane that functions as the conduit for the transition of effector proteins into host cells; BopN is orthologous to YopN, which functions as a …
Desulfovibrionaceae sp. DsD-1	VFDB	DSUL_90034	fliN	Flagellar motor switch protein FliN	VFG002492	43.57	1	1	Burkholderia pseudomallei K96243	fliN	Flagella	VF0430	2e-32	0.75676	0.84848	Invasion,Offensive virulence factors			Polar flagella required for motility and macrophage invasion
Desulfovibrionaceae sp. DsD-1	VFDB	DSUL_160031	cpsB	mannose-1-phosphate guanylyltransferase	VFG000133	43.56	2	1	Pseudomonas aeruginosa PAO1	algA	Alginate	VF0091	2e-125	0.96881	0.97899	Antiphagocytosis,Defensive virulence factors,Serum resistance		Alginate is a linear polymer of high molecular weight composed of the uronic acids <beta>-D-mannuronate and its C-5 epimer, <alpha>-L-guluronate, which are linked by <beta>-1,4 glycosidic bonds; The early steps in the biosynthesis of alginate to form GDP mannuronic acid require the products of algA and algC to convert fructose-6-phosphate to GDP-mannose and then require the product of algD to con…	Allows the bacteria form biofilm; contributes to the persistence of the bacteria in the CF lung: act as an adhesin, preventing the bacteria from being expelled from the lung, and alginate slime layer makes it more difficult for phagocytes to ingest and kill the bacteria	Alginate production is frequently referred to as mucoidy because colonies producing alginate have a wet glistening (mucoid) appearance, which is very different from that of colonies not producing alginate; most of the alginate biosynthetic genes are clustered in the algD operon; Alginate production is highly regulated. Regulatory genes are located in two areas far removed from the biosynthetic ge…
Desulfovibrionaceae sp. DsD-1	VFDB	DSUL_90034	fliN	Flagellar motor switch protein FliN	VFG001257	43.31	2	1	Pseudomonas aeruginosa PAO1	fliN	Flagella	VF0273	2e-31	0.84865	1	Adherence,Motility,Nonspecific virulence factors,Offensive virulence factors			Swimming motility; play a role in biofilm formation and other pathogenic adaptations
Desulfovibrionaceae sp. DsD-1	VFDB	DSUL_20235		sigma-54 dependent transcriptional regulator, flagellar regulatory protein	VFG001214	43.2	4	3	Pseudomonas aeruginosa PAO1	pilR	Type IV pili	VF0082	1e-78	0.74382	0.97929	Adherence,Offensive virulence factors,Twitching motility			Attaches to host cells, but not to mucin, causing a twitching motility that allows the bacteria to move along the cell surface; biofilm formation	PilA, B, C, D, E, F, M, N, O, P, Q, T, U, V, W, X, Y1, Y2, Z, and fimT, U. V are involved in the biogenesis and machanical function of pili, pilG, H, I, K, chpA, B, C, D, E, pilS, R, fimS, rpoN, algR, algU, and vfr are involved in transcriptional regulation and chemosensory pathways that control the expression or activity of the twitching motility of the pili	The C-terminal receptor-binding domain of pilin binds to asialoGM1 gangliosies on host cells. Generally, GM1 gangliosides contain a sialic acid moiety. P.aeruginosa produces a neuraminidase which removes sialic acid residues from the GM1 to form the asialoGM1, which is a better receptor for the pili; The asialoGM1 is present in increased abundance on the surface of cystic fibrosis respiratory epi…
Desulfovibrionaceae sp. DsD-1	VFDB	DSUL_50147	fliI	flagellum-specific ATP synthase FliI	VFG043340	43.06	3	1	Legionella pneumophila subsp. pneumophila str. Philadelphia 1	fliI			3e-114	0.92889	0.95216
Desulfovibrionaceae sp. DsD-1	VFDB	DSUL_50147	fliI	flagellum-specific ATP synthase FliI	VFG002144	42.89	5	1	Chlamydia trachomatis D/UW-3/CX	cdsN	TTSS	VF0344	3e-110	1.00226	1.00911	Offensive virulence factors,Secretion system,Type III secretion system			Translocating different effectors into the host cell, depending on the phase of the developmental cycle	Type III secretion genes of Proteobacteria are usually tightly clustered in a pathogenicity island or on a plasmid, suggesting that they can be horizontally transferred as a unit. But chlamydial type III secretion loci are dispersed in at least three different chromosomal locations; The G+C contents of these loci, are similar to the overall G+C content of the genome, suggesting that the type III …	Chlamydial TTS effectors include translocated actin-recruiting phosphoprotein (Tarp), Ser/Thr protein kinase (Pkn5), negative regulator of TTS (CopN), inclusion membrane proteins IncA, IncB and IncC. The Tir-like effector protein Tarp might function as a receptor for an unidentified chlamydial intimin analog and mediate the recruitment of actin to the C. trachomatis inclusion. Tarp is activated u…
Desulfovibrionaceae sp. DsD-1	VFDB	DSUL_80006		protein of unknown function	VFG001298	42.86	1	2	Staphylococcus aureus subsp. aureus MW2	cap8B	Capsule	VF0003	4e-05	0.15351	0.83333	Antiphagocytosis,Defensive virulence factors			Prevent phagocytosis	Produced by over 90% of Staphylococcus aureus strains. Two serotypes (5 and 8) predominate among clinical isolates of S. aureus from humans
Desulfovibrionaceae sp. DsD-1	VFDB	DSUL_160031	cpsB	mannose-1-phosphate guanylyltransferase	VFG002363	42.7	3	1	Yersinia enterocolitica subsp. enterocolitica 8081	manC	O-antigen	VF0392	2e-123	0.96429	0.9871	Nonspecific virulence factors,Other			LPS O antigen mutants were severely impaired in their ability to colonize the Peyer's patches and did not colonize spleen and liver. The absence of O antigen in the outer membrane affects the expression of other Yersinia virulence factors.	Y. enterocolitica O antigen expression is temperature regulated.
Desulfovibrionaceae sp. DsD-1	VFDB	DSUL_40018	uppS	ditrans,polycis-undecaprenyl-diphosphate synthase [(2E,6E)-farnesyl-diphosphate specific]	VFG002190	42.67	1	1	Enterococcus faecalis V583	cpsA	Capsule	VF0361	1e-61	0.85609	0.98305	Antiphagocytosis,Defensive virulence factors			Contributes to host immune evasion	The biosynthesis of capsular polysaccharides by E. faecalis is encoded by the csp operon, which includes 11 open reading frames (cpsA to cpsK ). However, only 7 open reading frames in the cps operon are essential for capsule production (cpsC, cpsD, cpsE, cpsG, cpsI, cpsJ , and cpsK); Previous genetic evidence demonstrated that E. faecalis isolates can be classified in 1 of 3 capsule operon polymo…	Masks bound C3 from detection on the surface of E. faecalis; masks lipoteichoic acid from detection
Desulfovibrionaceae sp. DsD-1	VFDB	DSUL_20500	pseF	Pseudaminic acid cytidylyltransferase	VFG012009	42.41	1	1	Campylobacter jejuni subsp. jejuni NCTC 11168	pseF			3e-56	0.94515	0.96552
Desulfovibrionaceae sp. DsD-1	VFDB	DSUL_140099	gtaB	UTP--glucose-1-phosphate uridylyltransferase	VFG000964	42.27	1	1	Streptococcus pyogenes M1 GAS	hasC	Hyaluronic acid capsule	VF0244	4e-68	0.95724	1.02465	Adherence,Antiphagocytosis,Defensive virulence factors,Invasion,Offensive virulence factors		Composed of a polymer of hyaluronic acid containing repeating units of glucuronic acid and N-acetylglucosamine	GAS capsular hyaluronate is chemically quite similar to that found in human connective tissue. Thus, the capsule not only prevents phagocytosis by the usual route of discouraging C3b binding but makes the bacteria look like 'self' to the immune system; binds to CD44 to induce marked cytoskeletal rearragements manifested by membrane ruffling and disruption of intercellular junctions, thus promotes…
Desulfovibrionaceae sp. DsD-1	VFDB	DSUL_90086	mucD	putative periplasmic serine endoprotease DegP-like	VFG014950	42.26	1	1	Pseudomonas aeruginosa PAO1	mucD			6e-103	0.97551	1.00844
Desulfovibrionaceae sp. DsD-1	VFDB	DSUL_20235		sigma-54 dependent transcriptional regulator, flagellar regulatory protein	VFG043345	42.2	6	3	Legionella pneumophila subsp. pneumophila str. Philadelphia 1	fleR/flrC			8e-74	0.72185	0.96746
Desulfovibrionaceae sp. DsD-1	VFDB	DSUL_50147	fliI	flagellum-specific ATP synthase FliI	VFG000812	41.73	10	1	Escherichia coli O157:H7 str. EDL933	escN	TTSS	VF0191	2e-96	0.93498	0.94989	Offensive virulence factors,Secretion system,Type III secretion system	EHEC		Injects Tir and other effector molecules directly into the host cell. Effector molecules activate cell-signaling pathways, causing alterations in the host cell cytoskeleton and resulting in the depolymerization of actin and the loss of microvilli	Encoded on the pathogenicity island known as the locus of enterocyte effacement (LEE)
Desulfovibrionaceae sp. DsD-1	VFDB	DSUL_50147	fliI	flagellum-specific ATP synthase FliI	VFG007158	41.63	8	1	Vibrio parahaemolyticus RIMD 2210633	vscN	T3SS1	VF0408	1e-104	0.92273	0.92483	Offensive virulence factors,Secretion system,Type III secretion system			T3SS1 uses a multifaceted mechanism to cause the cytotoxicity of host cells, involving the induction of autophagy, cell rounding, and cell lysis.	Chromosome I encoded; similar to the Ysc secretion system in Yersinia; T3SS1 genes are positively regulated by VP1699 and negatively regulated by VP1698
Desulfovibrionaceae sp. DsD-1	VFDB	DSUL_50162		serine protease Do	VFG014984	41.49	2	2	Pseudomonas aeruginosa PAO1	algW			8e-63	0.68723	0.83033
Desulfovibrionaceae sp. DsD-1	VFDB	DSUL_100144	fleN	Antiactivator FleN	VFG043350	41.38	2	1	Legionella pneumophila subsp. pneumophila str. Philadelphia 1	fleN			5e-68	0.88475	0.93214
Desulfovibrionaceae sp. DsD-1	VFDB	DSUL_20235		sigma-54 dependent transcriptional regulator, flagellar regulatory protein	VFG011946	41.1	7	3	Campylobacter jejuni subsp. jejuni NCTC 11168	flgR			2e-71	0.75289	0.9645
Desulfovibrionaceae sp. DsD-1	VFDB	DSUL_150079	pseB	UDP-N-acetylglucosamine 4,6-dehydratase (inverting)	VFG001374	41	4	1	Streptococcus pneumoniae TIGR4	cps4J	Capsule	VF0144	2e-66	0.8547	0.89552	Antiphagocytosis,Defensive virulence factors			Resistant to complement deposition and masks cell wall-associated complement from being recognized by the complement receptors on phagocytes	Ninety different capsule types have been identified. Each has a structurally distinct capsule, composed of repeating oligosaccharide units joined by glycosidic linkages
Desulfovibrionaceae sp. DsD-1	VFDB	DSUL_20411	relA	GTP pyrophosphokinase	VFG001826	40.8	2	1	Mycobacterium tuberculosis H37Rv	relA	RelA	VF0287	0	0.91519	0.97177	Regulation,Regulation of virulence-associated genes			Associated with stationary phase adaptation and long-term survival		Produce ppGpp (guanosine 5'-diphosphate 3'-diphosphate), an 'alarmone' that suppresses synthesis of stable RNA, induces degradative pathways and modulates expression of genes involved in DNA replication
Desulfovibrionaceae sp. DsD-1	VFDB	DSUL_100208		chemotaxis protein MotA	VFG014694	40.57	1	1	Pseudomonas aeruginosa PAO1	motA			5e-67	0.98944	0.99293
Desulfovibrionaceae sp. DsD-1	VFDB	DSUL_50328		alginate O-acetyltransferase complex protein AlgI	VFG000130	40.55	1	2	Pseudomonas aeruginosa PAO1	algI	Alginate	VF0091	2e-102	0.76346	0.83229	Antiphagocytosis,Defensive virulence factors,Serum resistance		Alginate is a linear polymer of high molecular weight composed of the uronic acids <beta>-D-mannuronate and its C-5 epimer, <alpha>-L-guluronate, which are linked by <beta>-1,4 glycosidic bonds; The early steps in the biosynthesis of alginate to form GDP mannuronic acid require the products of algA and algC to convert fructose-6-phosphate to GDP-mannose and then require the product of algD to con…	Allows the bacteria form biofilm; contributes to the persistence of the bacteria in the CF lung: act as an adhesin, preventing the bacteria from being expelled from the lung, and alginate slime layer makes it more difficult for phagocytes to ingest and kill the bacteria	Alginate production is frequently referred to as mucoidy because colonies producing alginate have a wet glistening (mucoid) appearance, which is very different from that of colonies not producing alginate; most of the alginate biosynthetic genes are clustered in the algD operon; Alginate production is highly regulated. Regulatory genes are located in two areas far removed from the biosynthetic ge…
Desulfovibrionaceae sp. DsD-1	VFDB	DSUL_50147	fliI	flagellum-specific ATP synthase FliI	VFG000192	40.33	7	1	Pseudomonas aeruginosa PAO1	pscN	TTSS	VF0083	3e-105	0.95227	0.95444	Offensive virulence factors,Secretion system,Type III secretion system		The genes encoding the TTSS are clustered together and have been designated psc, pcr, exs and pop genes. The psc and prc genes primarily encode components of the bacterial secretion apparatus whereas the exs gene products are involved in regulation of this TTSS. Two pop genes encode proteins (PopB and PopD) that are essential for the translocation of the effectors into host cells	Transports four known effector proteins: ExoS, ExoT, ExoU and ExoY, although most strains generally do not express all four at the same time
Desulfovibrionaceae sp. DsD-1	VFDB	DSUL_50147	fliI	flagellum-specific ATP synthase FliI	VFG000390	40.24	9	1	Yersinia pestis CO92	yscN	TTSS	VF0140	1e-102	0.94533	0.94533	Offensive virulence factors,Secretion system,Type III secretion system			Deliver Yop effectors into the cytosol of host cells to disturb the dynamics of the cytoskeleton and block phagocytosis by macrophages and PMNs, also impair the production of pro-inflammatory cytokines, chemokines. These actions allow the survival of the invading Yersinia and their extracellular multiplication in lymphoid tissues	Y. pestis genome has shown the presence of a second TTSS, and a second TTSS has also been discovered in the most virulence biogroups of Y. enterocolitica. The role of this additional TTSS in virulence has not been addressed yet.
Desulfovibrionaceae sp. DsD-1	VFDB	DSUL_20373	algI	putative alginate O-acetylase AlgI	VFG000130	40.23	1	1	Pseudomonas aeruginosa PAO1	algI	Alginate	VF0091	3e-113	1.01346	1.10021	Antiphagocytosis,Defensive virulence factors,Serum resistance		Alginate is a linear polymer of high molecular weight composed of the uronic acids <beta>-D-mannuronate and its C-5 epimer, <alpha>-L-guluronate, which are linked by <beta>-1,4 glycosidic bonds; The early steps in the biosynthesis of alginate to form GDP mannuronic acid require the products of algA and algC to convert fructose-6-phosphate to GDP-mannose and then require the product of algD to con…	Allows the bacteria form biofilm; contributes to the persistence of the bacteria in the CF lung: act as an adhesin, preventing the bacteria from being expelled from the lung, and alginate slime layer makes it more difficult for phagocytes to ingest and kill the bacteria	Alginate production is frequently referred to as mucoidy because colonies producing alginate have a wet glistening (mucoid) appearance, which is very different from that of colonies not producing alginate; most of the alginate biosynthetic genes are clustered in the algD operon; Alginate production is highly regulated. Regulatory genes are located in two areas far removed from the biosynthetic ge…
Desulfovibrionaceae sp. DsD-1	VFDB	DSUL_150079	pseB	UDP-N-acetylglucosamine 4,6-dehydratase (inverting)	VFG001301	40.12	3	1	Staphylococcus aureus subsp. aureus MW2	cap8E	Capsule	VF0003	8e-71	0.94737	0.96716	Antiphagocytosis,Defensive virulence factors			Prevent phagocytosis	Produced by over 90% of Staphylococcus aureus strains. Two serotypes (5 and 8) predominate among clinical isolates of S. aureus from humans
Desulfovibrionaceae sp. DsD-1	VFDB	DSUL_140099	gtaB	UTP--glucose-1-phosphate uridylyltransferase	VFG013346	39.93	2	1	Haemophilus influenzae Rd KW20	galU			5e-62	0.99322	1.03169
Desulfovibrionaceae sp. DsD-1	VFDB	DSUL_20258	algI	putative alginate O-acetylase AlgI	VFG000130	39.8	1	3	Pseudomonas aeruginosa PAO1	algI	Alginate	VF0091	8e-92	0.77308	0.85169	Antiphagocytosis,Defensive virulence factors,Serum resistance		Alginate is a linear polymer of high molecular weight composed of the uronic acids <beta>-D-mannuronate and its C-5 epimer, <alpha>-L-guluronate, which are linked by <beta>-1,4 glycosidic bonds; The early steps in the biosynthesis of alginate to form GDP mannuronic acid require the products of algA and algC to convert fructose-6-phosphate to GDP-mannose and then require the product of algD to con…	Allows the bacteria form biofilm; contributes to the persistence of the bacteria in the CF lung: act as an adhesin, preventing the bacteria from being expelled from the lung, and alginate slime layer makes it more difficult for phagocytes to ingest and kill the bacteria	Alginate production is frequently referred to as mucoidy because colonies producing alginate have a wet glistening (mucoid) appearance, which is very different from that of colonies not producing alginate; most of the alginate biosynthetic genes are clustered in the algD operon; Alginate production is highly regulated. Regulatory genes are located in two areas far removed from the biosynthetic ge…
Desulfovibrionaceae sp. DsD-1	VFDB	DSUL_100208		chemotaxis protein MotA	VFG043213	39.78	3	1	Yersinia enterocolitica subsp. enterocolitica 8081	motA			3e-58	0.94576	0.98239
Desulfovibrionaceae sp. DsD-1	VFDB	DSUL_90078	atoC	DNA-binding transcriptional activator/ornithine decarboxylase inhibitor AtoC	VFG001214	39.24	1	1	Pseudomonas aeruginosa PAO1	pilR	Type IV pili	VF0082	2e-100	0.97807	1.00225	Adherence,Offensive virulence factors,Twitching motility			Attaches to host cells, but not to mucin, causing a twitching motility that allows the bacteria to move along the cell surface; biofilm formation	PilA, B, C, D, E, F, M, N, O, P, Q, T, U, V, W, X, Y1, Y2, Z, and fimT, U. V are involved in the biogenesis and machanical function of pili, pilG, H, I, K, chpA, B, C, D, E, pilS, R, fimS, rpoN, algR, algU, and vfr are involved in transcriptional regulation and chemosensory pathways that control the expression or activity of the twitching motility of the pili	The C-terminal receptor-binding domain of pilin binds to asialoGM1 gangliosies on host cells. Generally, GM1 gangliosides contain a sialic acid moiety. P.aeruginosa produces a neuraminidase which removes sialic acid residues from the GM1 to form the asialoGM1, which is a better receptor for the pili; The asialoGM1 is present in increased abundance on the surface of cystic fibrosis respiratory epi…
Desulfovibrionaceae sp. DsD-1	VFDB	DSUL_160031	cpsB	mannose-1-phosphate guanylyltransferase	VFG002222	39.19	4	1	Brucella melitensis bv. 1 str. 16M	manCoAg	LPS	VF0367	3e-104	0.9916	0.99578	Defensive virulence factors,Immune modulator,Intracellular survival,Invasion,Offensive virulence factors			Plays a role in entry and early survival inside macrophages;Resistance to innate-immunity anti-bacterial responses;a modulator of the immune response	Brucella possesses a non-classical LPS as compared with the so-called classical LPS from enterobacteria such as Escherichia coli. B. abortus lipid A possesses a diaminoglucose backbone (rather than glucosamine), and acyl groups are longer (C28 rather than C12 and C16) and are only linked to the core by amide bounds (rather than ester and amide bonds).; In contrast to enterobacterial LPSs, Brucell…	The entry and early survival stages of smooth Brucella are lipid-raft-dependent. The entry-gateway seems to include Brucella surface-exposed HSP60-PrPc (cellular prion protein) interaction but also a SR-A (class A scavenger)-lipid-A interaction and is also dependent on the LPS O-chain. And the LPS O-chain ensures the Brucella containing vacuole (BCV) aviodance of fusion with lysosomes transiently…
Desulfovibrionaceae sp. DsD-1	VFDB	DSUL_50411	fabG	3-oxoacyl-[acyl-carrier-protein] reductase FabG	VFG005767	39.17	1	1	Streptococcus agalactiae 2603V/R	cylG			2e-49	0.97166	1
Desulfovibrionaceae sp. DsD-1	VFDB	DSUL_130003	coaD	Phosphopantetheine adenylyltransferase	VFG000320	38.51	1	1	Helicobacter pylori 26695	kdtB	LPS	VF0056	1e-35	0.89697	0.94268	Adherence,Defensive virulence factors,Endotoxin,Offensive virulence factors		Under-phosphorylation and under-acylation of lipid A compared with enterobacterial lipid A; the average length of the fatty acid chains in H. pylori lipid A is longer (16 to 18 carbons) than in E. coli (12 to 14 carbons)	H. pylori LPS have much lower immunobiological activities than enterobacterial LPS, thus may prolong H. pylori infection for longer; mediates a lectin-like interaction with laminin, the binding may disrupt epithelial cell-basement membrane interactions contributing to the disruption of gastric mucosal integrity and the development of gastric leakiness associated with the bacterium
Desulfovibrionaceae sp. DsD-1	VFDB	DSUL_30079	galE	UDP-glucose 4-epimerase	VFG002361	38.39	1	1	Yersinia enterocolitica subsp. enterocolitica 8081	galE	O-antigen	VF0392	3e-61	0.92262	0.95092	Nonspecific virulence factors,Other			LPS O antigen mutants were severely impaired in their ability to colonize the Peyer's patches and did not colonize spleen and liver. The absence of O antigen in the outer membrane affects the expression of other Yersinia virulence factors.	Y. enterocolitica O antigen expression is temperature regulated.
Desulfovibrionaceae sp. DsD-1	VFDB	DSUL_90078	atoC	DNA-binding transcriptional activator/ornithine decarboxylase inhibitor AtoC	VFG043345	38.34	2	1	Legionella pneumophila subsp. pneumophila str. Philadelphia 1	fleR/flrC			1e-94	1.00658	1.01325
Desulfovibrionaceae sp. DsD-1	VFDB	DSUL_20370	fcl	GDP-L-fucose synthase	VFG001956	38.19	2	1	Campylobacter jejuni subsp. jejuni NCTC 11168	fcl	Capsule	VF0323	4e-73	0.94751	0.99133	Adherence,Fimbrial structure,Offensive virulence factors		The capsule consists of repeating oligosaccharide units attached to a dipalmitoyl-glycerophosphate lipid anchor; The CPS is extensively substituted with variable O-methylphosphoramidate, methyl, ethanolamine, and N-glycerol groups	Play an important role in bacterial survival and persistance in the enviroment and evasion of host immune response; the presence of heptose residues in the capsule may be important for virulence. Heptose residues found in some cell surface-located glycoconjugates are required for adhesion	Major antigenic component of the classic Penner serotyping system; Variation in the capsule structure may caused by multiple mechanisms, such as exchange of capsular genes and entire clusters by horizontal transfer, gene duplication, deletion, fusion and the presence of homopolymeric G tracts in several cps genes
Desulfovibrionaceae sp. DsD-1	VFDB	DSUL_50318		protein of unknown function	VFG036992	38.16	1	1	Neisseria meningitidis MC58	mtrD	MtrCDE	VF0451	9e-25	0.14246	0.90476	Defensive virulence factors,Efflux pump			A tripartite multidrug efflux pump essential for resistance to <beta>-lactams (penicillin G and nafcillin), macrolides (erythromycin), and host-derived compounds (peptide LL-37 and progesterone and essential for growth of gonococci in the lower genital tract of experimentally infected female mice	Resistance/nodulation/division (RND)-type efflux pump;regulated by two transcriptional regulators: a repressor MtrR and an activator MtrA
Desulfovibrionaceae sp. DsD-1	VFDB	DSUL_20235		sigma-54 dependent transcriptional regulator, flagellar regulatory protein	VFG002085	37.91	9	2	Vibrio cholerae O1 biovar El Tor str. N16961	vasH	T6SS	VF0335	6e-60	0.63208	0.99112	Offensive virulence factors,Secretion system,Type VI secretion system			Antibacterial and antienkaryotic activities	The genes in VAS cluster showed homology to L. pneumophila icmF, the cluster was designated the IcmF-associated homologous protein (IAHP) gene cluster;requires endocytosis by host cell to secrete VgrG	VgrG1 carries an enzymatically active domain that is capable of cross-linking actin in eukaryotic cells; three effector-immunity pairs are identified so far, TseL-TsiV1, VasX-TsiV2, VgrG3-TsiV3
Desulfovibrionaceae sp. DsD-1	VFDB	DSUL_50300	epsL	Uncharacterized sugar transferase EpsL	VFG013365	37.77	3	1	Haemophilus influenzae Rd KW20	wbaP/rfbP			2e-27	0.39915	0.85845
Desulfovibrionaceae sp. DsD-1	VFDB	DSUL_150132	mamE	Magnetosome protein MamE	VFG014984	37.66	1	3	Pseudomonas aeruginosa PAO1	algW			3e-35	0.59383	0.93902
Desulfovibrionaceae sp. DsD-1	VFDB	DSUL_150078	pseC	UDP-4-amino-4, 6-dideoxy-N-acetyl-beta-L-altrosamine transaminase	VFG000033	37.56	1	1	Bordetella pertussis Tohama I	bplF	LPS	VF0033	7e-84	0.94146	1	Defensive virulence factors,Endotoxin			Prevents clearance of the organism by host surfactant protein; confers protection to the bacterium from complement-mediated cell lysis	B. pertussis LPS lacks a repetitive O-antigen due to the deletion of the wbm cluster; two types, band A and B. The band A trisaccharide from B. pertussis 1414 is composed of N-acetyl-D-glucosamine (D-GlcNAc), 2,3-diacetamido-2,3-dideoxy-D-mannuronic acid (D-ManNAc3NAcA), and 2-acetamido-4-methylaminofucose (FucNAc4NMe); The B. pertussis bpl locus is required for the biosynthesis of trisaccharide …
Desulfovibrionaceae sp. DsD-1	VFDB	DSUL_20150	eryC	Erythromycin biosynthesis sensory transduction protein EryC1	VFG000036	37.53	1	1	Bordetella pertussis Tohama I	bplC	LPS	VF0033	4e-72	0.96053	0.99727	Defensive virulence factors,Endotoxin			Prevents clearance of the organism by host surfactant protein; confers protection to the bacterium from complement-mediated cell lysis	B. pertussis LPS lacks a repetitive O-antigen due to the deletion of the wbm cluster; two types, band A and B. The band A trisaccharide from B. pertussis 1414 is composed of N-acetyl-D-glucosamine (D-GlcNAc), 2,3-diacetamido-2,3-dideoxy-D-mannuronic acid (D-ManNAc3NAcA), and 2-acetamido-4-methylaminofucose (FucNAc4NMe); The B. pertussis bpl locus is required for the biosynthesis of trisaccharide …
Desulfovibrionaceae sp. DsD-1	VFDB	DSUL_90078	atoC	DNA-binding transcriptional activator/ornithine decarboxylase inhibitor AtoC	VFG001249	37.5	3	1	Pseudomonas aeruginosa PAO1	fleR	Flagella	VF0273	1e-93	1.0148	1.05263	Adherence,Motility,Nonspecific virulence factors,Offensive virulence factors			Swimming motility; play a role in biofilm formation and other pathogenic adaptations
Desulfovibrionaceae sp. DsD-1	VFDB	DSUL_150008		protein of unknown function	VFG000079	37.5	2	6	Listeria monocytogenes EGD-e	clpC	ClpC	VF0072	0.005	0.03902	0.82051	Defensive virulence factors,Stress protein			An ATPase promoting early escape form the phagosome of macrophages;ClpC is also required for adhesion and invasion, possibly by modulating the expression of InlA,InlB and ActA	27-kDa stress protein belongs to the Hsp100/Clp family; Regulation of Clp protease expression is mediated by CtsR, the product of the first gene in the ClpC operon
Desulfovibrionaceae sp. DsD-1	VFDB	DSUL_50461	clpB	chaperone protein ClpB	VFG002076	37.32	4	1	Pseudomonas aeruginosa PAO1	clpV1	HSI-I	VF0334	6e-170	0.98337	1.02543	Offensive virulence factors,Secretion system,Type VI secretion system			Play role in chronic P. aeruginosa infections	HSI-I is highly homologous to a group of genes found in many Gram-negative proteobacteria that have been termed the IcmF-associated homologous protein (IAHP) cluster and encodes a secretory system that may play a general role in mediating host interaction	Encoding a protein secretion apparatus for exporting Hcp1, a hexameric protein that forms rings with 40 angstrom internal diameter; a ClpB-like AAA+ family protein, ClpV1, forms a core component of this secretion apparatus and is likely to provide the energy for translocation of Hcp1
Desulfovibrionaceae sp. DsD-1	VFDB	DSUL_90078	atoC	DNA-binding transcriptional activator/ornithine decarboxylase inhibitor AtoC	VFG000116	37.25	4	1	Pseudomonas aeruginosa PAO1	algB	Alginate	VF0091	3e-88	0.98904	1.00445	Antiphagocytosis,Defensive virulence factors,Serum resistance		Alginate is a linear polymer of high molecular weight composed of the uronic acids <beta>-D-mannuronate and its C-5 epimer, <alpha>-L-guluronate, which are linked by <beta>-1,4 glycosidic bonds; The early steps in the biosynthesis of alginate to form GDP mannuronic acid require the products of algA and algC to convert fructose-6-phosphate to GDP-mannose and then require the product of algD to con…	Allows the bacteria form biofilm; contributes to the persistence of the bacteria in the CF lung: act as an adhesin, preventing the bacteria from being expelled from the lung, and alginate slime layer makes it more difficult for phagocytes to ingest and kill the bacteria	Alginate production is frequently referred to as mucoidy because colonies producing alginate have a wet glistening (mucoid) appearance, which is very different from that of colonies not producing alginate; most of the alginate biosynthetic genes are clustered in the algD operon; Alginate production is highly regulated. Regulatory genes are located in two areas far removed from the biosynthetic ge…
Desulfovibrionaceae sp. DsD-1	VFDB	DSUL_20279		Sigma-54-dependent Fis family transcriptional regulator	VFG001249	37.1	3	2	Pseudomonas aeruginosa PAO1	fleR	Flagella	VF0273	3e-87	0.98218	1.04863	Adherence,Motility,Nonspecific virulence factors,Offensive virulence factors			Swimming motility; play a role in biofilm formation and other pathogenic adaptations
Desulfovibrionaceae sp. DsD-1	VFDB	DSUL_100208		chemotaxis protein MotA	VFG002534	36.92	2	1	Burkholderia pseudomallei K96243	motA	Flagella	VF0430	6e-59	0.97552	0.98239	Invasion,Offensive virulence factors			Polar flagella required for motility and macrophage invasion
Desulfovibrionaceae sp. DsD-1	VFDB	DSUL_60215	lspA	Lipoprotein signal peptidase	VFG002161	36.81	1	1	Listeria monocytogenes EGD-e	lspA	Lsp	VF0351	2e-25	0.88344	0.93506	Enzyme,Nonspecific virulence factors,Peptidase			A lipoprotein-specific signal peptidase SPase II, responsible for the maturation of lipoproteins in listerial pathogenesis; the deletion mutant failed to process several lipoproteins and the mutant bacteria are clearly impaired in phagosomal escape
Desulfovibrionaceae sp. DsD-1	VFDB	DSUL_160031	cpsB	mannose-1-phosphate guanylyltransferase	VFG000315	36.79	5	1	Helicobacter pylori 26695	rfbM	LPS	VF0056	1e-90	0.9937	1.00638	Adherence,Defensive virulence factors,Endotoxin,Offensive virulence factors		Under-phosphorylation and under-acylation of lipid A compared with enterobacterial lipid A; the average length of the fatty acid chains in H. pylori lipid A is longer (16 to 18 carbons) than in E. coli (12 to 14 carbons)	H. pylori LPS have much lower immunobiological activities than enterobacterial LPS, thus may prolong H. pylori infection for longer; mediates a lectin-like interaction with laminin, the binding may disrupt epithelial cell-basement membrane interactions contributing to the disruption of gastric mucosal integrity and the development of gastric leakiness associated with the bacterium
Desulfovibrionaceae sp. DsD-1	VFDB	DSUL_20279		Sigma-54-dependent Fis family transcriptional regulator	VFG000116	36.76	4	2	Pseudomonas aeruginosa PAO1	algB	Alginate	VF0091	5e-85	0.96436	1.08463	Antiphagocytosis,Defensive virulence factors,Serum resistance		Alginate is a linear polymer of high molecular weight composed of the uronic acids <beta>-D-mannuronate and its C-5 epimer, <alpha>-L-guluronate, which are linked by <beta>-1,4 glycosidic bonds; The early steps in the biosynthesis of alginate to form GDP mannuronic acid require the products of algA and algC to convert fructose-6-phosphate to GDP-mannose and then require the product of algD to con…	Allows the bacteria form biofilm; contributes to the persistence of the bacteria in the CF lung: act as an adhesin, preventing the bacteria from being expelled from the lung, and alginate slime layer makes it more difficult for phagocytes to ingest and kill the bacteria	Alginate production is frequently referred to as mucoidy because colonies producing alginate have a wet glistening (mucoid) appearance, which is very different from that of colonies not producing alginate; most of the alginate biosynthetic genes are clustered in the algD operon; Alginate production is highly regulated. Regulatory genes are located in two areas far removed from the biosynthetic ge…
Desulfovibrionaceae sp. DsD-1	VFDB	DSUL_20279		Sigma-54-dependent Fis family transcriptional regulator	VFG001214	36.63	1	2	Pseudomonas aeruginosa PAO1	pilR	Type IV pili	VF0082	1e-96	0.96238	1.09213	Adherence,Offensive virulence factors,Twitching motility			Attaches to host cells, but not to mucin, causing a twitching motility that allows the bacteria to move along the cell surface; biofilm formation	PilA, B, C, D, E, F, M, N, O, P, Q, T, U, V, W, X, Y1, Y2, Z, and fimT, U. V are involved in the biogenesis and machanical function of pili, pilG, H, I, K, chpA, B, C, D, E, pilS, R, fimS, rpoN, algR, algU, and vfr are involved in transcriptional regulation and chemosensory pathways that control the expression or activity of the twitching motility of the pili	The C-terminal receptor-binding domain of pilin binds to asialoGM1 gangliosies on host cells. Generally, GM1 gangliosides contain a sialic acid moiety. P.aeruginosa produces a neuraminidase which removes sialic acid residues from the GM1 to form the asialoGM1, which is a better receptor for the pili; The asialoGM1 is present in increased abundance on the surface of cystic fibrosis respiratory epi…
Desulfovibrionaceae sp. DsD-1	VFDB	DSUL_160074		protein of unknown function	VFG043385	36.62	1	4	Helicobacter pylori 26695	ylxH			3e-08	0.2415	0.89873
Desulfovibrionaceae sp. DsD-1	VFDB	DSUL_150075		N-acylneuraminate-9-phosphate synthase	VFG012022	36.44	1	1	Campylobacter jejuni subsp. jejuni NCTC 11168	pseI			6e-56	1	1
Desulfovibrionaceae sp. DsD-1	VFDB	DSUL_150071		putative DegT/DnrJ/EryC1/StrS	VFG000036	36.31	1	2	Bordetella pertussis Tohama I	bplC	LPS	VF0033	5e-62	1	1.0082	Defensive virulence factors,Endotoxin			Prevents clearance of the organism by host surfactant protein; confers protection to the bacterium from complement-mediated cell lysis	B. pertussis LPS lacks a repetitive O-antigen due to the deletion of the wbm cluster; two types, band A and B. The band A trisaccharide from B. pertussis 1414 is composed of N-acetyl-D-glucosamine (D-GlcNAc), 2,3-diacetamido-2,3-dideoxy-D-mannuronic acid (D-ManNAc3NAcA), and 2-acetamido-4-methylaminofucose (FucNAc4NMe); The B. pertussis bpl locus is required for the biosynthesis of trisaccharide …
Desulfovibrionaceae sp. DsD-1	VFDB	DSUL_150078	pseC	UDP-4-amino-4, 6-dideoxy-N-acetyl-beta-L-altrosamine transaminase	VFG012006	36.27	2	1	Campylobacter jejuni subsp. jejuni NCTC 11168	pseC			3e-68	1	1.0266
Desulfovibrionaceae sp. DsD-1	VFDB	DSUL_20174		flagellar motor switch protein FliM	VFG001256	36.25	1	1	Pseudomonas aeruginosa PAO1	fliM	Flagella	VF0273	5e-68	0.81013	0.99071	Adherence,Motility,Nonspecific virulence factors,Offensive virulence factors			Swimming motility; play a role in biofilm formation and other pathogenic adaptations
Desulfovibrionaceae sp. DsD-1	VFDB	DSUL_50461	clpB	chaperone protein ClpB	VFG002084	36.19	5	1	Vibrio cholerae O1 biovar El Tor str. N16961	clpB/vasG	T6SS	VF0335	2e-154	0.99194	0.99653	Offensive virulence factors,Secretion system,Type VI secretion system			Antibacterial and antienkaryotic activities	The genes in VAS cluster showed homology to L. pneumophila icmF, the cluster was designated the IcmF-associated homologous protein (IAHP) gene cluster;requires endocytosis by host cell to secrete VgrG	VgrG1 carries an enzymatically active domain that is capable of cross-linking actin in eukaryotic cells; three effector-immunity pairs are identified so far, TseL-TsiV1, VasX-TsiV2, VgrG3-TsiV3
Desulfovibrionaceae sp. DsD-1	VFDB	DSUL_150079	pseB	UDP-N-acetylglucosamine 4,6-dehydratase (inverting)	VFG001300	36.11	5	1	Staphylococcus aureus subsp. aureus MW2	cap8D	Capsule	VF0003	1e-44	0.47446	0.8597	Antiphagocytosis,Defensive virulence factors			Prevent phagocytosis	Produced by over 90% of Staphylococcus aureus strains. Two serotypes (5 and 8) predominate among clinical isolates of S. aureus from humans
Desulfovibrionaceae sp. DsD-1	VFDB	DSUL_30079	galE	UDP-glucose 4-epimerase	VFG000314	35.82	2	1	Helicobacter pylori 26695	gluE	LPS	VF0056	1e-56	0.97384	1.02761	Adherence,Defensive virulence factors,Endotoxin,Offensive virulence factors		Under-phosphorylation and under-acylation of lipid A compared with enterobacterial lipid A; the average length of the fatty acid chains in H. pylori lipid A is longer (16 to 18 carbons) than in E. coli (12 to 14 carbons)	H. pylori LPS have much lower immunobiological activities than enterobacterial LPS, thus may prolong H. pylori infection for longer; mediates a lectin-like interaction with laminin, the binding may disrupt epithelial cell-basement membrane interactions contributing to the disruption of gastric mucosal integrity and the development of gastric leakiness associated with the bacterium
Desulfovibrionaceae sp. DsD-1	VFDB	DSUL_90078	atoC	DNA-binding transcriptional activator/ornithine decarboxylase inhibitor AtoC	VFG043319	35.55	5	2	Legionella pneumophila subsp. pneumophila str. Philadelphia 1	fleQ			5e-83	0.99151	1.02412
Desulfovibrionaceae sp. DsD-1	VFDB	DSUL_160120	pdxJ	pyridoxine 5'-phosphate synthase	VFG043390	35.5	1	1	Helicobacter pylori 26695	pdxJ			2e-39	1	1.08714
Desulfovibrionaceae sp. DsD-1	VFDB	DSUL_50149		flagellar motor switch protein FliG	VFG006562	35.31	5	1	Helicobacter pylori 26695	fliG			2e-56	0.93294	0.94955
Desulfovibrionaceae sp. DsD-1	VFDB	DSUL_90078	atoC	DNA-binding transcriptional activator/ornithine decarboxylase inhibitor AtoC	VFG043381	35.17	8	1	Helicobacter pylori 26695	flgR			1e-70	0.83553	1
Desulfovibrionaceae sp. DsD-1	VFDB	DSUL_160054	udg	UDP-glucose 6-dehydrogenase	VFG000122	35.16	1	1	Pseudomonas aeruginosa PAO1	algD	Alginate	VF0091	8e-58	0.81798	0.83486	Antiphagocytosis,Defensive virulence factors,Serum resistance		Alginate is a linear polymer of high molecular weight composed of the uronic acids <beta>-D-mannuronate and its C-5 epimer, <alpha>-L-guluronate, which are linked by <beta>-1,4 glycosidic bonds; The early steps in the biosynthesis of alginate to form GDP mannuronic acid require the products of algA and algC to convert fructose-6-phosphate to GDP-mannose and then require the product of algD to con…	Allows the bacteria form biofilm; contributes to the persistence of the bacteria in the CF lung: act as an adhesin, preventing the bacteria from being expelled from the lung, and alginate slime layer makes it more difficult for phagocytes to ingest and kill the bacteria	Alginate production is frequently referred to as mucoidy because colonies producing alginate have a wet glistening (mucoid) appearance, which is very different from that of colonies not producing alginate; most of the alginate biosynthetic genes are clustered in the algD operon; Alginate production is highly regulated. Regulatory genes are located in two areas far removed from the biosynthetic ge…
Desulfovibrionaceae sp. DsD-1	VFDB	DSUL_50162		serine protease Do	VFG014950	34.97	1	2	Pseudomonas aeruginosa PAO1	mucD			2e-63	0.90506	0.91277
Desulfovibrionaceae sp. DsD-1	VFDB	DSUL_50411	fabG	3-oxoacyl-[acyl-carrier-protein] reductase FabG	VFG000934	34.92	2	1	Escherichia coli CFT073	entA	Enterobactin	VF0228	1e-33	1.01613	1.02024	Iron uptake system,Nonspecific virulence factors,Siderophore	UPEC	A 669-kDa catecholate (which contain catechol rings) that is synthesized by E. coli and S. typhiumurium; Ferric enterobactin receptor FepA is a 724-residue integral outer membrane protein that transports ferric enterobactin into the periplasm; crystal structure of FepA: 1FEP	Iron uptake: the siderophore enterobactin imported through the FepA receptor and the FepBCDG system	An extremely effective iron chelator, with a formation constant for the iron complex of 1049. Fe3+ is coordinated by six catechol oxygens to form a metal chelate with a net negative charge of three
Desulfovibrionaceae sp. DsD-1	VFDB	DSUL_100178	lolD	lipoprotein release complex - ATP binding subunit	VFG002059	34.87	1	2	Pseudomonas aeruginosa PAO1	tagT	HSI-I	VF0334	2e-21	0.8159	0.85903	Offensive virulence factors,Secretion system,Type VI secretion system			Play role in chronic P. aeruginosa infections	HSI-I is highly homologous to a group of genes found in many Gram-negative proteobacteria that have been termed the IcmF-associated homologous protein (IAHP) cluster and encodes a secretory system that may play a general role in mediating host interaction	Encoding a protein secretion apparatus for exporting Hcp1, a hexameric protein that forms rings with 40 angstrom internal diameter; a ClpB-like AAA+ family protein, ClpV1, forms a core component of this secretion apparatus and is likely to provide the energy for translocation of Hcp1
Desulfovibrionaceae sp. DsD-1	VFDB	DSUL_90078	atoC	DNA-binding transcriptional activator/ornithine decarboxylase inhibitor AtoC	VFG001248	34.79	6	2	Pseudomonas aeruginosa PAO1	fleQ	Flagella	VF0273	3e-82	0.97959	1.05263	Adherence,Motility,Nonspecific virulence factors,Offensive virulence factors			Swimming motility; play a role in biofilm formation and other pathogenic adaptations
Desulfovibrionaceae sp. DsD-1	VFDB	DSUL_50300	epsL	Uncharacterized sugar transferase EpsL	VFG001309	34.78	1	1	Staphylococcus aureus subsp. aureus MW2	cap8M	Capsule	VF0003	2e-30	0.84018	0.99459	Antiphagocytosis,Defensive virulence factors			Prevent phagocytosis	Produced by over 90% of Staphylococcus aureus strains. Two serotypes (5 and 8) predominate among clinical isolates of S. aureus from humans
Desulfovibrionaceae sp. DsD-1	VFDB	DSUL_50149		flagellar motor switch protein FliG	VFG002005	34.65	1	1	Legionella pneumophila subsp. pneumophila str. Philadelphia 1	fliG	Flagella	VF0157	7e-69	0.97626	1	Motility,Nonspecific virulence factors			Not required for intracellular growth but enhance the invasion capacity	Flagella expression is associated with the cellular cycle in L. pneumophila, the bacteria are not motile while multiplying in host cells, but become motile in the later stages of the infection process
Desulfovibrionaceae sp. DsD-1	VFDB	DSUL_150075		N-acylneuraminate-9-phosphate synthase	VFG000252	34.53	3	1	Neisseria meningitidis MC58	siaC/synC	Capsule	VF0079	4e-36	0.87966	0.89504	Antiphagocytosis,Defensive virulence factors			Mediate resistance to both phagocytosis and complement-mediated killing; Opa- and Opc-meidated invasion into host cells is also blocked by the expression of a capsule	The meningococcal capsule-synthesis (cps) gene cluseter consists of five regions: ; region A harbours the polysaccharide synthesis operon (sia, syn genes); region B contains lipgenes responsible for lipid modification; region C harbours ctr genes necessary for polysaccharide transport; region D is involved in lipopolysaccharide synthesis; region D' is a truncated duplication of the region D; regi…
Desulfovibrionaceae sp. DsD-1	VFDB	DSUL_30079	galE	UDP-glucose 4-epimerase	VFG013286	34.52	3	1	Haemophilus influenzae Rd KW20	galE			4e-56	0.91716	0.95092
Desulfovibrionaceae sp. DsD-1	VFDB	DSUL_160030	rfbC	dTDP-4-dehydrorhamnose 3,5-epimerase	VFG001958	34.52	2	1	Campylobacter jejuni subsp. jejuni NCTC 11168	rfbC	Capsule	VF0323	5e-22	0.79621	0.92818	Adherence,Fimbrial structure,Offensive virulence factors		The capsule consists of repeating oligosaccharide units attached to a dipalmitoyl-glycerophosphate lipid anchor; The CPS is extensively substituted with variable O-methylphosphoramidate, methyl, ethanolamine, and N-glycerol groups	Play an important role in bacterial survival and persistance in the enviroment and evasion of host immune response; the presence of heptose residues in the capsule may be important for virulence. Heptose residues found in some cell surface-located glycoconjugates are required for adhesion	Major antigenic component of the classic Penner serotyping system; Variation in the capsule structure may caused by multiple mechanisms, such as exchange of capsular genes and entire clusters by horizontal transfer, gene duplication, deletion, fusion and the presence of homopolymeric G tracts in several cps genes
Desulfovibrionaceae sp. DsD-1	VFDB	DSUL_20279		Sigma-54-dependent Fis family transcriptional regulator	VFG001248	34.46	7	4	Pseudomonas aeruginosa PAO1	fleQ	Flagella	VF0273	3e-67	1	1.03061	Adherence,Motility,Nonspecific virulence factors,Offensive virulence factors			Swimming motility; play a role in biofilm formation and other pathogenic adaptations
Desulfovibrionaceae sp. DsD-1	VFDB	DSUL_20279		Sigma-54-dependent Fis family transcriptional regulator	VFG043345	34.36	2	2	Legionella pneumophila subsp. pneumophila str. Philadelphia 1	fleR/flrC			3e-88	0.96832	1.07947
Desulfovibrionaceae sp. DsD-1	VFDB	DSUL_50300	epsL	Uncharacterized sugar transferase EpsL	VFG001369	34.24	2	1	Streptococcus pneumoniae TIGR4	cps4E	Capsule	VF0144	6e-30	0.84018	0.87204	Antiphagocytosis,Defensive virulence factors			Resistant to complement deposition and masks cell wall-associated complement from being recognized by the complement receptors on phagocytes	Ninety different capsule types have been identified. Each has a structurally distinct capsule, composed of repeating oligosaccharide units joined by glycosidic linkages
Desulfovibrionaceae sp. DsD-1	VFDB	DSUL_80014		MFS transporter, DHA2 family, multidrug resistance protein	VFG036956	34.14	1	1	Neisseria meningitidis MC58	farB	FarAB	VF0450	3e-105	0.97441	0.98606	Defensive virulence factors,Efflux pump			Mediates the resistance to antimicrobial long-chain fatty acids	The far efflux system is composed of the FarA membrane fusion protein, the FarB cytoplasmic membrane transporter protein, and the MtrE protein as the outer membrane channel to export antibacterial fatty acids from inside the cell;belongs to Major Facilitator Superfamily (MFS) of efflux pumps and uses the proton motive force as an energy source for export of toxic agents
Desulfovibrionaceae sp. DsD-1	VFDB	DSUL_40002	livF	branched chain amino acid/phenylalanine ABC transporter ATP binding subunit LivF	VFG001269	34.06	5	3	Bordetella pertussis Tohama I	cyaB	Cya	VF0028	4e-18	0.32163	0.90873	Adenylate cyclase,Intracellular toxin,Membrane-damaging,Offensive virulence factors,Pore-forming,RTX toxin,Toxin		1706 residues-long protein, calmodulin-activated adenylate cyclase catalytic activity is located within the N-terminal 400 amino acids. The remaining 1306aa C-terminal cell binding domain, homologous to the Repeats-in-Toxin (RTX) family of calcium-binding, pore-forming bacterial protein toxins, mediates delivery of the catalytic domain into the cytoplasm of eukaryotic cells. The latter consists i…	Bifunctional toxin harboring both adenylate cyclase and hemolytic activities;function primarily as an anti-inflammatory factor	Originally identified as a hemolysin because it will lyse red blood cells; secreted by type I pathway and secretion requires CyaB, D, E proteins	Binds to <alpha>M<beta>2 integrin (CD11b/CD18, Mac-1, or CR3), activated by calmodulin and catalyzes the production of intracellular cAMP from ATP. This uncontrolled cAMP concentration leads to paralysis of the killing functions in phagocytic and immune effector cells
Desulfovibrionaceae sp. DsD-1	VFDB	DSUL_20150	eryC	Erythromycin biosynthesis sensory transduction protein EryC1	VFG000033	33.95	2	2	Bordetella pertussis Tohama I	bplF	LPS	VF0033	8e-52	0.91951	0.99211	Defensive virulence factors,Endotoxin			Prevents clearance of the organism by host surfactant protein; confers protection to the bacterium from complement-mediated cell lysis	B. pertussis LPS lacks a repetitive O-antigen due to the deletion of the wbm cluster; two types, band A and B. The band A trisaccharide from B. pertussis 1414 is composed of N-acetyl-D-glucosamine (D-GlcNAc), 2,3-diacetamido-2,3-dideoxy-D-mannuronic acid (D-ManNAc3NAcA), and 2-acetamido-4-methylaminofucose (FucNAc4NMe); The B. pertussis bpl locus is required for the biosynthesis of trisaccharide …
Desulfovibrionaceae sp. DsD-1	VFDB	DSUL_100178	lolD	lipoprotein release complex - ATP binding subunit	VFG001266	33.95	4	4	Pseudomonas aeruginosa PAO1	pchI	Pyochelin	VF0095	1e-18	0.37456	0.94714	Iron uptake system,Nonspecific virulence factors,Siderophore			Effective at promoting iron uptake in P. aeruginosa; catalyzes the formation of tissue-damaging free radicals; pyochelin also binds other transition metals (e.g. Mo(IV), Co(II)) with appreciable affinity and is implicated in the delivery of both Co(II) and Mo(IV) to P. aeruginosa cells	The genes for pyochelin biosynthesis are in two separate operons, pchDCBA, involved in the synthesis of the pyochelin precursor salicylic acid and pchEFGHI. pchHI appear to have an export function. The fptA gene encoding the 75 kDa ferric pyochelin receptor occurs immediately downstream of pchI	Pyochelin is a structurally unique siderophore possessing phenolate, but neither a hydroxamate nor a catecholate moiety. Pyochelin binds Fe (III) in a 2:1 stoichiometry with comparatively low affinity (stability constant, 10**5); FptA is the specific receptor for Fe(III)-pyochelin
Desulfovibrionaceae sp. DsD-1	VFDB	DSUL_90078	atoC	DNA-binding transcriptional activator/ornithine decarboxylase inhibitor AtoC	VFG002085	33.81	9	3	Vibrio cholerae O1 biovar El Tor str. N16961	vasH	T6SS	VF0335	2e-58	0.78679	0.91447	Offensive virulence factors,Secretion system,Type VI secretion system			Antibacterial and antienkaryotic activities	The genes in VAS cluster showed homology to L. pneumophila icmF, the cluster was designated the IcmF-associated homologous protein (IAHP) gene cluster;requires endocytosis by host cell to secrete VgrG	VgrG1 carries an enzymatically active domain that is capable of cross-linking actin in eukaryotic cells; three effector-immunity pairs are identified so far, TseL-TsiV1, VasX-TsiV2, VgrG3-TsiV3
Desulfovibrionaceae sp. DsD-1	VFDB	DSUL_20279		Sigma-54-dependent Fis family transcriptional regulator	VFG043381	33.74	8	3	Helicobacter pylori 26695	flgR			7e-65	0.80396	1.06562
Desulfovibrionaceae sp. DsD-1	VFDB	DSUL_100144	fleN	Antiactivator FleN	VFG011850	33.73	4	1	Campylobacter jejuni subsp. jejuni NCTC 11168	flhG			2e-36	0.875	0.9
Desulfovibrionaceae sp. DsD-1	VFDB	DSUL_50149		flagellar motor switch protein FliG	VFG001252	33.54	2	1	Pseudomonas aeruginosa PAO1	fliG	Flagella	VF0273	3e-62	0.95266	0.95549	Adherence,Motility,Nonspecific virulence factors,Offensive virulence factors			Swimming motility; play a role in biofilm formation and other pathogenic adaptations
Desulfovibrionaceae sp. DsD-1	VFDB	DSUL_50149		flagellar motor switch protein FliG	VFG002501	33.33	3	1	Burkholderia pseudomallei K96243	fliG	Flagella	VF0430	2e-57	0.97033	0.98792	Invasion,Offensive virulence factors			Polar flagella required for motility and macrophage invasion
Desulfovibrionaceae sp. DsD-1	VFDB	DSUL_50149		flagellar motor switch protein FliG	VFG001898	33.33	4	1	Campylobacter jejuni subsp. jejuni NCTC 11168	fliG	Flagella	VF0114	3e-57	0.96491	0.97923	Chemotaxis,Invasion,Motility,Nonspecific virulence factors,Offensive virulence factors,Phase variation		A single unsheathed flagellum that is present at each pole; Over 40 genes are involved in C. jejuni flagella biogenesis and assembly	Penetrating the mucus barrier; chemotaxis is also important for intestinal colonization;In the absence of a type III secretion system, the flagellar secretion apparatus appears to secrete several putative virulence proteins including FspA, FlaC and up to eight Cia proteins	Two different (approximately 59-kDa) flagellin subunits, FlaA and FlaB are subject to both antigenic variation and phase variation; The expression of FlaA and FlaB is controlled by different transcription factors, namely the alternative sigma28 (FlaA) and sigma54 (FlaB) transcription factors;post-translationally modified through O-linked glycosylation. The major modification are pseudaminic acid …
Desulfovibrionaceae sp. DsD-1	VFDB	DSUL_50256		protein of unknown function	VFG002059	33.33	3	1	Pseudomonas aeruginosa PAO1	tagT	HSI-I	VF0334	1e-21	0.79079	0.84	Offensive virulence factors,Secretion system,Type VI secretion system			Play role in chronic P. aeruginosa infections	HSI-I is highly homologous to a group of genes found in many Gram-negative proteobacteria that have been termed the IcmF-associated homologous protein (IAHP) cluster and encodes a secretory system that may play a general role in mediating host interaction	Encoding a protein secretion apparatus for exporting Hcp1, a hexameric protein that forms rings with 40 angstrom internal diameter; a ClpB-like AAA+ family protein, ClpV1, forms a core component of this secretion apparatus and is likely to provide the energy for translocation of Hcp1
Desulfovibrionaceae sp. DsD-1	VFDB	DSUL_150075		N-acylneuraminate-9-phosphate synthase	VFG001338	33.33	2	1	Streptococcus agalactiae 2603V/R	neuB	Capsule	VF0274	6e-47	0.90087	0.90616	Antiphagocytosis,Defensive virulence factors,Serum resistance		The different capsular polysaccharides consists of high-molecular-weight polymers with a repeating unit composed of glucose, galactose, N-acetylglucosamine and sialic acid; sialic acid plays important role in virulence	Inhibits the binding of the activated complement factor C3b to the surface of S. agalactiae, preventing the activation of the alternative complement pathway and inhibits complement-mediated opsonophagocytosis	GBS can be suclassified into serotypes according to the immunologic type of the polysaccharide capsule. Of the nine serotypes described so far, the type Ia, Ib, II, III and V are reponsible for the majority of invasive human GBS disease; serotype III is particularly important becasue it causes the majority of infection to neonates
Desulfovibrionaceae sp. DsD-1	VFDB	DSUL_160074		protein of unknown function	VFG043350	33.33	2	4	Legionella pneumophila subsp. pneumophila str. Philadelphia 1	fleN			6e-06	0.22373	0.83544
Desulfovibrionaceae sp. DsD-1	VFDB	DSUL_150078	pseC	UDP-4-amino-4, 6-dideoxy-N-acetyl-beta-L-altrosamine transaminase	VFG043371	33.24	3	1	Helicobacter pylori 26695	pseC			1e-60	0.97409	1.00267
Desulfovibrionaceae sp. DsD-1	VFDB	DSUL_90078	atoC	DNA-binding transcriptional activator/ornithine decarboxylase inhibitor AtoC	VFG011946	33.19	7	1	Campylobacter jejuni subsp. jejuni NCTC 11168	flgR			6e-81	0.99123	1.04388
Desulfovibrionaceae sp. DsD-1	VFDB	DSUL_20174		flagellar motor switch protein FliM	VFG002335	33.12	3	1	Yersinia enterocolitica subsp. enterocolitica 8081	fliM	Flagella	VF0394	6e-48	0.81013	0.95808	Invasion,Motility,Nonspecific virulence factors,Offensive virulence factors,Secretion system,Type III secretion system			Required for efficient cellular invasion.; YplA, a phospholipase is secreted by this type III flagellum secretion system. YplA is required for survival of Y. enterocolitica in the Peyer's patches and for stimulation of the acute inflammatory response of the host to the infection.
Desulfovibrionaceae sp. DsD-1	VFDB	DSUL_60117		conserved membrane protein of unknown function	VFG002059	33.04	1	4	Pseudomonas aeruginosa PAO1	tagT	HSI-I	VF0334	1e-12	0.35636	0.94979	Offensive virulence factors,Secretion system,Type VI secretion system			Play role in chronic P. aeruginosa infections	HSI-I is highly homologous to a group of genes found in many Gram-negative proteobacteria that have been termed the IcmF-associated homologous protein (IAHP) cluster and encodes a secretory system that may play a general role in mediating host interaction	Encoding a protein secretion apparatus for exporting Hcp1, a hexameric protein that forms rings with 40 angstrom internal diameter; a ClpB-like AAA+ family protein, ClpV1, forms a core component of this secretion apparatus and is likely to provide the energy for translocation of Hcp1
Desulfovibrionaceae sp. DsD-1	VFDB	DSUL_180001		Zn(2(+)) ABC transporter ATP binding subunit (fragment)	VFG037046	32.88	1	3	Neisseria meningitidis MC58	mntA	MntABC	VF0455	2e-15	0.58167	1.01389	Defensive virulence factors,Stress protein			Quenches ROS that is independent of superoxide dismutase and catalase	An ATP binding cassette (ABC) permease containing a periplasmic metal binding receptor protein (MBR), MntC
Desulfovibrionaceae sp. DsD-1	VFDB	DSUL_150079	pseB	UDP-N-acetylglucosamine 4,6-dehydratase (inverting)	VFG000029	32.87	6	1	Bordetella pertussis Tohama I	bplL	LPS	VF0033	2e-38	0.46314	0.86269	Defensive virulence factors,Endotoxin			Prevents clearance of the organism by host surfactant protein; confers protection to the bacterium from complement-mediated cell lysis	B. pertussis LPS lacks a repetitive O-antigen due to the deletion of the wbm cluster; two types, band A and B. The band A trisaccharide from B. pertussis 1414 is composed of N-acetyl-D-glucosamine (D-GlcNAc), 2,3-diacetamido-2,3-dideoxy-D-mannuronic acid (D-ManNAc3NAcA), and 2-acetamido-4-methylaminofucose (FucNAc4NMe); The B. pertussis bpl locus is required for the biosynthesis of trisaccharide …
Desulfovibrionaceae sp. DsD-1	VFDB	DSUL_50043	mlaF	intermembrane phospholipid transport system, ATP binding subunit MlaF	VFG001206	32.74	3	4	Neisseria meningitidis MC58	fbpC	FbpABC	VF0272	6e-25	0.63352	0.82593	ABC transporter,Iron uptake system,Nonspecific virulence factors			Encodes a periplasmic-binding protein-dependent iron transport system necessary for the utilization of iron bound to transferrin or iron chelates, FbpA is the periplasmic Fe3+ binding protein
Desulfovibrionaceae sp. DsD-1	VFDB	DSUL_50149		flagellar motor switch protein FliG	VFG002329	32.73	6	1	Yersinia enterocolitica subsp. enterocolitica 8081	fliG	Flagella	VF0394	7e-56	0.97923	1	Invasion,Motility,Nonspecific virulence factors,Offensive virulence factors,Secretion system,Type III secretion system			Required for efficient cellular invasion.; YplA, a phospholipase is secreted by this type III flagellum secretion system. YplA is required for survival of Y. enterocolitica in the Peyer's patches and for stimulation of the acute inflammatory response of the host to the infection.
Desulfovibrionaceae sp. DsD-1	VFDB	DSUL_140036	xerC	Tyrosine recombinase XerC	VFG000872	32.73	1	1	Escherichia coli CFT073	fimE	Type 1 fimbriae	VF0221	8e-19	0.45455	0.83333	Adherence,Invasion,Offensive virulence factors	UPEC	FimC-FimH chaperone adhesin complex: 1QUN	Makes a important contribution to colonization of the bladder	Mannose-sensitive (MSHA) fimbriae, the ability to hemagglutinate erythrocytes was blocked by the presence of mannose; the genes responsible for type I fimbriae are found in almost all subgroups of E.coli, not just in UPEC strains, but the fimbriae function as a virulence factor in the pathogensis of E.coli UTI; Expression of type I fimbriae undergoes phase variation controlled at the transcriptio…	FimH is the adhesin protein binding to mannose-containing glycoprotein receptors, known as uroplakins, that are located on the luminal surface of the bladder epithelial cells. This binding is followed by invasion of uroepithelia cells
Desulfovibrionaceae sp. DsD-1	VFDB	DSUL_30014		heme exporter protein A	VFG001206	32.72	2	2	Neisseria meningitidis MC58	fbpC	FbpABC	VF0272	2e-27	0.61648	0.90041	ABC transporter,Iron uptake system,Nonspecific virulence factors			Encodes a periplasmic-binding protein-dependent iron transport system necessary for the utilization of iron bound to transferrin or iron chelates, FbpA is the periplasmic Fe3+ binding protein
Desulfovibrionaceae sp. DsD-1	VFDB	DSUL_30014		heme exporter protein A	VFG005776	32.69	3	2	Streptococcus agalactiae 2603V/R	cylA			1e-25	0.67314	0.86307
Desulfovibrionaceae sp. DsD-1	VFDB	DSUL_50256		protein of unknown function	VFG001206	32.66	2	7	Neisseria meningitidis MC58	fbpC	FbpABC	VF0272	9e-22	0.56534	0.88444	ABC transporter,Iron uptake system,Nonspecific virulence factors			Encodes a periplasmic-binding protein-dependent iron transport system necessary for the utilization of iron bound to transferrin or iron chelates, FbpA is the periplasmic Fe3+ binding protein
Desulfovibrionaceae sp. DsD-1	VFDB	DSUL_60129		putative ABC transport system ATP-binding protein	VFG000925	32.59	1	2	Escherichia coli CFT073	fepC	Enterobactin	VF0228	2e-22	0.82657	0.84848	Iron uptake system,Nonspecific virulence factors,Siderophore	UPEC	A 669-kDa catecholate (which contain catechol rings) that is synthesized by E. coli and S. typhiumurium; Ferric enterobactin receptor FepA is a 724-residue integral outer membrane protein that transports ferric enterobactin into the periplasm; crystal structure of FepA: 1FEP	Iron uptake: the siderophore enterobactin imported through the FepA receptor and the FepBCDG system	An extremely effective iron chelator, with a formation constant for the iron complex of 1049. Fe3+ is coordinated by six catechol oxygens to form a metal chelate with a net negative charge of three
Desulfovibrionaceae sp. DsD-1	VFDB	DSUL_150080		CMP-N,N'-diacetyllegionaminic acid synthase	VFG001944	32.59	1	1	Campylobacter jejuni subsp. jejuni NCTC 11168	neuA1	LOS	VF0326	2e-25	0.41791	0.93724	Adherence,Defensive virulence factors,Offensive virulence factors,Structural Mimicry			LOS diversity is important for the ability to colonize a wide variety of hosts and intestinal niches; the ability to generate variation at high frequency, the molecular mimicry evident in LOS structure support a role in the avoidance of host defences;the similarity of LOS structures to host gangliosides and the subsequent ability to generate crossreacting antibodies forms the pathological basis f…
Desulfovibrionaceae sp. DsD-1	VFDB	DSUL_150075		N-acylneuraminate-9-phosphate synthase	VFG001942	32.57	4	1	Campylobacter jejuni subsp. jejuni NCTC 11168	neuB1	LOS	VF0326	3e-33	0.89504	0.89504	Adherence,Defensive virulence factors,Offensive virulence factors,Structural Mimicry			LOS diversity is important for the ability to colonize a wide variety of hosts and intestinal niches; the ability to generate variation at high frequency, the molecular mimicry evident in LOS structure support a role in the avoidance of host defences;the similarity of LOS structures to host gangliosides and the subsequent ability to generate crossreacting antibodies forms the pathological basis f…
Desulfovibrionaceae sp. DsD-1	VFDB	DSUL_30014		heme exporter protein A	VFG000696	32.5	4	1	Haemophilus influenzae str. 1007	bexA	Capsule	VF0043	8e-20	0.82988	0.92166	Antiphagocytosis,Defensive virulence factors		The cap loci for all serotypes consists of functionally unique regions I, II, and III, Regions I and III are common to all six capsular types. Region I genes (bexABCD) code for an ATP-driven capsule export apparatus. Region II contains serotype-specifc biosynthesis genes. Region III genes appear to be involved in capsule postpolymerization steps; the cap locus is flanked by IS1016, which means th…	Protecting the organism from phagocytosis and the bactericidial activity of complement	H.influenzae can express one or none of six antigenically distinct polysacchaide capsules, designated a through f; Bacteria expressing the type b capsule polyribosyl ribitol phosphate (PRP) account for the overwhelming majority of invasive disease isolates; The most systemic isolates express the type b capsule, whereas most respiratory tract isolates are uncapsulated (referred to as non-typable)
Desulfovibrionaceae sp. DsD-1	VFDB	DSUL_40002	livF	branched chain amino acid/phenylalanine ABC transporter ATP binding subunit LivF	VFG001206	32.44	1	3	Neisseria meningitidis MC58	fbpC	FbpABC	VF0272	1e-25	0.6392	0.89286	ABC transporter,Iron uptake system,Nonspecific virulence factors			Encodes a periplasmic-binding protein-dependent iron transport system necessary for the utilization of iron bound to transferrin or iron chelates, FbpA is the periplasmic Fe3+ binding protein
Desulfovibrionaceae sp. DsD-1	VFDB	DSUL_50043	mlaF	intermembrane phospholipid transport system, ATP binding subunit MlaF	VFG009579	32.44	8	4	Mycobacterium tuberculosis H37Rv	irtB			7e-18	0.3886	0.83333
Desulfovibrionaceae sp. DsD-1	VFDB	DSUL_160030	rfbC	dTDP-4-dehydrorhamnose 3,5-epimerase	VFG002375	32.37	1	1	Yersinia enterocolitica subsp. enterocolitica 8081	wbcA	O-antigen	VF0392	4e-31	0.81991	0.99425	Nonspecific virulence factors,Other			LPS O antigen mutants were severely impaired in their ability to colonize the Peyer's patches and did not colonize spleen and liver. The absence of O antigen in the outer membrane affects the expression of other Yersinia virulence factors.	Y. enterocolitica O antigen expression is temperature regulated.
[truncated: 373 more rows]
