# Supplementary material for: Magnetoreception in a freshwater ciliate arises from endosymbiosis
Source: Nat Commun. 2026 Mar 10;17:3732. doi: 10.1038/s41467-026-70462-8 (PMC13103400; doi:10.1038/s41467-026-70462-8)
Supplement: Supplementary file 14 — Supplementary Data 12 [file 41467_2026_70462_MOESM14_ESM.xlsx]

## Sheet: Supplementary_table_S5
Supplementary Data 12. Comparative analysis of metabolic pathways predicted in at least one of the endosymbiotic genomes based on the MetaCyc pathways database. MetaCyc pathways are supported by the Pathway tools software developed by Peter Karp and his team at SRI international. These pathways were predicted using the PathoLogic module which computes an initial set of pathways by comparing a gen…
Pathway Ontology	Pathway	MetaCyc Pathway ID		Endosymbiont
				MD-1	GD-1	Dcd-1	Dsd-1
|Biosynthesis|;|Amino-Acid-Biosynthesis|;|IND-AMINO-ACID-SYN|;|ALANINE-SYN|	L-alanine biosynthesis III	PWY0-1021		1	1	1	0
|Biosynthesis|;|Amino-Acid-Biosynthesis|;|IND-AMINO-ACID-SYN|;|ARGININE-SYN|	L-arginine biosynthesis II (acetyl cycle)	ARGSYNBSUB-PWY		0	0	1	1
|Biosynthesis|;|Amino-Acid-Biosynthesis|;|IND-AMINO-ACID-SYN|;|ASPARAGINE-SYN|	L-asparagine biosynthesis III (tRNA-dependent)	PWY490-4		1	0	1	1
|Biosynthesis|;|Amino-Acid-Biosynthesis|;|IND-AMINO-ACID-SYN|;|ASPARAGINE-SYN|	L-asparagine biosynthesis I	ASPARAGINE-BIOSYNTHESIS		0	0	0	1
|Biosynthesis|;|Amino-Acid-Biosynthesis|;|IND-AMINO-ACID-SYN|;|ASPARAGINE-SYN|	L-asparagine biosynthesis II	ASPARAGINESYN-PWY		0	1	0	0
|Biosynthesis|;|Amino-Acid-Biosynthesis|;|IND-AMINO-ACID-SYN|;|ASPARTATE-SYN|	L-aspartate biosynthesis	ASPARTATESYN-PWY		1	0	1	1
|Biosynthesis|;|Amino-Acid-Biosynthesis|;|IND-AMINO-ACID-SYN|;|CYSTEINE-SYN|	L-cysteine biosynthesis I	CYSTSYN-PWY		0	1	0	0
|Biosynthesis|;|Amino-Acid-Biosynthesis|;|IND-AMINO-ACID-SYN|;|CYSTEINE-SYN|	L-cysteine biosynthesis VII (from S-sulfo-L-cysteine)	PWY-7870		0	0	1	0
|Biosynthesis|;|Amino-Acid-Biosynthesis|;|IND-AMINO-ACID-SYN|;|GLUTAMATE-SYN|	L-glutamate biosynthesis II	GLUTAMATE-SYN2-PWY		1	0	0	0
|Biosynthesis|;|Amino-Acid-Biosynthesis|;|IND-AMINO-ACID-SYN|;|GLUTAMATE-SYN|	L-glutamate biosynthesis III	GLUTSYNIII-PWY		1	0	0	0
|Biosynthesis|;|Amino-Acid-Biosynthesis|;|IND-AMINO-ACID-SYN|;|GLUTAMATE-SYN|	L-glutamate biosynthesis I	GLUTSYN-PWY		0	0	1	1
|Biosynthesis|;|Amino-Acid-Biosynthesis|;|IND-AMINO-ACID-SYN|;|GLUTAMINE-SYN|	L-glutamine biosynthesis I	GLNSYN-PWY		1	1	0	0
|Biosynthesis|;|Amino-Acid-Biosynthesis|;|IND-AMINO-ACID-SYN|;|GLYCINE-SYN|	glycine biosynthesis I	GLYSYN-PWY		1	1	0	1
|Biosynthesis|;|Amino-Acid-Biosynthesis|;|IND-AMINO-ACID-SYN|;|HISTIDINE-SYN|	L-histidine biosynthesis	HISTSYN-PWY		0	1	1	0
|Biosynthesis|;|Amino-Acid-Biosynthesis|;|IND-AMINO-ACID-SYN|;|ISOLEUCINE-SYN|	L-isoleucine biosynthesis IV	PWY-5104		0	0	1	1
|Biosynthesis|;|Amino-Acid-Biosynthesis|;|IND-AMINO-ACID-SYN|;|ISOLEUCINE-SYN|	L-isoleucine biosynthesis I (from threonine)	ILEUSYN-PWY		0	0	0	1
|Biosynthesis|;|Amino-Acid-Biosynthesis|;|IND-AMINO-ACID-SYN|;|LYSINE-SYN|	L-lysine biosynthesis I	DAPLYSINESYN-PWY		1	1	0	0
|Biosynthesis|;|Amino-Acid-Biosynthesis|;|IND-AMINO-ACID-SYN|;|LYSINE-SYN|	L-lysine biosynthesis VI	PWY-5097		0	0	1	1
|Biosynthesis|;|Amino-Acid-Biosynthesis|;|IND-AMINO-ACID-SYN|;|METHIONINE-SYN|;|Methionine-De-novo-Biosynthesis|	L-methionine biosynthesis IV	PWY-7977		0	0	0	1
|Biosynthesis|;|Amino-Acid-Biosynthesis|;|IND-AMINO-ACID-SYN|;|Selenocysteine-Biosynthesis|	L-selenocysteine biosynthesis I (bacteria)	PWY0-901		0	0	1	1
|Biosynthesis|;|Amino-Acid-Biosynthesis|;|IND-AMINO-ACID-SYN|;|THREONINE-BIOSYNTHESIS|	L-threonine biosynthesis	HOMOSER-THRESYN-PWY		0	1	1	0
|Biosynthesis|;|Amino-Acid-Biosynthesis|;|IND-AMINO-ACID-SYN|;|TRYPTOPHAN-BIOSYNTHESIS|	L-tryptophan biosynthesis	TRPSYN-PWY		0	1	1	0
|Biosynthesis|;|Amino-Acid-Biosynthesis|;|Other-Amino-Acid-Biosynthesis|	alanine racemization	PWY-8072		1	1	1	1
|Biosynthesis|;|Amino-Acid-Biosynthesis|;|Other-Amino-Acid-Biosynthesis|	L-homoserine biosynthesis	HOMOSERSYN-PWY		1	1	1	1
|Biosynthesis|;|Amino-Acid-Biosynthesis|;|Other-Amino-Acid-Biosynthesis|;|Beta-Alanine-Biosynthesis|	uracil degradation I (reductive)	PWY-3982		0	1	0	1
|Biosynthesis|;|Aminoacyl-tRNA-Charging|	L-asparagine biosynthesis III (tRNA-dependent)	PWY490-4		1	0	1	1
|Biosynthesis|;|Aminoacyl-tRNA-Charging|	glutaminyl-tRNAgln biosynthesis via transamidation	PWY-5921		1	0	1	1
|Biosynthesis|;|Aminoacyl-tRNA-Charging|	tRNA charging	TRNA-CHARGING-PWY		1	1	1	1
|Biosynthesis|;|AROMATIC-COMPOUNDS-BIOSYN|	3-(4-hydroxyphenyl)pyruvate biosynthesis	PWY-5886		1	0	1	1
|Biosynthesis|;|AROMATIC-COMPOUNDS-BIOSYN|	benzoyl-CoA biosynthesis	PWY-6458		0	0	1	0
|Biosynthesis|;|Carbohydrates-Biosynthesis|	adipate biosynthesis	PWY-8347		0	0	1	0
|Biosynthesis|;|Carbohydrates-Biosynthesis|;|CARBO-BIOSYNTHESIS|;|Gluconeogenesis|	gluconeogenesis I	GLUCONEO-PWY		0	1	0	0
|Biosynthesis|;|Carbohydrates-Biosynthesis|;|CARBO-BIOSYNTHESIS|;|SUGAR-NUCLEOTIDES|;|ADP-Sugar-Biosynthesis|	ADP-L-glycero-&beta;-D-manno-heptose biosynthesis	PWY0-1241		0	1	0	0
|Biosynthesis|;|Carbohydrates-Biosynthesis|;|CARBO-BIOSYNTHESIS|;|SUGAR-NUCLEOTIDES|;|CMP-Sugar-Biosynthesis|	CMP-pseudaminate biosynthesis	PWY-6143		0	0	0	1
|Biosynthesis|;|Carbohydrates-Biosynthesis|;|CARBO-BIOSYNTHESIS|;|SUGAR-NUCLEOTIDES|;|CMP-Sugar-Biosynthesis|;|CMP-KDO-Biosynthesis|	CMP-3-deoxy-D-manno-octulosonate biosynthesis	PWY-1269		0	1	1	0
|Biosynthesis|;|Carbohydrates-Biosynthesis|;|CARBO-BIOSYNTHESIS|;|SUGAR-NUCLEOTIDES|;|dTDP-Sugar-Biosynthesis|	dTDP-&beta;-L-rhamnose biosynthesis	DTDPRHAMSYN-PWY		0	0	0	1
|Biosynthesis|;|Carbohydrates-Biosynthesis|;|CARBO-BIOSYNTHESIS|;|SUGAR-NUCLEOTIDES|;|dTDP-Sugar-Biosynthesis|	dTDP-N-acetylthomosamine biosynthesis	PWY-7315		0	1	1	0
|Biosynthesis|;|Carbohydrates-Biosynthesis|;|CARBO-BIOSYNTHESIS|;|SUGAR-NUCLEOTIDES|;|GDP-Sugar-Biosynthesis|	GDP-D-perosamine biosynthesis	PWY-5739		0	1	1	1
|Biosynthesis|;|Carbohydrates-Biosynthesis|;|CARBO-BIOSYNTHESIS|;|SUGAR-NUCLEOTIDES|;|GDP-Sugar-Biosynthesis|	GDP-mannose biosynthesis	PWY-5659		0	1	1	1
|Biosynthesis|;|Carbohydrates-Biosynthesis|;|CARBO-BIOSYNTHESIS|;|SUGAR-NUCLEOTIDES|;|GDP-Sugar-Biosynthesis|	GDP-L-fucose biosynthesis I (from GDP-D-mannose)	PWY-66		0	1	0	1
|Biosynthesis|;|Carbohydrates-Biosynthesis|;|CARBO-BIOSYNTHESIS|;|SUGAR-NUCLEOTIDES|;|UDP-Sugar-Biosynthesis|	UDP-&alpha;-D-galactose biosynthesis	PWY-7344		0	0	1	1
|Biosynthesis|;|Carbohydrates-Biosynthesis|;|CARBO-BIOSYNTHESIS|;|SUGAR-NUCLEOTIDES|;|UDP-Sugar-Biosynthesis|	UDP-&alpha;-D-glucuronate biosynthesis (from UDP-glucose)	PWY-7346		0	1	0	1
|Biosynthesis|;|Carbohydrates-Biosynthesis|;|CARBO-BIOSYNTHESIS|;|SUGAR-NUCLEOTIDES|;|UDP-Sugar-Biosynthesis|	UDP-N-acetyl-&alpha;-D-galactosaminuronate biosynthesis	PWY-7336		0	1	0	1
|Biosynthesis|;|Carbohydrates-Biosynthesis|;|CARBO-BIOSYNTHESIS|;|SUGAR-NUCLEOTIDES|;|UDP-Sugar-Biosynthesis|	UDP-&alpha;-D-galacturonate biosynthesis I (from UDP-D-glucuronate)	PWY-4861		0	0	0	1
|Biosynthesis|;|Carbohydrates-Biosynthesis|;|CARBO-BIOSYNTHESIS|;|SUGAR-NUCLEOTIDES|;|UDP-Sugar-Biosynthesis|	UDP-2,3-diacetamido-2,3-dideoxy-&alpha;-D-mannuronate biosynthesis	PWY-7090		0	1	0	0
|Biosynthesis|;|Carbohydrates-Biosynthesis|;|CARBO-BIOSYNTHESIS|;|SUGAR-NUCLEOTIDES|;|UDP-Sugar-Biosynthesis|	UDP-&alpha;-D-glucose biosynthesis	PWY-7343		0	1	0	0
|Biosynthesis|;|Carbohydrates-Biosynthesis|;|CARBO-BIOSYNTHESIS|;|SUGAR-NUCLEOTIDES|;|UDP-Sugar-Biosynthesis|;|UDP-Nac-Galactosamine-Biosynthesis|	UDP-N-acetyl-D-galactosamine biosynthesis I	PWY-5512		0	0	1	1
|Biosynthesis|;|Carbohydrates-Biosynthesis|;|CARBO-BIOSYNTHESIS|;|SUGAR-NUCLEOTIDES|;|UDP-Sugar-Biosynthesis|;|UDP-NAc-Glucosamine-Biosynthesis|	UDP-N-acetyl-D-glucosamine biosynthesis I	UDPNAGSYN-PWY		1	1	0	1
|Biosynthesis|;|Carbohydrates-Biosynthesis|;|CARBO-BIOSYNTHESIS|;|Sugar-Phosphate-Biosynthesis|	PRPP biosynthesis	PWY0-662		1	1	1	1
|Biosynthesis|;|Carboxylate-Biosynthesis|;|3-Dehydroquinate-Biosynthesis|	3-dehydroquinate biosynthesis I	PWY-6164		0	1	1	0
|Biosynthesis|;|Carboxylate-Biosynthesis|;|Chorismate-Biosynthesis|	chorismate biosynthesis from 3-dehydroquinate	PWY-6163		1	1	1	0
|Biosynthesis|;|Carriers-Biosynthesis|;|Electron-Carrier-Biosynthesis|;|NAD-Metabolism|	NAD de novo biosynthesis I	PYRIDNUCSYN-PWY		0	1	1	1
|Biosynthesis|;|Carriers-Biosynthesis|;|Electron-Carrier-Biosynthesis|;|NAD-Metabolism|	NAD salvage pathway IV (from nicotinamide riboside)	PWY3O-4106		0	1	1	1
|Biosynthesis|;|Carriers-Biosynthesis|;|Electron-Carrier-Biosynthesis|;|NAD-Metabolism|	NAD de novo biosynthesis IV (anaerobic)	PWY-8277		0	1	1	1
|Biosynthesis|;|Cell-Structure-Biosynthesis|;|Cell-Wall-Biosynthesis|;|Acetylmuramoyl-Pentapeptide-Biosynthesis|	UDP-N-acetylmuramoyl-pentapeptide biosynthesis I (meso-diaminopimelate containing)	PWY-6387		0	1	0	0
|Biosynthesis|;|Cell-Structure-Biosynthesis|;|Cell-Wall-Biosynthesis|;|Peptidoglycan-Biosynthesis|	peptidoglycan maturation (meso-diaminopimelate containing)	PWY0-1586		1	1	1	1
|Biosynthesis|;|Cell-Structure-Biosynthesis|;|Lipopolysaccharide-Biosynthesis|;|KDO-Lipid-IV-Transfer|	Kdo transfer to lipid IVA (generic)	PWY-8284		0	1	1	0
|Biosynthesis|;|Cofactor-Biosynthesis|;|Carriers-Biosynthesis|;|C1-Carrier-Biosynthesis|;|Folate-Biosynthesis|	tetrahydrofolate biosynthesis II	PWY2DNV-11		1	1	1	1
|Biosynthesis|;|Cofactor-Biosynthesis|;|Carriers-Biosynthesis|;|C1-Carrier-Biosynthesis|;|Folate-Biosynthesis|	folate polyglutamylation	PWY-2161		1	1	0	1
|Biosynthesis|;|Cofactor-Biosynthesis|;|Carriers-Biosynthesis|;|C1-Carrier-Biosynthesis|;|Folate-Biosynthesis|	tetrahydrofolate biosynthesis I	PWY-6614		0	1	0	0
|Biosynthesis|;|Cofactor-Biosynthesis|;|Carriers-Biosynthesis|;|C1-Carrier-Biosynthesis|;|Folate-Biosynthesis|;|Folate-Transformations|	folate transformations III (E. coli)	1CMET2-PWY		0	1	0	0
|Biosynthesis|;|Cofactor-Biosynthesis|;|Carriers-Biosynthesis|;|C1-Carrier-Biosynthesis|;|S-adenosyl-L-methionine-Biosynthesis|	S-adenosyl-L-methionine biosynthesis	SAM-PWY		1	0	0	0
|Biosynthesis|;|Cofactor-Biosynthesis|;|Carriers-Biosynthesis|;|C1-Carrier-Biosynthesis|;|S-adenosyl-L-methionine-Biosynthesis|	S-adenosyl-L-methionine salvage II	PWY-5041		0	1	1	1
|Biosynthesis|;|Cofactor-Biosynthesis|;|Carriers-Biosynthesis|;|CoA-Biosynthesis|	coenzyme A biosynthesis I (bacteria)	COA-PWY		1	1	1	1
|Biosynthesis|;|Cofactor-Biosynthesis|;|Carriers-Biosynthesis|;|CoA-Biosynthesis|;|Pantothenate-Biosynthesis|	phosphopantothenate biosynthesis I	PANTO-PWY		0	0	1	0
|Biosynthesis|;|Cofactor-Biosynthesis|;|Carriers-Biosynthesis|;|Electron-Carrier-Biosynthesis|;|Flavin-Biosynthesis|	prenylated FMNH2 biosynthesis	PWY0-1597		0	1	1	1
|Biosynthesis|;|Cofactor-Biosynthesis|;|Carriers-Biosynthesis|;|Electron-Carrier-Biosynthesis|;|Flavin-Biosynthesis|	flavin biosynthesis I (bacteria and plants)	RIBOSYN2-PWY		0	0	1	1
|Biosynthesis|;|Cofactor-Biosynthesis|;|Carriers-Biosynthesis|;|Electron-Carrier-Biosynthesis|;|Flavin-Biosynthesis|	flavin salvage	PWY66-366		0	1	0	0
|Biosynthesis|;|Cofactor-Biosynthesis|;|Carriers-Biosynthesis|;|Electron-Carrier-Biosynthesis|;|NAD-Metabolism|	NADP biosynthesis	PWY-8148		1	1	1	1
|Biosynthesis|;|Cofactor-Biosynthesis|;|Carriers-Biosynthesis|;|Electron-Carrier-Biosynthesis|;|NAD-Metabolism|	NAD phosphorylation and transhydrogenation	NADPHOS-DEPHOS-PWY-1		0	1	0	1
|Biosynthesis|;|Cofactor-Biosynthesis|;|Carriers-Biosynthesis|;|Electron-Carrier-Biosynthesis|;|Quinone-Biosynthesis|;|14-Dihydroxy-6-Naphthoate-Biosynthesis|	1,4-dihydroxy-6-naphthoate biosynthesis I	PWY-7374		0	0	1	0
|Biosynthesis|;|Cofactor-Biosynthesis|;|Carriers-Biosynthesis|;|Electron-Carrier-Biosynthesis|;|Quinone-Biosynthesis|;|Menaquinone-Biosynthesis|	menaquinol-8 biosynthesis	MENAQUINONESYN-PWY		0	0	0	1
|Biosynthesis|;|Cofactor-Biosynthesis|;|Carriers-Biosynthesis|;|Electron-Carrier-Biosynthesis|;|Quinone-Biosynthesis|;|Menaquinone-Biosynthesis|	menaquinol-6 biosynthesis	PWY-5849		0	0	0	1
|Biosynthesis|;|Cofactor-Biosynthesis|;|Carriers-Biosynthesis|;|Electron-Carrier-Biosynthesis|;|Quinone-Biosynthesis|;|Menaquinone-Biosynthesis|	menaquinol-7 biosynthesis	PWY-5839		0	0	0	1
|Biosynthesis|;|Cofactor-Biosynthesis|;|Carriers-Biosynthesis|;|Electron-Carrier-Biosynthesis|;|Quinone-Biosynthesis|;|Menaquinone-Biosynthesis|	menaquinol-9 biosynthesis	PWY-5844		0	0	0	1
|Biosynthesis|;|Cofactor-Biosynthesis|;|Carriers-Biosynthesis|;|Lipid-Anchor-Biosynthesis|	di-trans,poly-cis-undecaprenyl phosphate biosynthesis	PWY-5785		0	1	0	1
|Biosynthesis|;|Cofactor-Biosynthesis|;|Enzyme-Cofactor-Biosynthesis|	[2Fe-2S] iron-sulfur cluster biosynthesis	PWY-7250		1	1	1	0
|Biosynthesis|;|Cofactor-Biosynthesis|;|Enzyme-Cofactor-Biosynthesis|	dipyrromethane cofactor biosynthesis	PWY-8159		0	0	1	1
|Biosynthesis|;|Cofactor-Biosynthesis|;|Enzyme-Cofactor-Biosynthesis|	lactate racemase nickel cofactor biosynthesis	PWY-7928		0	0	1	1
|Biosynthesis|;|Cofactor-Biosynthesis|;|Enzyme-Cofactor-Biosynthesis|;|Cobalamin-Biosynthesis|;|Cobamide-De-Novo-Biosynthesis|	adenosylcobinamide-GDP biosynthesis from cobyrinate a,c-diamide	PWY-7962		0	0	1	0
|Biosynthesis|;|Cofactor-Biosynthesis|;|Enzyme-Cofactor-Biosynthesis|;|Cobalamin-Biosynthesis|;|Cobamide-De-Novo-Biosynthesis|;|Adenosylcobamide-Biosynthesis|	2-methyladeninyl adenosylcobamide biosynthesis from adenosylcobinamide-GDP	PWY-7965		0	0	1	0
|Biosynthesis|;|Cofactor-Biosynthesis|;|Enzyme-Cofactor-Biosynthesis|;|Cobalamin-Biosynthesis|;|Cobamide-De-Novo-Biosynthesis|;|Adenosylcobamide-Biosynthesis|	adeninyl adenosylcobamide biosynthesis from adenosylcobinamide-GDP	PWY-7964		0	0	1	0
|Biosynthesis|;|Cofactor-Biosynthesis|;|Enzyme-Cofactor-Biosynthesis|;|Cobalamin-Biosynthesis|;|Cobamide-De-Novo-Biosynthesis|;|Adenosylcobamide-Biosynthesis|	5-methylbenzimidazolyl adenosylcobamide biosynthesis from adenosylcobinamide-GDP	PWY-7968		0	0	1	0
|Biosynthesis|;|Cofactor-Biosynthesis|;|Enzyme-Cofactor-Biosynthesis|;|Cobalamin-Biosynthesis|;|Cobamide-De-Novo-Biosynthesis|;|Adenosylcobamide-Biosynthesis|	5-hydroxybenzimidazolyl adenosylcobamide biosynthesis from adenosylcobinamide-GDP	PWY-7969		0	0	1	0
|Biosynthesis|;|Cofactor-Biosynthesis|;|Enzyme-Cofactor-Biosynthesis|;|Cobalamin-Biosynthesis|;|Cobamide-De-Novo-Biosynthesis|;|Adenosylcobamide-Biosynthesis|	5-methoxybenzimidazolyl adenosylcobamide biosynthesis from adenosylcobinamide-GDP	PWY-7967		0	0	1	0
|Biosynthesis|;|Cofactor-Biosynthesis|;|Enzyme-Cofactor-Biosynthesis|;|Cobalamin-Biosynthesis|;|Cobamide-De-Novo-Biosynthesis|;|Adenosylcobamide-Biosynthesis|	5-methoxy-6-methylbenzimidazolyl adenosylcobamide biosynthesis from adenosylcobinamide-GDP	PWY-7966		0	0	1	0
|Biosynthesis|;|Cofactor-Biosynthesis|;|Enzyme-Cofactor-Biosynthesis|;|Cobalamin-Biosynthesis|;|Cobamide-De-Novo-Biosynthesis|;|Adenosylcobamide-Biosynthesis|	benzimidazolyl adenosylcobamide biosynthesis from adenosylcobinamide-GDP	PWY-7970		0	0	1	0
|Biosynthesis|;|Cofactor-Biosynthesis|;|Enzyme-Cofactor-Biosynthesis|;|Cobalamin-Biosynthesis|;|Cobamide-De-Novo-Biosynthesis|;|Adenosylcobamide-Biosynthesis|	adenosylcobalamin biosynthesis from adenosylcobinamide-GDP I	PWY-5509		0	0	1	0
|Biosynthesis|;|Cofactor-Biosynthesis|;|Enzyme-Cofactor-Biosynthesis|;|Cobalamin-Biosynthesis|;|Cobamide-De-Novo-Biosynthesis|;|Lower-Ligand-Biosynthesis|	5-hydroxybenzimidazole biosynthesis (anaerobic)	PWY-8097		0	0	1	0
|Biosynthesis|;|Cofactor-Biosynthesis|;|Enzyme-Cofactor-Biosynthesis|;|Cobalamin-Biosynthesis|;|Cobamide-Salvage|	adenosylcobalamin salvage from cobalamin	PWY-6268		0	1	1	0
|Biosynthesis|;|Cofactor-Biosynthesis|;|Enzyme-Cofactor-Biosynthesis|;|Cobalamin-Biosynthesis|;|Cobamide-Salvage|;|B12-Salvage-From-Cobinamide|	adenosylcobinamide-GDP salvage from cobinamide I	PWY-7971		0	1	1	0
|Biosynthesis|;|Cofactor-Biosynthesis|;|Enzyme-Cofactor-Biosynthesis|;|Cobyrinate-diamide-Biosynthesis|	cob(II)yrinate a,c-diamide biosynthesis I (early cobalt insertion)	PWY-7377		0	0	1	0
|Biosynthesis|;|Cofactor-Biosynthesis|;|Enzyme-Cofactor-Biosynthesis|;|HEME-SYN|;|Heme-b-Biosynthesis|	heme b biosynthesis III (from siroheme)	PWY-7552		0	0	1	1
|Biosynthesis|;|Cofactor-Biosynthesis|;|Enzyme-Cofactor-Biosynthesis|;|HEME-SYN|;|Heme-b-Biosynthesis|	heme b biosynthesis II (oxygen-independent)	HEMESYN2-PWY		0	0	1	0
|Biosynthesis|;|Cofactor-Biosynthesis|;|Enzyme-Cofactor-Biosynthesis|;|Lipoate-Biosynthesis|	lipoate biosynthesis and incorporation I	PWY0-501		1	1	0	0
|Biosynthesis|;|Cofactor-Biosynthesis|;|Enzyme-Cofactor-Biosynthesis|;|Molybdenum-Cofactor-Biosynthesis|	cytidylyl molybdenum cofactor sulfurylation	PWY-8165		1	1	1	0
|Biosynthesis|;|Cofactor-Biosynthesis|;|Enzyme-Cofactor-Biosynthesis|;|Molybdenum-Cofactor-Biosynthesis|	bis(guanylyl molybdopterin) cofactor sulfurylation	PWY-8164		1	1	1	0
|Biosynthesis|;|Cofactor-Biosynthesis|;|Enzyme-Cofactor-Biosynthesis|;|Molybdenum-Cofactor-Biosynthesis|	molybdopterin biosynthesis	PWY-6823		0	1	1	1
|Biosynthesis|;|Cofactor-Biosynthesis|;|Enzyme-Cofactor-Biosynthesis|;|Molybdenum-Cofactor-Biosynthesis|	cytidylyl molybdenum cofactor biosynthesis	PWY-6476		0	1	1	1
|Biosynthesis|;|Cofactor-Biosynthesis|;|Enzyme-Cofactor-Biosynthesis|;|Molybdenum-Cofactor-Biosynthesis|	bis(guanylyl molybdenum cofactor) biosynthesis	PWY-7639		0	1	1	0
|Biosynthesis|;|Cofactor-Biosynthesis|;|Enzyme-Cofactor-Biosynthesis|;|Molybdenum-Cofactor-Biosynthesis|	molybdenum cofactor biosynthesis	PWY-8171		0	1	1	0
|Biosynthesis|;|Cofactor-Biosynthesis|;|Enzyme-Cofactor-Biosynthesis|;|Molybdenum-Cofactor-Biosynthesis|	guanylyl molybdenum cofactor biosynthesis	PWY-5964		0	1	1	0
|Biosynthesis|;|Cofactor-Biosynthesis|;|Enzyme-Cofactor-Biosynthesis|;|Molybdenum-Cofactor-Biosynthesis|	bis(guanylyl tungstenpterin) cofactor biosynthesis	PWY-8168		0	1	1	0
|Biosynthesis|;|Cofactor-Biosynthesis|;|Enzyme-Cofactor-Biosynthesis|;|Molybdenum-Cofactor-Biosynthesis|	bis(tungstenpterin) cofactor biosynthesis	PWY-8167		0	1	0	0
|Biosynthesis|;|Cofactor-Biosynthesis|;|Enzyme-Cofactor-Biosynthesis|;|NAD-SYN|	NAD de novo biosynthesis I	PYRIDNUCSYN-PWY		0	1	1	1
|Biosynthesis|;|Cofactor-Biosynthesis|;|Enzyme-Cofactor-Biosynthesis|;|NAD-SYN|	NAD salvage pathway IV (from nicotinamide riboside)	PWY3O-4106		0	1	1	1
|Biosynthesis|;|Cofactor-Biosynthesis|;|Enzyme-Cofactor-Biosynthesis|;|NAD-SYN|	NAD de novo biosynthesis IV (anaerobic)	PWY-8277		0	1	1	1
|Biosynthesis|;|Cofactor-Biosynthesis|;|Enzyme-Cofactor-Biosynthesis|;|Thiamine-Biosynthesis|;|HMP-PP-Biosynthesis|	4-amino-2-methyl-5-diphosphomethylpyrimidine biosynthesis I	PWY-6890		0	0	1	0
|Biosynthesis|;|Cofactor-Biosynthesis|;|Enzyme-Cofactor-Biosynthesis|;|Thiamine-Biosynthesis|;|Thiamin-Diphosphate-Biosynthesis|	thiamine diphosphate biosynthesis I (E. coli)	PWY-6894		0	1	1	1
|Biosynthesis|;|Cofactor-Biosynthesis|;|Enzyme-Cofactor-Biosynthesis|;|Thiamine-Biosynthesis|;|Thiamin-Diphosphate-Biosynthesis|	thiamine diphosphate biosynthesis II (Bacillus)	PWY-6893		0	0	1	1
|Biosynthesis|;|Cofactor-Biosynthesis|;|Enzyme-Cofactor-Biosynthesis|;|Thiamine-Biosynthesis|;|Thiamin-Diphosphate-Biosynthesis|	thiamine diphosphate biosynthesis III (Staphylococcus)	PWY-6907		0	1	0	0
|Biosynthesis|;|Cofactor-Biosynthesis|;|Enzyme-Cofactor-Biosynthesis|;|Thiamine-Biosynthesis|;|Thiamin-Salvage|	thiamine diphosphate salvage III	PWY-6898		1	1	0	0
|Biosynthesis|;|Cofactor-Biosynthesis|;|Enzyme-Cofactor-Biosynthesis|;|Thiamine-Biosynthesis|;|Thiamin-Salvage|	hydroxymethylpyrimidine salvage	PWY-6910		0	1	1	1
|Biosynthesis|;|Cofactor-Biosynthesis|;|Enzyme-Cofactor-Biosynthesis|;|Thiamine-Biosynthesis|;|Thiazole-Biosynthesis|	thiazole component of thiamine diphosphate biosynthesis IV	PWY-8308		0	0	0	1
|Biosynthesis|;|Cofactor-Biosynthesis|;|Enzyme-Cofactor-Biosynthesis|;|Thiamine-Biosynthesis|;|Thiazole-Biosynthesis|	thiazole component of thiamine diphosphate biosynthesis I	PWY-6892		0	1	1	0
|Biosynthesis|;|Cofactor-Biosynthesis|;|Enzyme-Cofactor-Biosynthesis|;|Vitamin-B6-Biosynthesis|	pyridoxal 5'-phosphate salvage I	PLPSAL-PWY		1	1	0	0
|Biosynthesis|;|Cofactor-Biosynthesis|;|Enzyme-Cofactor-Biosynthesis|;|Vitamin-B6-Biosynthesis|	pyridoxal 5'-phosphate biosynthesis I	PYRIDOXSYN-PWY		0	0	1	1
|Biosynthesis|;|Cyclitols-Biosynthesis|	myo-inositol biosynthesis	PWY-2301		1	1	0	0
|Biosynthesis|;|HORMONE-SYN|;|Hormone-Biosynthesis|;|Plant-Hormone-Biosynthesis|;|Auxin-Biosynthesis|	indole-3-acetate biosynthesis IV (bacteria)	PWY-5025		1	0	1	1
|Biosynthesis|;|Lipid-Biosynthesis|	biotin-carboxyl carrier protein assembly	PWY0-1264		1	1	1	1
|Biosynthesis|;|Lipid-Biosynthesis|	long-chain fatty acid activation	PWY-5143		0	1	1	0
|Biosynthesis|;|Lipid-Biosynthesis|	acyl-CoA hydrolysis	PWY-5148		0	0	1	0
|Biosynthesis|;|Lipid-Biosynthesis|;|Fatty-acid-biosynthesis|	octanoyl-[acyl-carrier protein] biosynthesis (mitochondria, yeast)	PWY-7388		1	1	0	0
|Biosynthesis|;|Lipid-Biosynthesis|;|Fatty-acid-biosynthesis|	fatty acid elongation -- saturated	FASYN-ELONG-PWY		1	1	1	1
|Biosynthesis|;|Lipid-Biosynthesis|;|Fatty-acid-biosynthesis|;|Branched-Fatty-Acids-Biosynthesis|	anteiso-branched-chain fatty acid biosynthesis	PWY-8173		1	1	1	0
|Biosynthesis|;|Lipid-Biosynthesis|;|Fatty-acid-biosynthesis|;|Branched-Fatty-Acids-Biosynthesis|	odd iso-branched-chain fatty acid biosynthesis	PWY-8174		1	1	1	0
|Biosynthesis|;|Lipid-Biosynthesis|;|Fatty-acid-biosynthesis|;|Fatty-Acid-Biosyn-Initiation|	fatty acid biosynthesis initiation (type II)	PWY-4381		1	1	1	1
|Biosynthesis|;|Lipid-Biosynthesis|;|Fatty-acid-biosynthesis|;|Palmitate-Biosynthesis|	palmitate biosynthesis III	PWY-8279		1	1	0	0
|Biosynthesis|;|Lipid-Biosynthesis|;|Fatty-acid-biosynthesis|;|Palmitate-Biosynthesis|	palmitate biosynthesis II (type II fatty acid synthase)	PWY-5971		0	1	0	0
|Biosynthesis|;|Lipid-Biosynthesis|;|Fatty-acid-biosynthesis|;|Stearate-Biosynthesis|	stearate biosynthesis IV	PWY-8280		1	1	0	0
|Biosynthesis|;|Lipid-Biosynthesis|;|Fatty-acid-biosynthesis|;|Stearate-Biosynthesis|	stearate biosynthesis II (bacteria and plants)	PWY-5989		0	0	1	0
|Biosynthesis|;|Lipid-Biosynthesis|;|Fatty-acid-biosynthesis|;|Unsaturated-Fatty-Acids-Biosynthesis|	gondoate biosynthesis (anaerobic)	PWY-7663		1	1	0	0
|Biosynthesis|;|Lipid-Biosynthesis|;|Lipid-IV-A-Biosynthesis|	lipid IVA biosynthesis (generic)	PWY-8283		1	1	1	0
|Biosynthesis|;|Lipid-Biosynthesis|;|Lipid-IV-A-Biosynthesis|	lipid IVA biosynthesis (E. coli)	NAGLIPASYN-PWY		1	1	1	0
|Biosynthesis|;|Lipid-Biosynthesis|;|Lipid-IV-A-Biosynthesis|	lipid IVA biosynthesis (P. putida)	PWY-8073		0	1	0	0
|Biosynthesis|;|Lipid-Biosynthesis|;|Lipid-IV-A-Biosynthesis|	lipid IVA biosynthesis (P. gingivalis)	PWY-8245		0	1	0	0
|Biosynthesis|;|Lipid-Biosynthesis|;|Lipid-IV-A-Biosynthesis|	lipid IVA biosynthesis (Vibrio cholerae serogroup O1 El Tor)	PWY2G6Z-2		0	1	0	0
|Biosynthesis|;|Lipid-Biosynthesis|;|Lipid-IV-A-Biosynthesis|	lipid IVA biosynthesis (H. pylori)	PWYI-14		0	1	0	0
|Biosynthesis|;|Lipid-Biosynthesis|;|Phospholipid-Biosynthesis|;|Cardiolipin-Biosynthesis|	cardiolipin biosynthesis III	PWY0-1545		1	0	1	0
|Biosynthesis|;|Lipid-Biosynthesis|;|Phospholipid-Biosynthesis|;|Cardiolipin-Biosynthesis|	cardiolipin biosynthesis I	PWY-5668		1	0	1	0
|Biosynthesis|;|Lipid-Biosynthesis|;|Phospholipid-Biosynthesis|;|CDP-diacylglycerol-Biosynthesis|	CDP-diacylglycerol biosynthesis III	PWY-5981		1	1	1	1
|Biosynthesis|;|Lipid-Biosynthesis|;|Phospholipid-Biosynthesis|;|CDP-diacylglycerol-Biosynthesis|	CDP-diacylglycerol biosynthesis I	PWY-5667		0	1	1	1
|Biosynthesis|;|Lipid-Biosynthesis|;|Phospholipid-Biosynthesis|;|PhosphatidylethanolamineBiosynthesis|	phosphatidylserine and phosphatidylethanolamine biosynthesis I	PWY-5669		1	1	0	1
|Biosynthesis|;|Metabolic-Regulators|	ppGpp metabolism	PPGPPMET-PWY		0	0	1	1
|Biosynthesis|;|Nucleotide-Biosynthesis|;|Deoxyribonucleotide-Biosynthesis|;|Purine-Deoxyribonuc-De-Novo-Biosynthesis|;|Adenosine-Deoxy-Denovo-Bbiosynthesis|	adenosine deoxyribonucleotides de novo biosynthesis I	PWY-7227		1	1	1	1
|Biosynthesis|;|Nucleotide-Biosynthesis|;|Deoxyribonucleotide-Biosynthesis|;|Purine-Deoxyribonuc-De-Novo-Biosynthesis|;|Guanosine-Deoxy-Denovo-Biosynthesis|	guanosine deoxyribonucleotides de novo biosynthesis I	PWY-7226		1	1	1	1
|Biosynthesis|;|Nucleotide-Biosynthesis|;|Deoxyribonucleotide-Biosynthesis|;|Pyrimid-Deoxyribonucleot-De-Novo-Biosyn|	pyrimidine deoxyribonucleotides de novo biosynthesis II	PWY-7187		1	1	0	0
|Biosynthesis|;|Nucleotide-Biosynthesis|;|PUR-NUC-SYN|;|AIR-Biosynthesis|	5-aminoimidazole ribonucleotide biosynthesis I	PWY-6121		0	0	1	0
|Biosynthesis|;|Nucleotide-Biosynthesis|;|PUR-NUC-SYN|;|AIR-Biosynthesis|	5-aminoimidazole ribonucleotide biosynthesis II	PWY-6122		0	0	1	0
|Biosynthesis|;|Nucleotide-Biosynthesis|;|PUR-NUC-SYN|;|Purine-Nucleotide-De-Novo-Biosynthesis|;|Purine-Ribonuc-De-Novo-Biosynthesis|	adenosine ribonucleotides de novo biosynthesis	PWY-7219		1	1	1	1
|Biosynthesis|;|Nucleotide-Biosynthesis|;|PUR-NUC-SYN|;|Purine-Nucleotide-De-Novo-Biosynthesis|;|Purine-Ribonuc-De-Novo-Biosynthesis|	guanosine ribonucleotides de novo biosynthesis	PWY-7221		1	1	1	1
|Biosynthesis|;|Nucleotide-Biosynthesis|;|PUR-NUC-SYN|;|Purine-Nucleotides-Salvage|	purine deoxyribonucleosides salvage	PWY-7224		1	1	0	1
|Biosynthesis|;|Nucleotide-Biosynthesis|;|PUR-NUC-SYN|;|Purine-Nucleotides-Salvage|	xanthine and xanthosine salvage	SALVPURINE2-PWY		1	1	1	0
|Biosynthesis|;|Nucleotide-Biosynthesis|;|PUR-NUC-SYN|;|Purine-Nucleotides-Salvage|;|Adenine-Adenosine-Salvage|	adenine and adenosine salvage III	PWY-6609		1	1	1	0
|Biosynthesis|;|Nucleotide-Biosynthesis|;|PUR-NUC-SYN|;|Purine-Nucleotides-Salvage|;|Guanine-Guanosine-Salvage|	guanine and guanosine salvage II	PWY-6599		0	1	0	1
|Biosynthesis|;|Nucleotide-Biosynthesis|;|PUR-NUC-SYN|;|Purine-Nucleotides-Salvage|;|Guanine-Guanosine-Salvage|	guanine and guanosine salvage I	PWY-6620		0	1	0	1
|Biosynthesis|;|Nucleotide-Biosynthesis|;|PYR-NUC-SYN|;|Pyrimidine-De-Novo-Biosyn|;|Pyrimid-Ribonucleot-De-Novo-Biosyn|	UTP and CTP de novo biosynthesis	PWY-7176		1	1	1	1
|Biosynthesis|;|Nucleotide-Biosynthesis|;|PYR-NUC-SYN|;|Pyrimidine-De-Novo-Biosyn|;|Pyrimid-Ribonucleot-De-Novo-Biosyn|;|UMP-Biosynthesis|	UMP biosynthesis III	PWY-7791		0	0	1	0
|Biosynthesis|;|Nucleotide-Biosynthesis|;|PYR-NUC-SYN|;|Pyrimidine-Nucleotide-Salvage|	CMP phosphorylation	PWY-7205		1	1	1	1
|Biosynthesis|;|Nucleotide-Biosynthesis|;|PYR-NUC-SYN|;|Pyrimidine-Nucleotide-Salvage|	pyrimidine deoxyribonucleotide phosphorylation	PWY-7197		1	1	1	1
|Biosynthesis|;|Nucleotide-Biosynthesis|;|PYR-NUC-SYN|;|Pyrimidine-Nucleotide-Salvage|	pyrimidine ribonucleosides salvage I	PWY-7193		1	0	0	0
|Biosynthesis|;|Nucleotide-Biosynthesis|;|PYR-NUC-SYN|;|Pyrimidine-Nucleotide-Salvage|	pyrimidine nucleobases salvage I	PWY-7183		0	1	1	1
|Biosynthesis|;|Nucleotide-Biosynthesis|;|PYR-NUC-SYN|;|Pyrimidine-Nucleotide-Salvage|	pyrimidine deoxyribonucleosides salvage	PWY-7199		0	1	0	0
|Biosynthesis|;|Other-biosynthesis|;|Reductants|	thioredoxin pathway	THIOREDOX-PWY		1	1	1	1
|Biosynthesis|;|Phosphatidylserine-Biosynthesis|	phosphatidylserine and phosphatidylethanolamine biosynthesis I	PWY-5669		1	1	0	1
|Biosynthesis|;|Polyamine-Biosynthesis|	aminopropylcadaverine biosynthesis	PWY0-1303		0	1	0	0
|Biosynthesis|;|Polyamine-Biosynthesis|;|Putrescine-Biosynthesis|	putrescine biosynthesis I	PWY-40		0	1	1	1
|Biosynthesis|;|Polyamine-Biosynthesis|;|Spermidine-Biosynthesis|	spermidine biosynthesis I	BSUBPOLYAMSYN-PWY		0	1	0	0
|Biosynthesis|;|Polyprenyl-Biosynthesis|	di-trans,poly-cis-undecaprenyl phosphate biosynthesis	PWY-5785		0	1	0	1
|Biosynthesis|;|Polyprenyl-Biosynthesis|;|All-Trans-Polyprenyl-Biosynthesis|	geranyl diphosphate biosynthesis	PWY-5122		0	0	1	1
|Biosynthesis|;|Polyprenyl-Biosynthesis|;|All-Trans-Polyprenyl-Biosynthesis|	octaprenyl diphosphate biosynthesis	PWY-5783		0	0	1	0
|Biosynthesis|;|Polyprenyl-Biosynthesis|;|All-Trans-Polyprenyl-Biosynthesis|;|All-Trans-Farnesyl-PP-Biosynthesis|	trans, trans-farnesyl diphosphate biosynthesis	PWY-5123		0	0	1	1
|Biosynthesis|;|Polyprenyl-Biosynthesis|;|All-Trans-Polyprenyl-Biosynthesis|;|GGPP-Biosynthesis|	geranylgeranyl diphosphate biosynthesis	PWY-5120		0	0	1	1
|Biosynthesis|;|PUR-NUC-SYN|;|Purine-Nucleotide-De-Novo-Biosynthesis|	adenosine deoxyribonucleotides de novo biosynthesis I	PWY-7227		1	1	1	1
|Biosynthesis|;|PUR-NUC-SYN|;|Purine-Nucleotide-De-Novo-Biosynthesis|	guanosine deoxyribonucleotides de novo biosynthesis I	PWY-7226		1	1	1	1
|Biosynthesis|;|PYR-NUC-SYN|;|Pyrimidine-De-Novo-Biosyn|	pyrimidine deoxyribonucleotides de novo biosynthesis II	PWY-7187		1	1	0	0
|Biosynthesis|;|PYR-NUC-SYN|;|Pyrimidine-De-Novo-Biosyn|;|Biosynthesis|;|Nucleotide-Biosynthesis|	pyrimidine deoxyribonucleotides de novo biosynthesis III	PWY-6545		1	1	1	1
|Biosynthesis|;|SECONDARY-METABOLITE-BIOSYNTHESIS|	preQ0 biosynthesis	PWY-6703		0	0	1	0
|Biosynthesis|;|SECONDARY-METABOLITE-BIOSYNTHESIS|;|Terpenoid-Biosynthesis|;|ISOPRENOIDS|;|Isopentenyl-Diphosphate-Biosynthesis|;|MEP-Pathways|	methylerythritol phosphate pathway I	NONMEVIPP-PWY		1	0	0	1
|Biosynthesis|;|SECONDARY-METABOLITE-BIOSYNTHESIS|;|Terpenoid-Biosynthesis|;|ISOPRENOIDS|;|Isopentenyl-Diphosphate-Biosynthesis|;|MEP-Pathways|	methylerythritol phosphate pathway II	PWY-7560		0	0	0	1
|Biosynthesis|;|SECONDARY-METABOLITE-BIOSYNTHESIS|;|Terpenoid-Biosynthesis|;|ISOPRENOIDS|;|Isopentenyl-Diphosphate-Biosynthesis|;|Mevalonate-Pathways|	mevalonate pathway I (eukaryotes and bacteria)	PWY-922		0	1	0	0
|Biosynthesis|;|Storage-Compounds-Biosynthesis|	polyhydroxydecanoate biosynthesis	PWY-6657		1	0	0	0
|Biosynthesis|;|Storage-Compounds-Biosynthesis|	polyhydroxybutanoate biosynthesis	PWY1-3		1	0	0	0
|Biosynthesis|;|Tetrapyrrole-Biosynthesis|	tetrapyrrole biosynthesis I (from glutamate)	PWY-5188		0	0	1	1
|Biosynthesis|;|Tetrapyrrole-Biosynthesis|;|Porphyrin-Compounds-Biosynthesis|	siroheme biosynthesis	PWY-5194		0	0	1	1
|Biosynthesis|;|Tetrapyrrole-Biosynthesis|;|Porphyrin-Compounds-Biosynthesis|	heme b biosynthesis III (from siroheme)	PWY-7552		0	0	1	1
|Biosynthesis|;|Tetrapyrrole-Biosynthesis|;|Porphyrin-Compounds-Biosynthesis|	heme b biosynthesis II (oxygen-independent)	HEMESYN2-PWY		0	0	1	0
|Biosynthesis|;|Vitamin-Biosynthesis|	pyridoxal 5'-phosphate salvage I	PLPSAL-PWY		1	1	0	0
|Biosynthesis|;|Vitamin-Biosynthesis|	tetrahydrofolate biosynthesis II	PWY2DNV-11		1	1	1	1
|Biosynthesis|;|Vitamin-Biosynthesis|	thiamine diphosphate salvage III	PWY-6898		1	1	0	0
|Biosynthesis|;|Vitamin-Biosynthesis|	folate polyglutamylation	PWY-2161		1	1	0	1
|Biosynthesis|;|Vitamin-Biosynthesis|	thiamine diphosphate biosynthesis I (E. coli)	PWY-6894		0	1	1	1
|Biosynthesis|;|Vitamin-Biosynthesis|	thiamine diphosphate biosynthesis II (Bacillus)	PWY-6893		0	0	1	1
|Biosynthesis|;|Vitamin-Biosynthesis|	hydroxymethylpyrimidine salvage	PWY-6910		0	1	1	1
|Biosynthesis|;|Vitamin-Biosynthesis|	pyridoxal 5'-phosphate biosynthesis I	PYRIDOXSYN-PWY		0	0	1	1
|Biosynthesis|;|Vitamin-Biosynthesis|	thiazole component of thiamine diphosphate biosynthesis IV	PWY-8308		0	0	0	1
|Biosynthesis|;|Vitamin-Biosynthesis|	thiazole component of thiamine diphosphate biosynthesis I	PWY-6892		0	1	1	0
|Biosynthesis|;|Vitamin-Biosynthesis|	folate transformations III (E. coli)	1CMET2-PWY		0	1	0	0
|Biosynthesis|;|Vitamin-Biosynthesis|	thiamine diphosphate biosynthesis III (Staphylococcus)	PWY-6907		0	1	0	0
|Biosynthesis|;|Vitamin-Biosynthesis|	tetrahydrofolate biosynthesis I	PWY-6614		0	1	0	0
|Biosynthesis|;|Vitamin-Biosynthesis|	4-amino-2-methyl-5-diphosphomethylpyrimidine biosynthesis I	PWY-6890		0	0	1	0
|Degradation|;|Alcohol-Degradation|;|Ethanol-Degradation|	ethanol degradation II	PWY66-21		0	1	0	0
|Degradation|;|Alcohol-Degradation|;|SUGAR-ALCOHOLS-DEG|;|GLYCEROL-DEG|	glycerol degradation I	PWY-4261		0	1	0	0
|Degradation|;|AMINE-DEG|	aromatic biogenic amine degradation (bacteria)	PWY-7431		0	1	0	0
|Degradation|;|AMINE-DEG|;|Methylamine-Degradation|	methylamine degradation II	PWY-6965		0	0	1	1
|Degradation|;|Amino-Acid-Degradation|;|MISCELLANEOUS-DEG|	L-citrulline degradation	CITRULLINE-DEG-PWY		0	0	1	1
|Degradation|;|Amino-Acid-Degradation|;|Proteinogenic-Amino-Acids-Degradation|;|ALANINE-DEG|	L-alanine degradation IV	PWY1-2		0	1	0	1
|Degradation|;|Amino-Acid-Degradation|;|Proteinogenic-Amino-Acids-Degradation|;|ARGININE-DEG|	L-arginine degradation III (arginine decarboxylase/agmatinase pathway)	PWY0-823		0	1	1	1
|Degradation|;|Amino-Acid-Degradation|;|Proteinogenic-Amino-Acids-Degradation|;|ASPARTATE-DEG|	L-aspartate degradation I	ASPARTATE-DEG1-PWY		1	0	1	1
|Degradation|;|Amino-Acid-Degradation|;|Proteinogenic-Amino-Acids-Degradation|;|CYSTEINE-DEG|	L-cysteine degradation III	PWY-5329		1	0	1	1
|Degradation|;|Amino-Acid-Degradation|;|Proteinogenic-Amino-Acids-Degradation|;|GLUTAMATE-DEG|	L-glutamate degradation X	PWY-5766		1	0	0	0
|Degradation|;|Amino-Acid-Degradation|;|Proteinogenic-Amino-Acids-Degradation|;|GLUTAMATE-DEG|	L-glutamate degradation I	GLUTAMATE-DEG1-PWY		1	0	0	0
|Degradation|;|Amino-Acid-Degradation|;|Proteinogenic-Amino-Acids-Degradation|;|GLUTAMINE-DEG|	L-glutamine degradation I	GLUTAMINDEG-PWY		1	1	1	1
|Degradation|;|Amino-Acid-Degradation|;|Proteinogenic-Amino-Acids-Degradation|;|GLUTAMINE-DEG|	L-glutamine degradation II	GLUTAMINEFUM-PWY		0	0	1	1
|Degradation|;|Amino-Acid-Degradation|;|Proteinogenic-Amino-Acids-Degradation|;|GLYCINE-DEG|	glycine cleavage	GLYCLEAV-PWY		0	1	1	0
|Degradation|;|Amino-Acid-Degradation|;|Proteinogenic-Amino-Acids-Degradation|;|METHIONINE-DEG|	L-methionine degradation I (to L-homocysteine)	METHIONINE-DEG1-PWY		0	1	1	1
|Degradation|;|Amino-Acid-Degradation|;|Proteinogenic-Amino-Acids-Degradation|;|PHENYLALANINE-DEG|	L-phenylalanine degradation II (anaerobic)	ANAPHENOXI-PWY		0	1	0	0
|Degradation|;|Amino-Acid-Degradation|;|Proteinogenic-Amino-Acids-Degradation|;|SERINE-DEG|	L-serine degradation	SERDEG-PWY		0	0	0	1
|Degradation|;|Amino-Acid-Degradation|;|Proteinogenic-Amino-Acids-Degradation|;|THREONINE-DEG|	L-threonine degradation II	THREONINE-DEG2-PWY		0	1	0	0
|Degradation|;|AROMATIC-COMPOUNDS-DEGRADATION|;|Benzoyl-CoA-Degradation|	benzoyl-CoA degradation II (anaerobic)	CENTBENZCOA-PWY		0	0	1	0
|Degradation|;|AROMATIC-COMPOUNDS-DEGRADATION|;|Protocatechuate-Degradation|	protocatechuate degradation II (ortho-cleavage pathway)	PROTOCATECHUATE-ORTHO-CLEAVAGE-PWY		0	1	1	0
|Degradation|;|AROMATIC-COMPOUNDS-DEGRADATION|;|s-Triazine-Degradation|	melamine degradation	PWY-5170		0	1	0	0
|Degradation|;|C1-COMPOUNDS|	formate oxidation to CO2	PWY-1881		0	1	0	0
|Degradation|;|C1-COMPOUNDS|	carbon monoxide oxidation to CO2	PWY-7750		0	0	1	0
|Degradation|;|Carbohydrates-Degradation|	glycerol degradation I	PWY-4261		0	1	0	0
|Degradation|;|Carbohydrates-Degradation|;|Sugars-And-Polysaccharides-Degradation|	glucose and glucose-1-phosphate degradation	GLUCOSE1PMETAB-PWY		0	1	0	0
|Degradation|;|Carbohydrates-Degradation|;|Sugars-And-Polysaccharides-Degradation|;|D-Mannose-Degradation|	D-mannose degradation I	MANNCAT-PWY		0	0	1	1
|Degradation|;|Carbohydrates-Degradation|;|Sugars-And-Polysaccharides-Degradation|;|Sugar-Derivatives|	2-deoxy-&alpha;-D-ribose 1-phosphate degradation	PWY-7180		0	1	0	0
|Degradation|;|Carbohydrates-Degradation|;|Sugars-And-Polysaccharides-Degradation|;|Sugar-Derivatives|	2-deoxy-D-glucose 6-phosphate degradation	PWY-8121		0	1	0	0
|Degradation|;|CARBOXYLATES-DEG|	pyruvate decarboxylation to acetyl CoA I	PYRUVDEHYD-PWY		1	0	0	0
|Degradation|;|CARBOXYLATES-DEG|	acetate conversion to acetyl-CoA	PWY0-1313		0	0	1	0
|Degradation|;|CARBOXYLATES-DEG|;|Acrylate-Degradation|	acrylate degradation II	PWY-8180		0	0	1	0
|Degradation|;|CARBOXYLATES-DEG|;|Propionate-Degradation|	propanoyl CoA degradation I	PROPIONMET-PWY		0	0	1	0
|Degradation|;|CARBOXYLATES-DEG|;|SUCC-DEG|	conversion of succinate to propanoate	PWY0-43		0	0	1	0
|Degradation|;|Fatty-Acid-and-Lipid-Degradation|	triacylglycerol degradation	LIPAS-PWY		0	0	0	1
|Degradation|;|Fatty-Acid-and-Lipid-Degradation|;|Fatty-Acid-Degradation|	oleate &beta;-oxidation	PWY0-1337		0	0	1	0
|Degradation|;|Fatty-Acid-and-Lipid-Degradation|;|Fatty-Acid-Degradation|	adipate degradation	PWY-8354		0	0	1	0
|Degradation|;|Noncarbon-Nutrients|;|NITROGEN-DEG|;|Ammonia-Assimilation|	ammonia assimilation cycle III	AMMASSIM-PWY		1	1	1	1
|Degradation|;|Noncarbon-Nutrients|;|NITROGEN-DEG|;|Ammonia-Assimilation|	L-glutamine biosynthesis I	GLNSYN-PWY		1	1	0	0
|Degradation|;|Noncarbon-Nutrients|;|Phosphorus-Compounds|	polyphosphate metabolism	PWY-8138		0	0	1	0
|Degradation|;|Noncarbon-Nutrients|;|Selenium-Metabolism|	selenate reduction	PWY-6932		0	0	1	1
|Degradation|;|Noncarbon-Nutrients|;|Sulfur-Metabolism|;|Dissimilatory-Sulfate-Reduction|	dissimilatory sulfate reduction I (to hydrogen sufide))	DISSULFRED-PWY		0	0	0	1
|Degradation|;|Noncarbon-Nutrients|;|Sulfur-Metabolism|;|Hydrogen-Sulfide-Biosynthesis|	L-cysteine degradation III	PWY-5329		1	0	1	1
|Degradation|;|Noncarbon-Nutrients|;|Sulfur-Metabolism|;|Sulfite-Oxidation|	sulfite oxidation III	PWY-5278		0	0	1	1
|Degradation|;|Noncarbon-Nutrients|;|Sulfur-Metabolism|;|Sulfur-reduction|	sulfur reduction II (via polysulfide)	PWY-5364		0	0	1	0
|Degradation|;|Noncarbon-Nutrients|;|Sulfur-Metabolism|;|Thiosulfate-Disproportionation|	thiosulfate disproportionation III (quinone)	PWY-7813		0	0	1	0
|Degradation|;|NUCLEO-DEG|;|5-Deoxyadenosine-Degradation|	5'-deoxyadenosine degradation I	PWY-8130		1	1	1	0
|Degradation|;|NUCLEO-DEG|;|Methylthioadenosine-Degradation|	S-methyl-5'-thioadenosine degradation II	PWY-6756		1	1	1	0
|Degradation|;|NUCLEO-DEG|;|Methylthioadenosine-Degradation|	S-methyl-5'-thioadenosine degradation III	PWY-6753		0	1	0	0
|Degradation|;|NUCLEO-DEG|;|Methylthioadenosine-Degradation|	S-methyl-5'-thioadenosine degradation IV	PWY0-1391		0	0	1	0
|Degradation|;|NUCLEO-DEG|;|Purine-Degradation|	purine deoxyribonucleosides degradation I	PWY-7179		1	1	1	0
|Degradation|;|NUCLEO-DEG|;|Purine-Degradation|	purine ribonucleosides degradation	PWY0-1296		1	1	1	0
|Degradation|;|NUCLEO-DEG|;|Purine-Degradation|	inosine 5'-phosphate degradation	PWY-5695		0	1	1	1
|Degradation|;|NUCLEO-DEG|;|Purine-Degradation|;|Adenosine-Nucleotides-Degradation|	adenosine nucleotides degradation II	SALVADEHYPOX-PWY		0	1	0	0
|Degradation|;|NUCLEO-DEG|;|Purine-Degradation|;|Guanosine-Nucleotides-Degradation|	guanosine nucleotides degradation III	PWY-6608		0	1	0	0
|Degradation|;|NUCLEO-DEG|;|Pyrimidine-Degradation|;|Pyrimidine-Base-Degradation|	thymine degradation	PWY-6430		0	1	0	1
|Degradation|;|NUCLEO-DEG|;|Pyrimidine-Degradation|;|Pyrimidine-Base-Degradation|;|Uracil-Degradation|	uracil degradation I (reductive)	PWY-3982		0	1	0	1
|Degradation|;|NUCLEO-DEG|;|Pyrimidine-Degradation|;|Pyrimidine-Deoxyribonucleosides-Deg|	pyrimidine deoxyribonucleosides degradation	PWY-7181		0	1	0	0
|Degradation|;|NUCLEO-DEG|;|Pyrimidine-Degradation|;|Pyrimidine-Deoxyribonucleosides-Deg|	pyrimidine deoxyribonucleotides dephosphorylation	PWY-7206		0	0	1	0
|Degradation|;|NUCLEO-DEG|;|Pyrimidine-Degradation|;|Pyrimidine-Ribonucleosides-Degradation|	pyrimidine ribonucleosides degradation	PWY0-1295		0	1	0	0
|Degradation|;|NUCLEO-DEG|;|Pyrimidine-Degradation|;|Pyrimidine-Ribonucleosides-Degradation|;|UTP-CTP-Dephosphorylation|	UTP and CTP dephosphorylation I	PWY-7185		0	1	0	1
|Degradation|;|Other-Degradation|;|Acrylonitrile-Degradation|	acrylonitrile degradation I	PWY-7308		1	0	1	1
|Degradation|;|Polymer-Degradation|;|Degradation|;|Carbohydrates-Degradation|;|POLYSACCHARIDES-DEG|	glycogen degradation II	PWY-5941		0	1	0	0
|Detoxification|;|8-Oxo-GTP-Detoxification|	8-oxo-(d)GTP detoxification I	PWY-6502		0	0	1	1
|Detoxification|;|Acid-Resistance|	arginine dependent acid resistance	PWY0-1299		0	1	1	1
|Detoxification|;|REACTIVE-OXYGEN-SPECIES-DEGRADATION|	superoxide radicals degradation	DETOX1-PWY		1	1	1	1
|Energy-Metabolism|	ATP biosynthesis	PWY-7980		1	1	1	1
|Energy-Metabolism|	(2S)-ethylmalonyl-CoA biosynthesis	PWY-8425		1	0	0	0
|Energy-Metabolism|	NADPH repair (prokaryotes)	PWY-8136		0	1	1	1
|Energy-Metabolism|	NADH repair (prokaryotes)	PWY-6938-1		0	1	1	1
|Energy-Metabolism|	thiosulfate disproportionation III (quinone)	PWY-7813		0	0	1	0
|Energy-Metabolism|;|Acetyl-CoA-Biosynthesis|	pyruvate decarboxylation to acetyl CoA I	PYRUVDEHYD-PWY		1	0	0	0
|Energy-Metabolism|;|Acetyl-CoA-Biosynthesis|	pyruvate decarboxylation to acetyl CoA III	PWY-8275		0	1	1	1
|Energy-Metabolism|;|CHEMOAUTOTROPHIC-ENERGY-METABOLISM|	formate oxidation to CO2	PWY-1881		0	1	0	0
|Energy-Metabolism|;|CHEMOAUTOTROPHIC-ENERGY-METABOLISM|;|Hydrogen-Oxidation|	hydrogen oxidation I (aerobic)	P283-PWY		0	0	1	1
|Energy-Metabolism|;|CHEMOAUTOTROPHIC-ENERGY-METABOLISM|;|Hydrogen-Oxidation|	hydrogen oxidation III (anaerobic, NADP)	PWY-6512		0	0	1	0
|Energy-Metabolism|;|Fermentation|;|Alcohol-Biosynthesis|;|Pyruvate-Ethanol-Fermentation|	pyruvate fermentation to ethanol III	PWY-6587		0	1	0	0
|Energy-Metabolism|;|Fermentation|;|Fermentation-to-Acids|;|Acetate-Formation|	acetate and ATP formation from acetyl-CoA II	PWY-5535		0	0	1	1
|Energy-Metabolism|;|Fermentation|;|Fermentation-to-Acids|;|Acetate-Formation|	acetate and ATP formation from acetyl-CoA I	PWY0-1312		0	1	0	0
|Energy-Metabolism|;|Fermentation|;|Fermentation-to-Acids|;|Acetate-Formation|	acetate and ATP formation from acetyl-CoA III	PWY-8328		0	0	1	0
|Energy-Metabolism|;|Fermentation|;|Pyruvate-Degradation|	pyruvate fermentation to ethanol III	PWY-6587		0	1	0	0
|Energy-Metabolism|;|GLYCOLYSIS-VARIANTS|	glycolysis I (from glucose 6-phosphate)	GLYCOLYSIS		0	0	1	1
|Energy-Metabolism|;|GLYCOLYSIS-VARIANTS|	glycolysis IV	PWY-1042		0	1	0	0
|Energy-Metabolism|;|GLYCOLYSIS-VARIANTS|	glycolysis III (from glucose)	ANAGLYCOLYSIS-PWY		0	1	0	0
|Energy-Metabolism|;|Pentose-Phosphate-Cycle|	pentose phosphate pathway (non-oxidative branch) II	PWY-8178		0	1	0	0
|Energy-Metabolism|;|Pentose-Phosphate-Cycle|	pentose phosphate pathway (non-oxidative branch) I	NONOXIPENT-PWY		0	0	1	0
|Energy-Metabolism|;|Respiration|	2-oxoisovalerate decarboxylation to isobutanoyl-CoA	PWY-5046		1	1	1	0
|Energy-Metabolism|;|Respiration|;|ANAEROBIC-RESPIRATION|	dissimilatory sulfate reduction I (to hydrogen sufide))	DISSULFRED-PWY		0	0	0	1
|Glycan-Pathways|	glycogen degradation II	PWY-5941		0	1	0	0
|Glycan-Pathways|	Kdo transfer to lipid IVA (generic)	PWY-8284		0	1	1	0
|Glycan-Pathways|;|Cell-Structure-Biosynthesis|;|Lipopolysaccharide-Biosynthesis|	lipid IVA biosynthesis (generic)	PWY-8283		1	1	1	0
|Macromolecule-Modification|;|Nucleic-Acid-Processing|	tRNA processing	PWY0-1479		1	1	1	1
|Macromolecule-Modification|;|Nucleic-Acid-Processing|	tRNA-uridine 2-thiolation and selenation (bacteria)	PWY-7892		1	1	0	0
|Macromolecule-Modification|;|Nucleic-Acid-Processing|	N6-L-threonylcarbamoyladenosine37-modified tRNA biosynthesis	PWY0-1587		1	1	1	1
|Macromolecule-Modification|;|Nucleic-Acid-Processing|;|Queuosine-Biosynthesis|	queuosine biosynthesis II (queuine salvage)	PWY-8105		1	1	1	0
|Macromolecule-Modification|;|Nucleic-Acid-Processing|;|Queuosine-Biosynthesis|	queuosine biosynthesis I (de novo)	PWY-6700		1	1	1	0
|Macromolecule-Modification|;|Protein-Modification|	lipoprotein posttranslational modification	PWY-7884		1	1	1	1
|Macromolecule-Modification|;|Protein-Modification|	acyl carrier protein activation	PWY-6012-1		1	1	1	1
|Macromolecule-Modification|;|Protein-Modification|	5-oxo-L-proline metabolism	PWY-7942		0	0	1	0
