# Supplementary material for: Magnetoreception in a freshwater ciliate arises from endosymbiosis
Source: Nat Commun. 2026 Mar 10;17:3732. doi: 10.1038/s41467-026-70462-8 (PMC13103400; doi:10.1038/s41467-026-70462-8)
Supplement: Supplementary file 15 — Supplementary Data 13 [file 41467_2026_70462_MOESM15_ESM.xlsx]

## Sheet: Feuil1
Supplementary Data 13. KoFamScan output listing genes in endosymbiont genomes with an assigned KEGG Orthology (KO). Each gene name from the fasta files annotated with PROKKA is linked to a KO number, a functional annotation and a HMM E-value / Score. Only matches that passed adaptive score thresholds set for that KO family are shown. The KO identifiers can be mapped to KEGG pathway maps, BRITE hi…
Genome	Gene	KO number	threshold	score	E-value	KO definition
Dcd-1	OFFAJMMG_00019	K00297	182.07	206.6	1.3e-61	methylenetetrahydrofolate reductase (NADH) [EC:1.5.1.54]
Dcd-1	OFFAJMMG_00022	K03388	591.43	994.3	6.8e-300	heterodisulfide reductase subunit A2 [EC:1.8.7.3 1.8.98.4 1.8.98.5 1.8.98.6]
Dcd-1	OFFAJMMG_00031	K07485	59.17	90.9	1.4e-26	transposase
Dcd-1	OFFAJMMG_00035	K07495	37.2	46.6	5.4e-13	putative transposase
Dcd-1	OFFAJMMG_00059	K07485	59.17	67.8	1.3e-19	transposase
Dcd-1	OFFAJMMG_00084	K03438	329.03	405	1.2e-121	16S rRNA (cytosine1402-N4)-methyltransferase [EC:2.1.1.199]
Dcd-1	OFFAJMMG_00085	K03925	43.23	161	6.5e-48	transcriptional regulator MraZ
Dcd-1	OFFAJMMG_00089	K04067	51.6	93.4	2.7e-27	primosomal replication protein N''
Dcd-1	OFFAJMMG_00101	K08304	173.03	376.6	4.8e-113	membrane-bound lytic murein transglycosylase A [EC:4.2.2.-]
Dcd-1	OFFAJMMG_00102	K01821	27.37	32	2.1e-08	4-oxalocrotonate tautomerase [EC:5.3.2.6]
Dcd-1	OFFAJMMG_00107	K07484	19.23	44.3	3.5e-12	transposase
Dcd-1	OFFAJMMG_00138	K02946	61.5	145.7	3.8e-43	small subunit ribosomal protein S10
Dcd-1	OFFAJMMG_00139	K02906	114.93	300.7	5.4e-90	large subunit ribosomal protein L3
Dcd-1	OFFAJMMG_00140	K02926	88.53	289	1.1e-86	large subunit ribosomal protein L4
Dcd-1	OFFAJMMG_00141	K02892	48.87	93.4	4e-27	large subunit ribosomal protein L23
Dcd-1	OFFAJMMG_00142	K02886	121.33	329.5	7.5e-99	large subunit ribosomal protein L2
Dcd-1	OFFAJMMG_00143	K02965	107.97	150.7	5.7e-45	small subunit ribosomal protein S19
Dcd-1	OFFAJMMG_00144	K02890	86.57	163.8	1.1e-48	large subunit ribosomal protein L22
Dcd-1	OFFAJMMG_00145	K02982	102.8	334.6	1e-100	small subunit ribosomal protein S3
Dcd-1	OFFAJMMG_00146	K02878	86.03	215.9	1.7e-64	large subunit ribosomal protein L16
Dcd-1	OFFAJMMG_00147	K02904	58.67	80.5	3.1e-23	large subunit ribosomal protein L29
Dcd-1	OFFAJMMG_00148	K02961	80.13	134.5	8.6e-40	small subunit ribosomal protein S17
Dcd-1	OFFAJMMG_00149	K02874	96.43	196.4	1.4e-58	large subunit ribosomal protein L14
Dcd-1	OFFAJMMG_00150	K02895	38.63	116.4	4.2e-34	large subunit ribosomal protein L24
Dcd-1	OFFAJMMG_00151	K02931	106.7	307	2.2e-92	large subunit ribosomal protein L5
Dcd-1	OFFAJMMG_00152	K02954	26.87	63.6	4.7e-18	small subunit ribosomal protein S14
Dcd-1	OFFAJMMG_00153	K02994	88.03	198.8	1.1e-59	small subunit ribosomal protein S8
Dcd-1	OFFAJMMG_00154	K02933	109.9	257	5e-77	large subunit ribosomal protein L6
Dcd-1	OFFAJMMG_00155	K02881	48.8	137.5	1.6e-40	large subunit ribosomal protein L18
Dcd-1	OFFAJMMG_00156	K02988	138.77	225.7	1.6e-67	small subunit ribosomal protein S5
Dcd-1	OFFAJMMG_00157	K02907	40.4	78.9	9.4e-23	large subunit ribosomal protein L30
Dcd-1	OFFAJMMG_00158	K02876	76.2	201.2	8.8e-60	large subunit ribosomal protein L15
Dcd-1	OFFAJMMG_00159	K03076	208.7	584.4	3.6e-176	preprotein translocase subunit SecY
Dcd-1	OFFAJMMG_00160	K00939	119.3	246.1	1.3e-73	adenylate kinase [EC:2.7.4.3]
Dcd-1	OFFAJMMG_00161	K01265	133.77	314.5	3e-94	methionyl aminopeptidase [EC:3.4.11.18]
Dcd-1	OFFAJMMG_00162	K02919	23.1	68.5	2.1e-19	large subunit ribosomal protein L36
Dcd-1	OFFAJMMG_00163	K02952	114.17	180.5	1.3e-53	small subunit ribosomal protein S13
Dcd-1	OFFAJMMG_00164	K02948	96	194.4	7.7e-58	small subunit ribosomal protein S11
Dcd-1	OFFAJMMG_00165	K02986	70.37	207.4	8.9e-62	small subunit ribosomal protein S4
Dcd-1	OFFAJMMG_00166	K03040	52.07	405.7	3.8e-122	DNA-directed RNA polymerase subunit alpha [EC:2.7.7.6]
Dcd-1	OFFAJMMG_00167	K02879	34.43	164.7	9.4e-49	large subunit ribosomal protein L17
Dcd-1	OFFAJMMG_00173	K02005	219.9	346	1.1e-103	HlyD family secretion protein
Dcd-1	OFFAJMMG_00174	K02003	291.57	326.4	6.6e-98	putative ABC transport system ATP-binding protein
Dcd-1	OFFAJMMG_00175	K02004	43.17	96.9	2e-28	putative ABC transport system permease protein
Dcd-1	OFFAJMMG_00186	K21636	124.3	644.6	5.1e-194	ribonucleoside-triphosphate reductase (formate) [EC:1.1.98.6]
Dcd-1	OFFAJMMG_00188	K04069	114.17	144.5	9.3e-43	pyruvate formate lyase activating enzyme [EC:1.97.1.4]
Dcd-1	OFFAJMMG_00191	K07485	59.17	109.9	2.4e-32	transposase
Dcd-1	OFFAJMMG_00193	K02470	979.23	1094.8	0	DNA gyrase subunit B [EC:5.6.2.2]
Dcd-1	OFFAJMMG_00195	K07484	19.23	41.4	2.8e-11	transposase
Dcd-1	OFFAJMMG_00212	K04759	101.97	856.9	2.8e-258	ferrous iron transport protein B
Dcd-1	OFFAJMMG_00213	K04758	39.73	96.7	3.7e-28	ferrous iron transport protein A
Dcd-1	OFFAJMMG_00216	K07495	37.2	44.8	1.9e-12	putative transposase
Dcd-1	OFFAJMMG_00218	K01419	89.9	298.8	6.8e-90	ATP-dependent HslUV protease, peptidase subunit HslV [EC:3.4.25.2]
Dcd-1	OFFAJMMG_00224	K11261	56.77	141.7	4.8e-42	formylmethanofuran dehydrogenase subunit E [EC:1.2.7.12]
Dcd-1	OFFAJMMG_00247	K09748	26.67	29	1.9e-07	ribosome maturation factor RimP
Dcd-1	OFFAJMMG_00248	K02600	38.97	420.3	2e-126	transcription termination/antitermination protein NusA
Dcd-1	OFFAJMMG_00249	K07742	25.43	67.5	3.2e-19	uncharacterized protein
Dcd-1	OFFAJMMG_00250	K02519	313.17	945.9	4.9e-285	translation initiation factor IF-2
Dcd-1	OFFAJMMG_00251	K09764	42	100.7	1.7e-29	uncharacterized protein
Dcd-1	OFFAJMMG_00252	K02834	26	128.6	7.2e-38	ribosome-binding factor A
Dcd-1	OFFAJMMG_00253	K06881	203.73	323.8	4.6e-97	bifunctional oligoribonuclease and PAP phosphatase NrnA [EC:3.1.3.7 3.1.13.3]
Dcd-1	OFFAJMMG_00254	K03177	197.8	296.5	9.7e-89	tRNA pseudouridine55 synthase [EC:5.4.99.25]
Dcd-1	OFFAJMMG_00255	K02956	24.17	137.4	2.1e-40	small subunit ribosomal protein S15
Dcd-1	OFFAJMMG_00256	K00962	279.33	1014.7	0	polyribonucleotide nucleotidyltransferase [EC:2.7.7.8]
Dcd-1	OFFAJMMG_00257	K07263	253.47	267.3	8.1e-80	zinc protease [EC:3.4.24.-]
Dcd-1	OFFAJMMG_00258	K01520	50.97	175.6	2.8e-52	dUTP diphosphatase [EC:3.6.1.23]
Dcd-1	OFFAJMMG_00267	K07484	19.23	24.8	3e-06	transposase
Dcd-1	OFFAJMMG_00269	K06207	360.97	928.6	4.4e-280	GTP-binding protein
Dcd-1	OFFAJMMG_00278	K03551	179.33	579.4	1.5e-174	holliday junction DNA helicase RuvB [EC:5.6.2.4]
Dcd-1	OFFAJMMG_00284	K05772	122.43	361.9	5.1e-109	tungstate transport system substrate-binding protein
Dcd-1	OFFAJMMG_00285	K05773	154.17	272.9	4e-82	tungstate transport system permease protein
Dcd-1	OFFAJMMG_00289	K01902	358.7	531.6	8.2e-160	succinyl-CoA synthetase alpha subunit [EC:6.2.1.5]
Dcd-1	OFFAJMMG_00290	K01903	503.7	514.4	6.5e-155	succinyl-CoA synthetase beta subunit [EC:6.2.1.5]
Dcd-1	OFFAJMMG_00291	K01849	180.8	223.2	1.1e-66	methylmalonyl-CoA mutase, C-terminal domain [EC:5.4.99.2]
Dcd-1	OFFAJMMG_00292	K01848	800.1	934	5.7e-282	methylmalonyl-CoA mutase, N-terminal domain [EC:5.4.99.2]
Dcd-1	OFFAJMMG_00293	K01966	880.2	914.8	1.3e-275	propionyl-CoA carboxylase beta chain [EC:6.4.1.3 2.1.3.15]
Dcd-1	OFFAJMMG_00301	K12340	242.37	289.9	1e-86	outer membrane protein
Dcd-1	OFFAJMMG_00313	K01929	319.53	464.5	1e-139	UDP-N-acetylmuramoyl-tripeptide--D-alanyl-D-alanine ligase [EC:6.3.2.10]
Dcd-1	OFFAJMMG_00322	K06213	90.67	237.4	6.1e-71	magnesium transporter
Dcd-1	OFFAJMMG_00326	K04767	141.83	149.5	2.6e-44	acetoin utilization protein AcuB
Dcd-1	OFFAJMMG_00327	K06864	87.1	306.3	7.7e-92	pyridinium-3,5-biscarboxylic acid mononucleotide sulfurtransferase [EC:4.4.1.37]
Dcd-1	OFFAJMMG_00335	K06199	26.73	74.8	1.7e-21	fluoride exporter
Dcd-1	OFFAJMMG_00336	K07090	38.6	126.6	2.9e-37	uncharacterized protein
Dcd-1	OFFAJMMG_00337	K01607	17.93	35.4	2.2e-09	4-carboxymuconolactone decarboxylase [EC:4.1.1.44]
Dcd-1	OFFAJMMG_00338	K01607	17.93	72.6	1.1e-20	4-carboxymuconolactone decarboxylase [EC:4.1.1.44]
Dcd-1	OFFAJMMG_00345	K07484	19.23	45.8	1.2e-12	transposase
Dcd-1	OFFAJMMG_00354	K03116	57.03	68.6	1.6e-19	sec-independent protein translocase protein TatA
Dcd-1	OFFAJMMG_00358	K01886	552.67	877.9	1.4e-264	glutaminyl-tRNA synthetase [EC:6.1.1.18]
Dcd-1	OFFAJMMG_00385	K01875	74.5	598.8	2.7e-180	seryl-tRNA synthetase [EC:6.1.1.11]
Dcd-1	OFFAJMMG_00393	K07485	59.17	85.7	5.1e-25	transposase
Dcd-1	OFFAJMMG_00398	K04094	333.27	644.8	1.9e-194	methylenetetrahydrofolate--tRNA-(uracil-5-)-methyltransferase [EC:2.1.1.74]
Dcd-1	OFFAJMMG_00402	K04764	116.6	125.7	2.9e-37	integration host factor subunit alpha
Dcd-1	OFFAJMMG_00410	K00249	380.33	414.9	1.3e-124	acyl-CoA dehydrogenase [EC:1.3.8.7]
Dcd-1	OFFAJMMG_00412	K00626	353.63	520.5	1.6e-156	acetyl-CoA C-acetyltransferase [EC:2.3.1.9]
Dcd-1	OFFAJMMG_00415	K01689	73.37	666.7	9.4e-201	enolase [EC:4.2.1.11]
Dcd-1	OFFAJMMG_00418	K03465	63	201.5	4.8e-60	thymidylate synthase (FAD) [EC:2.1.1.148]
Dcd-1	OFFAJMMG_00419	K07495	37.2	39.1	1e-10	putative transposase
Dcd-1	OFFAJMMG_00427	K02520	39.13	244.9	3.2e-73	translation initiation factor IF-3
Dcd-1	OFFAJMMG_00428	K02916	18.1	46.9	6.3e-13	large subunit ribosomal protein L35
Dcd-1	OFFAJMMG_00429	K02887	42.13	174.1	8.7e-52	large subunit ribosomal protein L20
Dcd-1	OFFAJMMG_00435	K00940	149.97	184.7	5.2e-55	nucleoside-diphosphate kinase [EC:2.7.4.6]
Dcd-1	OFFAJMMG_00436	K08307	134.27	308	3.4e-92	membrane-bound lytic murein transglycosylase D [EC:4.2.2.-]
Dcd-1	OFFAJMMG_00462	K07484	19.23	25.1	2.3e-06	transposase
Dcd-1	OFFAJMMG_00473	K23518	210.93	242	3.8e-72	O-acetyl-ADP-ribose deacetylase [EC:3.1.1.106]
Dcd-1	OFFAJMMG_00474	K07484	19.23	23.5	7.2e-06	transposase
Dcd-1	OFFAJMMG_00480	K06346	69.53	215	3.8e-64	spoIIIJ-associated protein
Dcd-1	OFFAJMMG_00481	K03217	116.3	310.5	3.5e-93	YidC/Oxa1 family membrane protein insertase
Dcd-1	OFFAJMMG_00482	K08998	24.97	103.3	4.2e-30	uncharacterized protein
Dcd-1	OFFAJMMG_00483	K03536	21.03	103.8	3.3e-30	ribonuclease P protein component [EC:3.1.26.5]
Dcd-1	OFFAJMMG_00484	K02914	23.67	68.2	1.4e-19	large subunit ribosomal protein L34
Dcd-1	OFFAJMMG_00485	K03569	113.77	573.8	6e-173	rod shape-determining protein MreB and related proteins
Dcd-1	OFFAJMMG_00486	K03570	63.03	235.1	2.5e-70	rod shape-determining protein MreC
Dcd-1	OFFAJMMG_00502	K09777	60.27	131.3	2.6e-39	extracellular matrix regulatory protein A
Dcd-1	OFFAJMMG_00508	K02847	115.77	116.3	3.6e-34	O-antigen ligase [EC:2.4.99.26]
Dcd-1	OFFAJMMG_00520	K09791	37.7	38.9	1.3e-10	uncharacterized protein
Dcd-1	OFFAJMMG_00521	K01784	261.03	262	3e-78	UDP-glucose 4-epimerase [EC:5.1.3.2]
Dcd-1	OFFAJMMG_00522	K02843	270.6	315.9	1.2e-94	lipopolysaccharide heptosyltransferase II [EC:2.4.99.24]
Dcd-1	OFFAJMMG_00524	K00912	86.63	319.8	7.1e-96	tetraacyldisaccharide 4'-kinase [EC:2.7.1.130]
Dcd-1	OFFAJMMG_00527	K02314	107.2	581.4	5.4e-175	replicative DNA helicase [EC:5.6.2.3]
Dcd-1	OFFAJMMG_00528	K02939	55.03	145.9	4.5e-43	large subunit ribosomal protein L9
Dcd-1	OFFAJMMG_00530	K02963	77.57	93.1	4.9e-27	small subunit ribosomal protein S18
Dcd-1	OFFAJMMG_00531	K02990	23.33	112.1	7.9e-33	small subunit ribosomal protein S6
Dcd-1	OFFAJMMG_00532	K03574	68.07	79.3	5e-23	8-oxo-dGTP diphosphatase [EC:3.6.1.55]
Dcd-1	OFFAJMMG_00535	K11358	339.03	534.6	4e-161	aspartate aminotransferase [EC:2.6.1.1]
Dcd-1	OFFAJMMG_00549	K01876	294.97	824.4	2.4e-248	aspartyl-tRNA synthetase [EC:6.1.1.12]
Dcd-1	OFFAJMMG_00553	K09165	35.2	75.6	8.2e-22	dodecin
Dcd-1	OFFAJMMG_00554	K13010	412.3	442.2	8.3e-133	perosamine synthetase [EC:2.6.1.102]
Dcd-1	OFFAJMMG_00558	K07497	22.97	31.7	2.2e-08	putative transposase
Dcd-1	OFFAJMMG_00591	K04096	27.57	95.4	1.1e-27	DNA processing protein
Dcd-1	OFFAJMMG_00594	K03595	149.2	356.5	6.8e-107	GTPase
Dcd-1	OFFAJMMG_00601	K03571	27.47	42.3	2e-11	rod shape-determining protein MreD
Dcd-1	OFFAJMMG_00602	K05515	504.4	579.8	2.2e-174	penicillin-binding protein 2 [EC:3.4.16.4]
Dcd-1	OFFAJMMG_00604	K05837	387.17	449.1	4.1e-135	rod shape determining protein RodA
Dcd-1	OFFAJMMG_00607	K03584	39.57	154.4	1.2e-45	DNA repair protein RecO (recombination protein O)
Dcd-1	OFFAJMMG_00609	K03089	257.6	389.8	3.6e-117	RNA polymerase sigma-32 factor
Dcd-1	OFFAJMMG_00614	K07495	37.2	51	2.6e-14	putative transposase
Dcd-1	OFFAJMMG_00626	K07497	22.97	28.7	1.8e-07	putative transposase
Dcd-1	OFFAJMMG_00639	K00382	460.93	501.2	7.6e-151	dihydrolipoyl dehydrogenase [EC:1.8.1.4]
Dcd-1	OFFAJMMG_00645	K07141	98	199.3	2.5e-59	molybdenum cofactor cytidylyltransferase [EC:2.7.7.76]
Dcd-1	OFFAJMMG_00651	K13038	255.17	566.2	1.8e-170	phosphopantothenoylcysteine decarboxylase / phosphopantothenate---cysteine ligase [EC:4.1.1.36 6.3.2.5]
Dcd-1	OFFAJMMG_00652	K21929	36.33	257.9	4.6e-77	uracil-DNA glycosylase [EC:3.2.2.27]
Dcd-1	OFFAJMMG_00658	K04074	50.2	101	2e-29	cell division initiation protein
Dcd-1	OFFAJMMG_00662	K03593	111.43	452.1	8.5e-136	ATP-binding protein involved in chromosome partitioning
Dcd-1	OFFAJMMG_00668	K04651	37.43	142.9	2e-42	hydrogenase nickel incorporation protein HypA/HybF
Dcd-1	OFFAJMMG_00675	K01939	144.77	567.7	5e-171	adenylosuccinate synthase [EC:6.3.4.4]
Dcd-1	OFFAJMMG_00680	K05896	38.2	110.4	2.4e-32	segregation and condensation protein A
Dcd-1	OFFAJMMG_00683	K06024	48.03	93.4	3e-27	segregation and condensation protein B
Dcd-1	OFFAJMMG_00685	K07497	22.97	30.9	3.9e-08	putative transposase
Dcd-1	OFFAJMMG_00689	K07485	59.17	68.2	1e-19	transposase
Dcd-1	OFFAJMMG_00691	K07497	22.97	63.9	3.8e-18	putative transposase
Dcd-1	OFFAJMMG_00693	K00611	349.83	437.1	1.5e-131	ornithine carbamoyltransferase [EC:2.1.3.3]
Dcd-1	OFFAJMMG_00694	K01940	120.67	677.4	4.2e-204	argininosuccinate synthase [EC:6.3.4.5]
Dcd-1	OFFAJMMG_00695	K01755	183.77	723.2	1.1e-217	argininosuccinate lyase [EC:4.3.2.1]
Dcd-1	OFFAJMMG_00697	K01586	271.6	522.9	3.2e-157	diaminopimelate decarboxylase [EC:4.1.1.20]
Dcd-1	OFFAJMMG_00698	K01778	71.53	276.1	9.3e-83	diaminopimelate epimerase [EC:5.1.1.7]
Dcd-1	OFFAJMMG_00699	K01714	258.2	375.1	1.2e-112	4-hydroxy-tetrahydrodipicolinate synthase [EC:4.3.3.7]
Dcd-1	OFFAJMMG_00700	K00215	141.83	294.9	2.7e-88	4-hydroxy-tetrahydrodipicolinate reductase [EC:1.17.1.8]
Dcd-1	OFFAJMMG_00703	K10206	376.1	419	9.2e-126	LL-diaminopimelate aminotransferase [EC:2.6.1.83]
Dcd-1	OFFAJMMG_00704	K00950	59.6	201	8.6e-60	2-amino-4-hydroxy-6-hydroxymethyldihydropteridine diphosphokinase [EC:2.7.6.3]
Dcd-1	OFFAJMMG_00706	K00616	137.07	216.2	2.7e-64	transaldolase [EC:2.2.1.2]
Dcd-1	OFFAJMMG_00707	K08744	162.3	165.8	3.4e-49	cardiolipin synthase (CMP-forming) [EC:2.7.8.41]
Dcd-1	OFFAJMMG_00707	K00995	102.2	131.3	1.5e-38	CDP-diacylglycerol---glycerol-3-phosphate 3-phosphatidyltransferase [EC:2.7.8.5]
Dcd-1	OFFAJMMG_00713	K07484	19.23	20.3	6.9e-05	transposase
Dcd-1	OFFAJMMG_00715	K07495	37.2	85.7	8.1e-25	putative transposase
Dcd-1	OFFAJMMG_00720	K07495	37.2	52.2	1.1e-14	putative transposase
Dcd-1	OFFAJMMG_00724	K03111	22.63	184.4	6.5e-55	single-strand DNA-binding protein
Dcd-1	OFFAJMMG_00725	K00655	125.67	197.3	9.1e-59	1-acyl-sn-glycerol-3-phosphate acyltransferase [EC:2.3.1.51]
Dcd-1	OFFAJMMG_00726	K03466	58.27	697.6	4.4e-210	DNA segregation ATPase FtsK/SpoIIIE, S-DNA-T family
Dcd-1	OFFAJMMG_00728	K03634	51.4	101.8	1.1e-29	outer membrane lipoprotein carrier protein
Dcd-1	OFFAJMMG_00735	K02356	88.23	267.8	1.7e-80	elongation factor P
Dcd-1	OFFAJMMG_00743	K01512	74.43	100	3.7e-29	acylphosphatase [EC:3.6.1.7]
Dcd-1	OFFAJMMG_00744	K01972	105.5	419	8.8e-126	DNA ligase (NAD+) [EC:6.5.1.2]
Dcd-1	OFFAJMMG_00760	K02227	88.3	360	3.1e-108	adenosylcobinamide-phosphate synthase [EC:6.3.1.10]
Dcd-1	OFFAJMMG_00775	K04567	309.17	379.8	5.6e-114	lysyl-tRNA synthetase, class II [EC:6.1.1.6]
Dcd-1	OFFAJMMG_00778	K00790	172.07	619.9	7.8e-187	UDP-N-acetylglucosamine 1-carboxyvinyltransferase [EC:2.5.1.7]
Dcd-1	OFFAJMMG_00790	K00057	281.67	485.8	3.7e-146	glycerol-3-phosphate dehydrogenase (NAD(P)+) [EC:1.1.1.94]
Dcd-1	OFFAJMMG_00791	K03975	64.7	283.6	5.9e-85	membrane-associated protein
Dcd-1	OFFAJMMG_00795	K07484	19.23	36.4	8.5e-10	transposase
Dcd-1	OFFAJMMG_00807	K07485	59.17	68.5	8e-20	transposase
Dcd-1	OFFAJMMG_00810	K03519	262.83	272.6	1.5e-81	aerobic carbon-monoxide dehydrogenase medium subunit [EC:1.2.5.3]
Dcd-1	OFFAJMMG_00811	K03518	241.3	249	1.7e-74	aerobic carbon-monoxide dehydrogenase small subunit [EC:1.2.5.3]
Dcd-1	OFFAJMMG_00821	K13770	133.57	236.6	8e-71	TetR/AcrR family transcriptional regulator, fatty acid metabolism regulator protein
Dcd-1	OFFAJMMG_00822	K03521	73.63	296.9	5.9e-89	electron transfer flavoprotein beta subunit
Dcd-1	OFFAJMMG_00823	K03522	293.43	392.2	1.2e-117	electron transfer flavoprotein alpha subunit
Dcd-1	OFFAJMMG_00825	K07485	59.17	133.5	1.8e-39	transposase
Dcd-1	OFFAJMMG_00828	K07068	28.17	74.6	2.6e-21	uncharacterized protein
Dcd-1	OFFAJMMG_00833	K10773	133.37	222	4.3e-66	endonuclease III [EC:3.2.2.- 4.2.99.18]
Dcd-1	OFFAJMMG_00842	K07484	19.23	33.7	5.7e-09	transposase
Dcd-1	OFFAJMMG_00846	K09989	154	473	3.5e-142	uncharacterized protein
Dcd-1	OFFAJMMG_00855	K00979	163	232.8	1.5e-69	3-deoxy-manno-octulosonate cytidylyltransferase (CMP-KDO synthetase) [EC:2.7.7.38]
Dcd-1	OFFAJMMG_00856	K19715	401.4	501.7	3.7e-151	8-amino-3,8-dideoxy-alpha-D-manno-octulosonate transaminase [EC:2.6.1.109]
Dcd-1	OFFAJMMG_00857	K19954	451.37	464.9	4.5e-140	alcohol dehydrogenase [EC:1.1.1.-]
Dcd-1	OFFAJMMG_00862	K03106	343.53	657.1	7.7e-198	signal recognition particle subunit SRP54 [EC:3.6.5.4]
Dcd-1	OFFAJMMG_00863	K02959	29.43	134	1.7e-39	small subunit ribosomal protein S16
Dcd-1	OFFAJMMG_00864	K06960	48.37	106.2	3.6e-31	uncharacterized protein
Dcd-1	OFFAJMMG_00865	K02860	35.73	181	9.3e-54	16S rRNA processing protein RimM
Dcd-1	OFFAJMMG_00866	K00554	120.87	381	1.8e-114	tRNA (guanine37-N1)-methyltransferase [EC:2.1.1.228]
Dcd-1	OFFAJMMG_00867	K02884	24.77	167.2	1.5e-49	large subunit ribosomal protein L19
Dcd-1	OFFAJMMG_00868	K03470	126.23	271.9	1.6e-81	ribonuclease HII [EC:3.1.26.4]
Dcd-1	OFFAJMMG_00869	K07056	97	356.4	4.9e-107	16S rRNA (cytidine1402-2'-O)-methyltransferase [EC:2.1.1.198]
Dcd-1	OFFAJMMG_00869	K02784	82.33	87.6	3.1e-25	phosphocarrier protein HPr
Dcd-1	OFFAJMMG_00870	K08483	677.9	727.4	5e-219	phosphoenolpyruvate-protein phosphotransferase (PTS system enzyme I) [EC:2.7.3.9]
Dcd-1	OFFAJMMG_00871	K03664	47.8	256.6	5.3e-77	SsrA-binding protein
Dcd-1	OFFAJMMG_00873	K07495	37.2	45.9	9.2e-13	putative transposase
Dcd-1	OFFAJMMG_00886	K00179	472.33	672.6	1.2e-202	indolepyruvate ferredoxin oxidoreductase, alpha subunit [EC:1.2.7.8]
Dcd-1	OFFAJMMG_00893	K07485	59.17	61.7	9e-18	transposase
Dcd-1	OFFAJMMG_00901	K00788	167.93	245.3	2.1e-73	thiamine-phosphate pyrophosphorylase [EC:2.5.1.3]
Dcd-1	OFFAJMMG_00902	K00946	136.13	330.8	3.8e-99	thiamine-monophosphate kinase [EC:2.7.4.16]
Dcd-1	OFFAJMMG_00907	K03799	134.2	255.3	2.1e-76	heat shock protein HtpX [EC:3.4.24.-]
Dcd-1	OFFAJMMG_00912	K01297	77.87	162.9	2.5e-48	muramoyltetrapeptide carboxypeptidase [EC:3.4.17.13]
Dcd-1	OFFAJMMG_00928	K22083	263.07	275.6	1.8e-82	methylamine---glutamate N-methyltransferase subunit C [EC:2.1.1.21]
Dcd-1	OFFAJMMG_00929	K00297	182.07	198.5	3.9e-59	methylenetetrahydrofolate reductase (NADH) [EC:1.5.1.54]
Dcd-1	OFFAJMMG_00933	K07484	19.23	32.6	1.2e-08	transposase
Dcd-1	OFFAJMMG_00934	K02355	535.93	772.5	1.6e-232	elongation factor G
Dcd-1	OFFAJMMG_00935	K03831	214.53	214.9	4.4e-64	molybdopterin adenylyltransferase [EC:2.7.7.75]
Dcd-1	OFFAJMMG_00939	K02031	426.77	472.2	8e-142	peptide/nickel transport system ATP-binding protein
Dcd-1	OFFAJMMG_00940	K02032	389.4	512.9	4.6e-154	peptide/nickel transport system ATP-binding protein
Dcd-1	OFFAJMMG_00956	K01147	385.73	430.7	3.1e-129	exoribonuclease II [EC:3.1.13.1]
Dcd-1	OFFAJMMG_00961	K22227	364.77	482	6.9e-145	AdoMet-dependent heme synthase [EC:1.3.98.6]
Dcd-1	OFFAJMMG_00966	K01870	465.4	1059.7	0	isoleucyl-tRNA synthetase [EC:6.1.1.5]
Dcd-1	OFFAJMMG_00967	K03101	31.43	151.4	7e-45	signal peptidase II [EC:3.4.23.36]
Dcd-1	OFFAJMMG_00976	K03702	342.3	1114	0	excinuclease ABC subunit B
Dcd-1	OFFAJMMG_00980	K01883	406.87	712.1	3.6e-214	cysteinyl-tRNA synthetase [EC:6.1.1.16]
Dcd-1	OFFAJMMG_00981	K12506	316.33	480.6	1.1e-144	2-C-methyl-D-erythritol 4-phosphate cytidylyltransferase / 2-C-methyl-D-erythritol 2,4-cyclodiphosphate synthase [EC:2.7.7.60 4.6.1.12]
Dcd-1	OFFAJMMG_00981	K00991	255.17	289.4	8.7e-87	2-C-methyl-D-erythritol 4-phosphate cytidylyltransferase [EC:2.7.7.60]
Dcd-1	OFFAJMMG_00988	K07399	110.87	229.3	1.9e-68	cytochrome c biogenesis protein
Dcd-1	OFFAJMMG_00989	K06041	161.43	372.1	1e-111	arabinose-5-phosphate isomerase [EC:5.3.1.13]
Dcd-1	OFFAJMMG_00990	K00764	193.03	690.2	8.2e-208	amidophosphoribosyltransferase [EC:2.4.2.14]
Dcd-1	OFFAJMMG_00994	K07484	19.23	29.9	8.5e-08	transposase
Dcd-1	OFFAJMMG_01000	K02996	103.33	176.6	1.8e-52	small subunit ribosomal protein S9
Dcd-1	OFFAJMMG_01001	K02871	66.33	107.1	2.8e-31	large subunit ribosomal protein L13
Dcd-1	OFFAJMMG_01002	K04744	95.87	290.8	6.8e-87	LPS-assembly protein
Dcd-1	OFFAJMMG_01003	K07497	22.97	51.5	2.2e-14	putative transposase
Dcd-1	OFFAJMMG_01006	K08264	318.93	382	8.8e-115	heterodisulfide reductase subunit D [EC:1.8.98.1]
Dcd-1	OFFAJMMG_01016	K07485	59.17	91.5	9.2e-27	transposase
Dcd-1	OFFAJMMG_01018	K07495	37.2	49.4	7.8e-14	putative transposase
Dcd-1	OFFAJMMG_01019	K22466	748.83	772.7	2.1e-233	5-hydroxybenzimidazole synthase [EC:4.1.99.23]
Dcd-1	OFFAJMMG_01032	K07485	59.17	122	5.4e-36	transposase
Dcd-1	OFFAJMMG_01043	K07495	37.2	41.8	1.5e-11	putative transposase
Dcd-1	OFFAJMMG_01049	K02034	160.37	413.5	3.1e-124	peptide/nickel transport system permease protein
Dcd-1	OFFAJMMG_01050	K02033	273.53	410.5	3.1e-123	peptide/nickel transport system permease protein
Dcd-1	OFFAJMMG_01052	K03525	43.47	246.7	1.1e-73	type III pantothenate kinase [EC:2.7.1.33]
Dcd-1	OFFAJMMG_01053	K24012	642.93	662.3	3.4e-199	acetate---CoA ligase (ADP-forming) [EC:6.2.1.13]
Dcd-1	OFFAJMMG_01069	K01163	90.5	144.8	9e-43	uncharacterized protein
Dcd-1	OFFAJMMG_01071	K00762	117.47	118.7	6.9e-35	orotate phosphoribosyltransferase [EC:2.4.2.10]
Dcd-1	OFFAJMMG_01079	K18285	443.03	508.4	1.9e-153	aminodeoxyfutalosine synthase [EC:2.5.1.120]
Dcd-1	OFFAJMMG_01082	K03529	560.03	929.3	8.4e-280	chromosome segregation protein
Dcd-1	OFFAJMMG_01084	K07495	37.2	38.8	1.3e-10	putative transposase
Dcd-1	OFFAJMMG_01096	K03306	390.2	431.9	8e-130	inorganic phosphate transporter, PiT family
Dcd-1	OFFAJMMG_01097	K07220	57	131.9	7.4e-39	uncharacterized protein
Dcd-1	OFFAJMMG_01100	K09817	268.83	306.2	1e-91	zinc transport system ATP-binding protein [EC:7.2.2.20]
Dcd-1	OFFAJMMG_01100	K02013	231.2	253.7	8.5e-76	iron complex transport system ATP-binding protein [EC:7.2.2.-]
Dcd-1	OFFAJMMG_01101	K09816	271.6	283.1	6.9e-85	zinc transport system permease protein
Dcd-1	OFFAJMMG_01104	K07484	19.23	37	5.9e-10	transposase
Dcd-1	OFFAJMMG_01119	K00958	268.9	452.9	5e-136	sulfate adenylyltransferase [EC:2.7.7.4]
Dcd-1	OFFAJMMG_01123	K01873	583.53	1341	0	valyl-tRNA synthetase [EC:6.1.1.9]
Dcd-1	OFFAJMMG_01130	K24866	161.9	227	6.9e-68	precorrin-2 dehydrogenase [EC:1.3.1.76]
Dcd-1	OFFAJMMG_01131	K02497	133.8	148.3	5.3e-44	HemX protein
Dcd-1	OFFAJMMG_01132	K02492	69.63	504.1	1.2e-151	glutamyl-tRNA reductase [EC:1.2.1.70]
Dcd-1	OFFAJMMG_01156	K07321	135.7	302.7	8.1e-91	CO dehydrogenase maturation factor
Dcd-1	OFFAJMMG_01173	K22226	364.33	449.1	4e-135	Fe-coproporphyrin III synthase
Dcd-1	OFFAJMMG_01187	K03639	141.07	235.4	2e-70	GTP 3',8-cyclase [EC:4.1.99.22]
Dcd-1	OFFAJMMG_01198	K06934	35.8	64.7	1.7e-18	uncharacterized protein
Dcd-1	OFFAJMMG_01203	K00928	394.13	502.9	3.1e-151	aspartate kinase [EC:2.7.2.4]
Dcd-1	OFFAJMMG_01212	K03738	314.7	523.5	2.6e-157	aldehyde:ferredoxin oxidoreductase [EC:1.2.7.5]
Dcd-1	OFFAJMMG_01220	K03110	291.3	498.4	4.2e-150	fused signal recognition particle receptor
Dcd-1	OFFAJMMG_01225	K07090	38.6	120.8	1.6e-35	uncharacterized protein
Dcd-1	OFFAJMMG_01238	K02435	25.23	86.5	4.6e-25	aspartyl-tRNA(Asn)/glutamyl-tRNA(Gln) amidotransferase subunit C [EC:6.3.5.6 6.3.5.7]
Dcd-1	OFFAJMMG_01239	K02433	446.3	676.5	1.2e-203	aspartyl-tRNA(Asn)/glutamyl-tRNA(Gln) amidotransferase subunit A [EC:6.3.5.6 6.3.5.7]
Dcd-1	OFFAJMMG_01239	K01426	294.17	422.1	9.3e-127	amidase [EC:3.5.1.4]
Dcd-1	OFFAJMMG_01241	K07566	91.37	184.3	1.1e-54	L-threonylcarbamoyladenylate synthase [EC:2.7.7.87]
Dcd-1	OFFAJMMG_01263	K02342	103.33	105	9.9e-31	DNA polymerase III subunit epsilon [EC:2.7.7.7]
Dcd-1	OFFAJMMG_01271	K07484	19.23	21.5	2.9e-05	transposase
Dcd-1	OFFAJMMG_01285	K00177	139.23	200.4	5.7e-60	2-oxoglutarate ferredoxin oxidoreductase subunit gamma [EC:1.2.7.3]
Dcd-1	OFFAJMMG_01286	K00175	238.43	252.1	3.6e-75	2-oxoglutarate/2-oxoacid ferredoxin oxidoreductase subunit beta [EC:1.2.7.3 1.2.7.11]
Dcd-1	OFFAJMMG_01287	K00174	262.83	388.4	1.4e-116	2-oxoglutarate/2-oxoacid ferredoxin oxidoreductase subunit alpha [EC:1.2.7.3 1.2.7.11]
Dcd-1	OFFAJMMG_01288	K00176	65.37	81.2	1.1e-23	2-oxoglutarate ferredoxin oxidoreductase subunit delta [EC:1.2.7.3]
Dcd-1	OFFAJMMG_01289	K00645	262.6	323.2	7.8e-97	[acyl-carrier-protein] S-malonyltransferase [EC:2.3.1.39]
Dcd-1	OFFAJMMG_01294	K03554	90.4	92.8	4.8e-27	recombination associated protein RdgC
Dcd-1	OFFAJMMG_01295	K03592	304.97	347.8	2.9e-104	PmbA protein
Dcd-1	OFFAJMMG_01296	K03568	295.3	531	1e-159	TldD protein
Dcd-1	OFFAJMMG_01298	K25180	428.33	478.8	2.2e-144	drug efflux transport system permease protein
Dcd-1	OFFAJMMG_01298	K25181	407.87	434.1	8.6e-131	drug efflux transport system permease protein
Dcd-1	OFFAJMMG_01298	K01992	18.4	36.3	8e-10	ABC-2 type transport system permease protein
Dcd-1	OFFAJMMG_01299	K25181	407.87	450.7	7.6e-136	drug efflux transport system permease protein
Dcd-1	OFFAJMMG_01299	K01992	18.4	29.6	8.3e-08	ABC-2 type transport system permease protein
Dcd-1	OFFAJMMG_01303	K02338	53.57	353.6	5.3e-106	DNA polymerase III subunit beta [EC:2.7.7.7]
Dcd-1	OFFAJMMG_01327	K07485	59.17	72	7e-21	transposase
Dcd-1	OFFAJMMG_01336	K01883	406.87	461.3	2.3e-138	cysteinyl-tRNA synthetase [EC:6.1.1.16]
Dcd-1	OFFAJMMG_01336	K12339	384.73	391.2	8e-118	S-sulfo-L-cysteine synthase (O-acetyl-L-serine-dependent) [EC:2.5.1.144]
Dcd-1	OFFAJMMG_01344	K07497	22.97	29.9	7.9e-08	putative transposase
Dcd-1	OFFAJMMG_01363	K07495	37.2	39.2	9.5e-11	putative transposase
Dcd-1	OFFAJMMG_01372	K01246	51.83	57.6	3.4e-16	DNA-3-methyladenine glycosylase I [EC:3.2.2.20]
Dcd-1	OFFAJMMG_01381	K02527	159.43	364.2	2.9e-109	3-deoxy-D-manno-octulosonic-acid transferase [EC:2.4.99.12 2.4.99.13 2.4.99.14 2.4.99.15]
Dcd-1	OFFAJMMG_01383	K01956	517.87	605.5	3.3e-182	carbamoyl-phosphate synthase small subunit [EC:6.3.5.5]
Dcd-1	OFFAJMMG_01384	K07485	59.17	119.4	3.4e-35	transposase
Dcd-1	OFFAJMMG_01388	K01923	172.83	417.7	1.7e-125	phosphoribosylaminoimidazole-succinocarboxamide synthase [EC:6.3.2.6]
Dcd-1	OFFAJMMG_01394	K00767	214.83	376.4	4.8e-113	nicotinate-nucleotide pyrophosphorylase (carboxylating) [EC:2.4.2.19]
Dcd-1	OFFAJMMG_01395	K00278	540.07	776.6	5.8e-234	L-aspartate oxidase [EC:1.4.3.16]
Dcd-1	OFFAJMMG_01402	K09007	196.8	385.9	2.9e-116	GTP cyclohydrolase IB [EC:3.5.4.16]
Dcd-1	OFFAJMMG_01403	K00266	537.23	679.5	1.9e-204	glutamate synthase (NADPH) small chain [EC:1.4.1.13]
Dcd-1	OFFAJMMG_01411	K24200	327.47	362.9	7.8e-109	P protein
Dcd-1	OFFAJMMG_01426	K07495	37.2	45.2	1.5e-12	putative transposase
Dcd-1	OFFAJMMG_01430	K07497	22.97	30.7	4.6e-08	putative transposase
Dcd-1	OFFAJMMG_01450	K07485	59.17	60.7	1.8e-17	transposase
Dcd-1	OFFAJMMG_01470	K07495	37.2	45.9	9.1e-13	putative transposase
Dcd-1	OFFAJMMG_01479	K10806	117.57	130.9	1.5e-38	acyl-CoA thioesterase YciA [EC:3.1.2.-]
Dcd-1	OFFAJMMG_01488	K04773	184.53	303.6	6.8e-91	protease IV [EC:3.4.21.-]
Dcd-1	OFFAJMMG_01489	K02945	144.83	515.9	3.2e-155	small subunit ribosomal protein S1
Dcd-1	OFFAJMMG_01490	K00945	75.67	242.6	1.6e-72	CMP/dCMP kinase [EC:2.7.4.25]
Dcd-1	OFFAJMMG_01496	K01624	85.67	139.9	3e-41	fructose-bisphosphate aldolase, class II [EC:4.1.2.13]
Dcd-1	OFFAJMMG_01500	K07495	37.2	42.1	1.3e-11	putative transposase
Dcd-1	OFFAJMMG_01527	K07485	59.17	74	1.8e-21	transposase
Dcd-1	OFFAJMMG_01544	K02992	101.53	216.3	9e-65	small subunit ribosomal protein S7
Dcd-1	OFFAJMMG_01545	K03046	973.97	1396.7	0	DNA-directed RNA polymerase subunit beta' [EC:2.7.7.6]
Dcd-1	OFFAJMMG_01546	K03750	146.67	408.3	1.2e-122	molybdopterin molybdotransferase [EC:2.10.1.1]
Dcd-1	OFFAJMMG_01558	K03797	130.13	453.3	2.5e-136	carboxyl-terminal processing protease [EC:3.4.21.102]
Dcd-1	OFFAJMMG_01559	K09798	65.43	306.3	6.4e-92	uncharacterized protein
Dcd-1	OFFAJMMG_01562	K01095	43.93	130.3	2.5e-38	phosphatidylglycerophosphatase A [EC:3.1.3.27]
Dcd-1	OFFAJMMG_01564	K03786	187.17	218.6	2.9e-65	3-dehydroquinate dehydratase II [EC:4.2.1.10]
Dcd-1	OFFAJMMG_01565	K01736	217.73	519.7	2.2e-156	chorismate synthase [EC:4.2.3.5]
Dcd-1	OFFAJMMG_01566	K01735	306.2	359.7	7.3e-108	3-dehydroquinate synthase [EC:4.2.3.4]
Dcd-1	OFFAJMMG_01566	K00891	130.63	134.1	2.1e-39	shikimate kinase [EC:2.7.1.71]
Dcd-1	OFFAJMMG_01569	K00800	134.5	248.2	4.3e-74	3-phosphoshikimate 1-carboxyvinyltransferase [EC:2.5.1.19]
Dcd-1	OFFAJMMG_01582	K03752	97.33	172.7	2.4e-51	molybdenum cofactor guanylyltransferase [EC:2.7.7.77]
Dcd-1	OFFAJMMG_01582	K06950	50.03	86.7	3.4e-25	uncharacterized protein
Dcd-1	OFFAJMMG_01589	K07485	59.17	98.8	5.7e-29	transposase
Dcd-1	OFFAJMMG_01595	K03524	155.9	233.5	9.3e-70	BirA family transcriptional regulator, biotin operon repressor / biotin---[acetyl-CoA-carboxylase] ligase [EC:6.3.4.15]
Dcd-1	OFFAJMMG_01598	K03147	580.87	649.7	1.6e-195	phosphomethylpyrimidine synthase [EC:4.1.99.17]
Dcd-1	OFFAJMMG_01599	K00941	319.97	327.9	2.4e-98	hydroxymethylpyrimidine/phosphomethylpyrimidine kinase [EC:2.7.1.49 2.7.4.7]
Dcd-1	OFFAJMMG_01600	K02066	41.53	296.7	8e-89	phospholipid/cholesterol/gamma-HCH transport system permease protein
Dcd-1	OFFAJMMG_01601	K02065	290.27	403.9	1.3e-121	phospholipid/cholesterol/gamma-HCH transport system ATP-binding protein
Dcd-1	OFFAJMMG_01602	K02067	84.1	160.8	1.1e-47	phospholipid/cholesterol/gamma-HCH transport system substrate-binding protein
Dcd-1	OFFAJMMG_01603	K07402	70.2	277.9	4.3e-83	xanthine dehydrogenase accessory factor
Dcd-1	OFFAJMMG_01605	K03732	521.7	583.1	9.3e-176	ATP-dependent RNA helicase RhlB [EC:3.6.4.13]
Dcd-1	OFFAJMMG_01608	K07485	59.17	70.8	1.7e-20	transposase
Dcd-1	OFFAJMMG_01612	K02019	67.77	98.1	1.5e-28	molybdate transport system regulatory protein
Dcd-1	OFFAJMMG_01624	K01129	96.9	313.3	8.2e-94	dGTPase [EC:3.1.5.1]
Dcd-1	OFFAJMMG_01625	K07091	201.5	317	4.8e-95	lipopolysaccharide export system permease protein
Dcd-1	OFFAJMMG_01625	K11720	216.73	223.5	9.9e-67	lipopolysaccharide export system permease protein
Dcd-1	OFFAJMMG_01626	K11720	216.73	295.4	1.6e-88	lipopolysaccharide export system permease protein
Dcd-1	OFFAJMMG_01637	K22225	120.33	184.4	6.4e-55	siroheme decarboxylase [EC:4.1.1.111]
Dcd-1	OFFAJMMG_01638	K00826	181.9	443.8	1.7e-133	branched-chain amino acid aminotransferase [EC:2.6.1.42]
Dcd-1	OFFAJMMG_01642	K07495	37.2	39.9	5.8e-11	putative transposase
Dcd-1	OFFAJMMG_01654	K06940	30.77	42.7	1.3e-11	uncharacterized protein
Dcd-1	OFFAJMMG_01658	K07456	282.8	580.1	2e-174	DNA mismatch repair protein MutS2
Dcd-1	OFFAJMMG_01660	K02316	137.07	397.6	3.1e-119	DNA primase [EC:2.7.7.101]
Dcd-1	OFFAJMMG_01663	K03086	457	488.7	5.9e-147	RNA polymerase primary sigma factor
Dcd-1	OFFAJMMG_01666	K07164	74	174.7	6e-52	uncharacterized protein
Dcd-1	OFFAJMMG_01673	K02500	318.67	385.9	6.7e-116	imidazole glycerol-phosphate synthase subunit HisF [EC:4.3.2.10]
Dcd-1	OFFAJMMG_01685	K11753	130.67	217.3	8.3e-65	riboflavin kinase / FMN adenylyltransferase [EC:2.7.1.26 2.7.7.2]
Dcd-1	OFFAJMMG_01687	K08300	609.23	663.2	1.1e-199	ribonuclease E [EC:3.1.26.12]
Dcd-1	OFFAJMMG_01689	K07497	22.97	40.7	4.1e-11	putative transposase
Dcd-1	OFFAJMMG_01698	K08999	24.37	101.7	1e-29	uncharacterized protein
Dcd-1	OFFAJMMG_01701	K07141	98	148.2	8.5e-44	molybdenum cofactor cytidylyltransferase [EC:2.7.7.76]
Dcd-1	OFFAJMMG_01702	K07485	59.17	129.4	3.1e-38	transposase
Dcd-1	OFFAJMMG_01706	K05601	168.3	830.2	2.1e-250	hydroxylamine reductase [EC:1.7.99.1]
Dcd-1	OFFAJMMG_01709	K07485	59.17	84.9	8.9e-25	transposase
Dcd-1	OFFAJMMG_01714	K07485	59.17	87.5	1.4e-25	transposase
Dcd-1	OFFAJMMG_01726	K01006	366.27	1539.6	0	pyruvate, orthophosphate dikinase [EC:2.7.9.1]
Dcd-1	OFFAJMMG_01728	K15635	118.67	472.8	2.4e-142	2,3-bisphosphoglycerate-independent phosphoglycerate mutase [EC:5.4.2.12]
Dcd-1	OFFAJMMG_01729	K00003	292.93	508.1	1.3e-152	homoserine dehydrogenase [EC:1.1.1.3]
Dcd-1	OFFAJMMG_01730	K14261	524.5	651.5	1.1e-196	alanine-synthesizing transaminase [EC:2.6.1.-]
Dcd-1	OFFAJMMG_01740	K19221	116.7	239.3	1.1e-71	cob(I)alamin adenosyltransferase [EC:2.5.1.17]
Dcd-1	OFFAJMMG_01741	K20810	312.3	359.5	4.8e-108	aminodeoxyfutalosine deaminase [EC:3.5.4.40]
Dcd-1	OFFAJMMG_01742	K03100	111.43	227.5	4e-68	signal peptidase I [EC:3.4.21.89]
Dcd-1	OFFAJMMG_01765	K08309	128.17	130.2	3.9e-38	soluble lytic murein transglycosylase [EC:4.2.2.-]
Dcd-1	OFFAJMMG_01767	K02339	43.87	93.2	5.4e-27	DNA polymerase III subunit chi [EC:2.7.7.7]
Dcd-1	OFFAJMMG_01789	K01733	263.5	281.1	4.7e-84	threonine synthase [EC:4.2.3.1]
Dcd-1	OFFAJMMG_01801	K07485	59.17	99.9	2.5e-29	transposase
Dcd-1	OFFAJMMG_01810	K02035	245.87	386.7	5.1e-116	peptide/nickel transport system substrate-binding protein
Dcd-1	OFFAJMMG_01821	K06950	50.03	69.2	6.8e-20	uncharacterized protein
Dcd-1	OFFAJMMG_01829	K15023	269.97	287.1	2.6e-86	5-methyltetrahydrofolate corrinoid/iron sulfur protein methyltransferase [EC:2.1.1.258]
Dcd-1	OFFAJMMG_01830	K00197	366.43	602.4	1.1e-181	acetyl-CoA decarbonylase/synthase, CODH/ACS complex subunit gamma [EC:2.1.1.245]
Dcd-1	OFFAJMMG_01831	K14138	968	1106.2	0	acetyl-CoA synthase [EC:2.3.1.169]
Dcd-1	OFFAJMMG_01832	K00198	470.3	921.7	4.8e-278	anaerobic carbon-monoxide dehydrogenase catalytic subunit [EC:1.2.7.4]
Dcd-1	OFFAJMMG_01833	K00194	329.97	390	1.7e-117	acetyl-CoA decarbonylase/synthase, CODH/ACS complex subunit delta [EC:2.1.1.245]
Dcd-1	OFFAJMMG_01834	K07321	135.7	247.9	3.8e-74	CO dehydrogenase maturation factor
Dcd-1	OFFAJMMG_01835	K02313	129.83	545	7.2e-164	chromosomal replication initiator protein
Dcd-1	OFFAJMMG_01836	K09165	35.2	72.1	1.1e-20	dodecin
Dcd-1	OFFAJMMG_01840	K07495	37.2	44.2	2.9e-12	putative transposase
Dcd-1	OFFAJMMG_01847	K04066	129.5	728.2	4.1e-219	primosomal protein N' (replication factor Y) (superfamily II helicase) [EC:5.6.2.4]
Dcd-1	OFFAJMMG_01856	K07497	22.97	36.4	8.2e-10	putative transposase
Dcd-1	OFFAJMMG_01886	K03111	22.63	88.7	1.1e-25	single-strand DNA-binding protein
Dcd-1	OFFAJMMG_01889	K02314	107.2	537	1.5e-161	replicative DNA helicase [EC:5.6.2.3]
Dcd-1	OFFAJMMG_01909	K06920	96.6	213.1	1.3e-63	7-cyano-7-deazaguanine synthase [EC:6.3.4.20]
Dcd-1	OFFAJMMG_01913	K07447	43.87	152.9	2.4e-45	putative pre-16S rRNA nuclease [EC:3.1.-.-]
Dcd-1	OFFAJMMG_01914	K07082	41.23	355.4	9.3e-107	UPF0755 protein
Dcd-1	OFFAJMMG_01920	K07484	19.23	42.9	9.1e-12	transposase
Dcd-1	OFFAJMMG_01926	K23303	609.27	641.2	1.9e-193	menaquinone reductase, integral membrane subunit
Dcd-1	OFFAJMMG_01927	K23301	342.47	417.6	3.8e-126	menaquinone reductase, iron-sulfur cluster-binding subunit [EC:1.97.-.-]
Dcd-1	OFFAJMMG_01931	K23300	163.37	236.7	3.1e-71	menaquinone reductase, multiheme cytochrome c subunit [EC:1.97.-.-]
Dcd-1	OFFAJMMG_01933	K17992	123.03	137.7	3.7e-41	NADP-reducing hydrogenase subunit HndB [EC:1.12.1.3]
Dcd-1	OFFAJMMG_01934	K00335	614.87	815.3	6.6e-246	NADH-quinone oxidoreductase subunit F [EC:7.1.1.2]
Dcd-1	OFFAJMMG_01948	K06997	71.83	299.4	7.3e-90	PLP dependent protein
Dcd-1	OFFAJMMG_01949	K06287	202.73	243	1.3e-72	nucleoside triphosphate pyrophosphatase [EC:3.6.1.-]
Dcd-1	OFFAJMMG_01950	K03424	93.63	298.1	3.2e-89	TatD DNase family protein [EC:3.1.21.-]
Dcd-1	OFFAJMMG_01954	K07484	19.23	25.6	1.7e-06	transposase
Dcd-1	OFFAJMMG_01957	K11782	150.03	262.2	1.4e-78	chorismate dehydratase [EC:4.2.1.151]
Dcd-1	OFFAJMMG_01985	K07485	59.17	67.8	1.3e-19	transposase
Dcd-1	OFFAJMMG_01994	K07495	37.2	48.2	1.9e-13	putative transposase
Dcd-1	OFFAJMMG_02019	K06173	223.77	225	5.4e-67	tRNA pseudouridine38-40 synthase [EC:5.4.99.12]
Dcd-1	OFFAJMMG_02020	K00145	152.17	200.5	8.7e-60	N-acetyl-gamma-glutamyl-phosphate reductase [EC:1.2.1.38]
Dcd-1	OFFAJMMG_02022	K00395	77.67	186.7	4.8e-56	adenylylsulfate reductase, subunit B [EC:1.8.99.2]
Dcd-1	OFFAJMMG_02023	K00394	337.47	802.3	5.6e-242	adenylylsulfate reductase, subunit A [EC:1.8.99.2]
Dcd-1	OFFAJMMG_02025	K16885	605.97	622.2	8.1e-188	quinone-modifying oxidoreductase, subunit QmoA
Dcd-1	OFFAJMMG_02026	K16886	751.53	969.3	2.8e-292	quinone-modifying oxidoreductase, subunit QmoB
Dcd-1	OFFAJMMG_02027	K03390	107.07	138.6	6.3e-41	heterodisulfide reductase subunit C2 [EC:1.8.7.3 1.8.98.4 1.8.98.5 1.8.98.6]
Dcd-1	OFFAJMMG_02028	K03389	322.1	324.5	2.9e-97	heterodisulfide reductase subunit B2 [EC:1.8.7.3 1.8.98.4 1.8.98.5 1.8.98.6]
Dcd-1	OFFAJMMG_02038	K03273	154.33	224	1.1e-66	D-glycero-D-manno-heptose 1,7-bisphosphate phosphatase [EC:3.1.3.82 3.1.3.83]
Dcd-1	OFFAJMMG_02045	K07495	37.2	52.4	9.6e-15	putative transposase
Dcd-1	OFFAJMMG_02054	K03980	198.87	493.1	3.5e-148	putative peptidoglycan lipid II flippase
Dcd-1	OFFAJMMG_02055	K02968	27.77	102.3	7.5e-30	small subunit ribosomal protein S20
Dcd-1	OFFAJMMG_02056	K02340	102.3	229.9	1.6e-68	DNA polymerase III subunit delta [EC:2.7.7.7]
Dcd-1	OFFAJMMG_02057	K03643	34.53	47	4.1e-13	LPS-assembly lipoprotein
Dcd-1	OFFAJMMG_02060	K01869	382.57	1167.4	0	leucyl-tRNA synthetase [EC:6.1.1.4]
Dcd-1	OFFAJMMG_02063	K00099	241.37	548.2	5e-165	1-deoxy-D-xylulose-5-phosphate reductoisomerase [EC:1.1.1.267]
Dcd-1	OFFAJMMG_02064	K00981	51.23	164.3	1.2e-48	phosphatidate cytidylyltransferase [EC:2.7.7.41]
Dcd-1	OFFAJMMG_02066	K01056	57.13	222.9	1.3e-66	peptidyl-tRNA hydrolase, PTH1 family [EC:3.1.1.29]
Dcd-1	OFFAJMMG_02067	K02897	41.73	168.3	6.1e-50	large subunit ribosomal protein L25
Dcd-1	OFFAJMMG_02068	K00948	66.17	369.6	6.1e-111	ribose-phosphate pyrophosphokinase [EC:2.7.6.1]
Dcd-1	OFFAJMMG_02077	K08591	67.1	212	2.3e-63	acyl phosphate:glycerol-3-phosphate acyltransferase [EC:2.3.1.275]
Dcd-1	OFFAJMMG_02082	K07495	37.2	40.9	2.9e-11	putative transposase
Dcd-1	OFFAJMMG_02088	K04720	318.17	364.2	2.1e-109	threonine-phosphate decarboxylase [EC:4.1.1.81]
Dcd-1	OFFAJMMG_02094	K03270	163.73	239.5	6.3e-72	3-deoxy-D-manno-octulosonate 8-phosphate phosphatase (KDO 8-P phosphatase) [EC:3.1.3.45]
Dcd-1	OFFAJMMG_02095	K01627	190.57	437	1.1e-131	2-dehydro-3-deoxyphosphooctonate aldolase (KDO 8-P synthase) [EC:2.5.1.55]
Dcd-1	OFFAJMMG_02099	K01937	98.03	821.2	1.6e-247	CTP synthase [EC:6.3.4.2]
Dcd-1	OFFAJMMG_02103	K00793	53.83	276.5	6.4e-83	riboflavin synthase [EC:2.5.1.9]
Dcd-1	OFFAJMMG_02104	K14652	357.4	704	3.5e-212	3,4-dihydroxy 2-butanone 4-phosphate synthase / GTP cyclohydrolase II [EC:4.1.99.12 3.5.4.25]
Dcd-1	OFFAJMMG_02105	K00794	50.47	251.3	2.2e-75	6,7-dimethyl-8-ribityllumazine synthase [EC:2.5.1.78]
Dcd-1	OFFAJMMG_02106	K03625	91.33	159.9	2.2e-47	transcription antitermination protein NusB
Dcd-1	OFFAJMMG_02108	K11783	112.03	134.6	8.8e-40	futalosine hydrolase [EC:3.2.2.26]
Dcd-1	OFFAJMMG_02108	K01243	108.63	125.8	7.3e-37	adenosylhomocysteine nucleosidase [EC:3.2.2.9]
Dcd-1	OFFAJMMG_02109	K11785	255.33	368.1	5.9e-111	1,4-dihydroxy-6-naphthoate synthase [EC:1.14.-.-]
Dcd-1	OFFAJMMG_02110	K06189	311.37	326.5	6.3e-98	hemolysin (HlyC) family protein
Dcd-1	OFFAJMMG_02110	K03699	305.27	320.8	5e-96	magnesium and cobalt exporter, CNNM family
Dcd-1	OFFAJMMG_02111	K03820	125.9	402.1	1.2e-120	apolipoprotein N-acyltransferase [EC:2.3.1.269]
Dcd-1	OFFAJMMG_02112	K02836	369.23	527.6	7.6e-159	peptide chain release factor 2
Dcd-1	OFFAJMMG_02116	K01885	297.17	546.7	2.4e-164	glutamyl-tRNA synthetase [EC:6.1.1.17]
Dcd-1	OFFAJMMG_02118	K06990	161.6	229.4	2.2e-68	MEMO1 family protein
Dcd-1	OFFAJMMG_02137	K03060	22.03	84.9	1.7e-24	DNA-directed RNA polymerase subunit omega [EC:2.7.7.6]
Dcd-1	OFFAJMMG_02139	K03686	409.57	430	3.9e-129	molecular chaperone DnaJ
Dcd-1	OFFAJMMG_02140	K03637	87.07	268.7	2.2e-80	cyclic pyranopterin monophosphate synthase [EC:4.6.1.17]
Dcd-1	OFFAJMMG_02141	K06204	37.5	128.6	1.2e-37	RNA polymerase-binding transcription factor
Dcd-1	OFFAJMMG_02143	K09690	228.83	264	5.1e-79	homopolymeric O-antigen transport system permease protein
Dcd-1	OFFAJMMG_02144	K09691	375.6	402.6	5.9e-121	homopolymeric O-antigen transport system ATP-binding protein [EC:7.5.2.14]
Dcd-1	OFFAJMMG_02174	K00074	399.4	426.3	4.6e-128	3-hydroxybutyryl-CoA dehydrogenase [EC:1.1.1.157]
Dcd-1	OFFAJMMG_02187	K07485	59.17	75.2	7.6e-22	transposase
Dcd-1	OFFAJMMG_02190	K06941	81.27	457.6	1.2e-137	23S rRNA (adenine2503-C2)-methyltransferase [EC:2.1.1.192]
Dcd-1	OFFAJMMG_02196	K01775	118.73	151.7	7.1e-45	alanine racemase [EC:5.1.1.1]
Dcd-1	OFFAJMMG_02198	K01887	104.27	437.1	3.9e-131	arginyl-tRNA synthetase [EC:6.1.1.19]
Dcd-1	OFFAJMMG_02199	K03749	85.43	101	2.2e-29	DedD protein
Dcd-1	OFFAJMMG_02200	K00619	167.07	202.2	1.9e-60	amino-acid N-acetyltransferase [EC:2.3.1.1]
Dcd-1	OFFAJMMG_02204	K01867	146.83	388.1	2.1e-116	tryptophanyl-tRNA synthetase [EC:6.1.1.2]
Dcd-1	OFFAJMMG_02206	K07485	59.17	63.3	3.1e-18	transposase
Dcd-1	OFFAJMMG_02213	K08678	508.37	562.1	1.8e-169	UDP-glucuronate decarboxylase [EC:4.1.1.35]
Dcd-1	OFFAJMMG_02218	K07497	22.97	41	3.3e-11	putative transposase
Dcd-1	OFFAJMMG_02223	K00331	281.37	290.6	6e-87	NADH-quinone oxidoreductase subunit B [EC:7.1.1.2]
Dcd-1	OFFAJMMG_02227	K00335	614.87	724.4	2.1e-218	NADH-quinone oxidoreductase subunit F [EC:7.1.1.2]
Dcd-1	OFFAJMMG_02229	K00333	517.8	531.2	4.4e-160	NADH-quinone oxidoreductase subunit D [EC:7.1.1.2]
Dcd-1	OFFAJMMG_02230	K00337	417.43	447.3	2.8e-134	NADH-quinone oxidoreductase subunit H [EC:7.1.1.2]
Dcd-1	OFFAJMMG_02234	K05568	390.43	435.5	7.1e-131	multicomponent Na+:H+ antiporter subunit D
Dcd-1	OFFAJMMG_02237	K00342	553.6	642.2	1.9e-193	NADH-quinone oxidoreductase subunit M [EC:7.1.1.2]
Dcd-1	OFFAJMMG_02238	K00343	325.13	425.6	8.6e-128	NADH-quinone oxidoreductase subunit N [EC:7.1.1.2]
Dcd-1	OFFAJMMG_02239	K08352	561.37	715.4	2e-215	thiosulfate reductase / polysulfide reductase chain A [EC:1.8.5.5]
Dcd-1	OFFAJMMG_02248	K08641	53.93	69.4	6.1e-20	zinc D-Ala-D-Ala dipeptidase [EC:3.4.13.22]
Dcd-1	OFFAJMMG_02250	K07495	37.2	54.6	2.1e-15	putative transposase
Dcd-1	OFFAJMMG_02256	K03685	164.73	267.1	8.2e-80	ribonuclease III [EC:3.1.26.3]
Dcd-1	OFFAJMMG_02262	K07495	37.2	41.6	1.8e-11	putative transposase
Dcd-1	OFFAJMMG_02273	K03773	281.4	285.3	1.5e-85	FKBP-type peptidyl-prolyl cis-trans isomerase FklB [EC:5.2.1.8]
Dcd-1	OFFAJMMG_02273	K01802	85.87	97.1	3.1e-28	peptidylprolyl isomerase [EC:5.2.1.8]
Dcd-1	OFFAJMMG_02288	K01000	181.27	192.3	2.7e-57	phospho-N-acetylmuramoyl-pentapeptide-transferase [EC:2.7.8.13]
Dcd-1	OFFAJMMG_02289	K01868	152.83	670.1	1.5e-201	threonyl-tRNA synthetase [EC:6.1.1.3]
Dcd-1	OFFAJMMG_02292	K07219	169.8	406.5	2.5e-122	putative molybdopterin biosynthesis protein
Dcd-1	OFFAJMMG_02292	K03750	146.67	378.8	1e-113	molybdopterin molybdotransferase [EC:2.10.1.1]
Dcd-1	OFFAJMMG_02296	K03572	417.53	644.3	4.3e-194	DNA mismatch repair protein MutL
Dcd-1	OFFAJMMG_02297	K00791	181.77	350.5	4.3e-105	tRNA dimethylallyltransferase [EC:2.5.1.75]
Dcd-1	OFFAJMMG_02302	K00858	40.47	232.1	2.8e-69	NAD+ kinase [EC:2.7.1.23]
Dcd-1	OFFAJMMG_02304	K02523	344.47	366.7	3.5e-110	octaprenyl-diphosphate synthase [EC:2.5.1.90]
Dcd-1	OFFAJMMG_02305	K11264	251.57	309.1	5.1e-93	methylmalonyl-CoA decarboxylase [EC:4.1.1.-]
Dcd-1	OFFAJMMG_02315	K00748	123.3	136.5	2.3e-40	lipid-A-disaccharide synthase [EC:2.4.1.182]
Dcd-1	OFFAJMMG_02316	K00748	123.3	204.7	6e-61	lipid-A-disaccharide synthase [EC:2.4.1.182]
Dcd-1	OFFAJMMG_02319	K09949	115.8	203.8	7.9e-61	UDP-2,3-diacylglucosamine hydrolase [EC:3.6.1.54]
Dcd-1	OFFAJMMG_02320	K10012	336.2	444.9	3.2e-134	undecaprenyl-phosphate 4-deoxy-4-formamido-L-arabinose transferase [EC:2.4.2.53]
Dcd-1	OFFAJMMG_02320	K20534	329.77	332.8	7.5e-100	polyisoprenyl-phosphate glycosyltransferase [EC:2.4.-.-]
Dcd-1	OFFAJMMG_02330	K06890	152.77	261.1	3.1e-78	uncharacterized protein
Dcd-1	OFFAJMMG_02337	K07495	37.2	97.8	1.8e-28	putative transposase
Dcd-1	OFFAJMMG_02340	K01069	160.73	203.7	1.1e-60	hydroxyacylglutathione hydrolase [EC:3.1.2.6]
Dcd-1	OFFAJMMG_02345	K03075	26.43	118.9	7.5e-35	preprotein translocase subunit SecG
Dcd-1	OFFAJMMG_02346	K01803	26	309.1	1.2e-92	triosephosphate isomerase (TIM) [EC:5.3.1.1]
Dcd-1	OFFAJMMG_02347	K00927	93.63	545.9	2.3e-164	phosphoglycerate kinase [EC:2.7.2.3]
Dcd-1	OFFAJMMG_02348	K00134	407.63	462.7	2.8e-139	glyceraldehyde 3-phosphate dehydrogenase (phosphorylating) [EC:1.2.1.12]
Dcd-1	OFFAJMMG_02349	K03789	98.83	146.7	2.4e-43	[ribosomal protein S18]-alanine N-acetyltransferase [EC:2.3.1.266]
Dcd-1	OFFAJMMG_02350	K02793	126.23	142.7	3e-42	mannose PTS system EIIA component [EC:2.7.1.191]
Dcd-1	OFFAJMMG_02351	K06958	146.1	383.5	2.4e-115	RNase adapter protein RapZ
Dcd-1	OFFAJMMG_02352	K02806	166.2	174.2	8.8e-52	nitrogen PTS system EIIA component [EC:2.7.1.-]
Dcd-1	OFFAJMMG_02352	K02768	137.73	143.8	1.4e-42	fructose PTS system EIIA component [EC:2.7.1.202]
Dcd-1	OFFAJMMG_02353	K05808	95.23	208.7	1.5e-62	ribosome hibernation promoting factor
Dcd-1	OFFAJMMG_02354	K03092	80.47	563.4	1.1e-169	RNA polymerase sigma-54 factor
Dcd-1	OFFAJMMG_02355	K06861	260.27	429	3.5e-129	lipopolysaccharide export system ATP-binding protein [EC:7.5.2.5]
Dcd-1	OFFAJMMG_02356	K09774	59.27	139.8	3e-41	lipopolysaccharide export system protein LptA
Dcd-1	OFFAJMMG_02357	K11719	50.77	88.8	1.3e-25	lipopolysaccharide export system protein LptC
Dcd-1	OFFAJMMG_02364	K03562	250.47	281	3.2e-84	biopolymer transport protein TolQ
Dcd-1	OFFAJMMG_02364	K03561	54.67	174.3	1.4e-51	biopolymer transport protein ExbB
Dcd-1	OFFAJMMG_02365	K03560	153.87	162.2	2.9e-48	biopolymer transport protein TolR
Dcd-1	OFFAJMMG_02365	K03559	27.47	126.1	3.7e-37	biopolymer transport protein ExbD
Dcd-1	OFFAJMMG_02366	K03832	35.5	59.4	1.5e-16	periplasmic protein TonB
Dcd-1	OFFAJMMG_02367	K03641	131.7	242	3.6e-72	TolB protein
Dcd-1	OFFAJMMG_02368	K03640	146.43	171.3	9.1e-51	peptidoglycan-associated lipoprotein
Dcd-1	OFFAJMMG_02369	K05807	69.4	74.7	2e-21	outer membrane protein assembly factor BamD
Dcd-1	OFFAJMMG_02377	K02313	129.83	448.1	1.5e-134	chromosomal replication initiator protein
Dcd-1	OFFAJMMG_02386	K02970	26.1	53	9.3e-15	small subunit ribosomal protein S21
Dcd-1	OFFAJMMG_02387	K02687	115.9	257.1	1.1e-76	ribosomal protein L11 methyltransferase [EC:2.1.1.-]
Dcd-1	OFFAJMMG_02388	K09761	57.7	196.4	1.5e-58	16S rRNA (uracil1498-N3)-methyltransferase [EC:2.1.1.193]
Dcd-1	OFFAJMMG_02408	K03549	145.67	670.2	1.1e-201	KUP system potassium uptake protein
Dcd-1	OFFAJMMG_02421	K00609	238.87	425.8	3.1e-128	aspartate carbamoyltransferase catalytic subunit [EC:2.1.3.2]
Dcd-1	OFFAJMMG_02422	K01465	331.4	468	1.9e-140	dihydroorotase [EC:3.5.2.3]
Dcd-1	OFFAJMMG_02435	K07485	59.17	100.1	2.3e-29	transposase
Dcd-1	OFFAJMMG_02439	K03070	284.9	1277.3	0	preprotein translocase subunit SecA [EC:7.4.2.8]
Dcd-1	OFFAJMMG_02441	K07485	59.17	59.7	3.7e-17	transposase
Dcd-1	OFFAJMMG_02446	K03168	459.7	895.1	1.2e-269	DNA topoisomerase I [EC:5.6.2.1]
Dcd-1	OFFAJMMG_02457	K14058	179.07	229	2.6e-68	tRNA 2-thiocytidine biosynthesis protein TtcA
Dcd-1	OFFAJMMG_02461	K22900	86.9	118.7	9.1e-35	tRNA (adenine37-N6)-methyltransferase [EC:2.1.1.-]
Dcd-1	OFFAJMMG_02462	K03770	170.43	388.7	1.7e-116	peptidyl-prolyl cis-trans isomerase D [EC:5.2.1.8]
Dcd-1	OFFAJMMG_02473	K00104	523.27	602.9	1.8e-181	glycolate dehydrogenase FAD-linked subunit [EC:1.1.99.14]
Dcd-1	OFFAJMMG_02477	K03701	392.6	1449.8	0	excinuclease ABC subunit A
Dcd-1	OFFAJMMG_02501	K01711	287.77	498	1.3e-149	GDPmannose 4,6-dehydratase [EC:4.2.1.47]
Dcd-1	OFFAJMMG_02506	K07736	48.33	183.7	1.5e-54	CarD family transcriptional regulator, regulator of rRNA transcription
Dcd-1	OFFAJMMG_02507	K06180	287.8	362	1.3e-108	23S rRNA pseudouridine1911/1915/1917 synthase [EC:5.4.99.23]
Dcd-1	OFFAJMMG_02507	K00859	58.73	262.5	1.8e-78	dephospho-CoA kinase [EC:2.7.1.24]
Dcd-1	OFFAJMMG_02508	K03628	199.13	775.4	8.1e-234	transcription termination factor Rho
Dcd-1	OFFAJMMG_02509	K02909	21.53	112.4	2.9e-33	large subunit ribosomal protein L31
Dcd-1	OFFAJMMG_02511	K02835	364.6	549.6	2.2e-165	peptide chain release factor 1
Dcd-1	OFFAJMMG_02512	K02493	236.3	328.4	1.9e-98	release factor glutamine methyltransferase [EC:2.1.1.297]
Dcd-1	OFFAJMMG_02516	K14742	80.7	162.7	3.3e-48	tRNA threonylcarbamoyladenosine biosynthesis protein TsaB
Dcd-1	OFFAJMMG_02517	K11749	86.27	154.1	1.4e-45	regulator of sigma E protease [EC:3.4.24.-]
Dcd-1	OFFAJMMG_02520	K03179	164.6	250.3	6.8e-75	4-hydroxybenzoate polyprenyltransferase [EC:2.5.1.39]
Dcd-1	OFFAJMMG_02521	K03182	502.53	741.4	1.5e-223	4-hydroxy-3-polyprenylbenzoate decarboxylase [EC:4.1.1.98]
Dcd-1	OFFAJMMG_02534	K07462	64.8	185.9	3.7e-55	single-stranded-DNA-specific exonuclease [EC:3.1.-.-]
Dcd-1	OFFAJMMG_02535	K02232	246.83	700.7	6.7e-211	adenosylcobyric acid synthase [EC:6.3.5.10]
Dcd-1	OFFAJMMG_02537	K02825	95.3	199.3	1.4e-59	pyrimidine operon attenuation protein / uracil phosphoribosyltransferase [EC:2.4.2.9]
Dcd-1	OFFAJMMG_02539	K03388	591.43	926.9	1.7e-279	heterodisulfide reductase subunit A2 [EC:1.8.7.3 1.8.98.4 1.8.98.5 1.8.98.6]
Dcd-1	OFFAJMMG_02542	K00125	204.13	288.2	2.2e-86	formate dehydrogenase (coenzyme F420) beta subunit [EC:1.17.98.3 1.8.98.6]
Dcd-1	OFFAJMMG_02552	K20523	63.37	205.7	2.3e-61	SH3 domain-containing YSC84-like protein 1
Dcd-1	OFFAJMMG_02554	K07495	37.2	50.2	4.6e-14	putative transposase
Dcd-1	OFFAJMMG_02574	K08177	225.13	412.5	5.4e-124	MFS transporter, OFA family, oxalate/formate antiporter
Dcd-1	OFFAJMMG_02575	K00789	17.9	626.7	7.1e-189	S-adenosylmethionine synthetase [EC:2.5.1.6]
Dcd-1	OFFAJMMG_02576	K01251	65	490.8	1.2e-147	adenosylhomocysteinase [EC:3.13.2.1]
Dcd-1	OFFAJMMG_02578	K07495	37.2	54.3	2.5e-15	putative transposase
Dcd-1	OFFAJMMG_02583	K01338	858.03	1055.3	0	ATP-dependent Lon protease [EC:3.4.21.53]
Dcd-1	OFFAJMMG_02584	K09121	140.53	458.1	1.6e-137	pyridinium-3,5-bisthiocarboxylic acid mononucleotide nickel chelatase [EC:4.99.1.12]
Dcd-1	OFFAJMMG_02587	K07485	59.17	69.3	4.5e-20	transposase
Dcd-1	OFFAJMMG_02592	K04485	93.87	281.3	3.6e-84	DNA repair protein RadA/Sms
Dcd-1	OFFAJMMG_02595	K03671	113.73	165.1	6e-49	thioredoxin
Dcd-1	OFFAJMMG_02596	K00384	347.13	411.5	1.1e-123	thioredoxin reductase (NADPH) [EC:1.8.1.9]
Dcd-1	OFFAJMMG_02597	K05807	69.4	214.1	9.4e-64	outer membrane protein assembly factor BamD
Dcd-1	OFFAJMMG_02600	K01872	197.3	1073.1	0	alanyl-tRNA synthetase [EC:6.1.1.7]
Dcd-1	OFFAJMMG_02601	K03553	96.2	615.5	1.9e-185	recombination protein RecA
Dcd-1	OFFAJMMG_02602	K01975	59.8	67.9	2.6e-19	RNA 2',3'-cyclic 3'-phosphodiesterase [EC:3.1.4.58]
Dcd-1	OFFAJMMG_02603	K01975	59.8	71.5	2e-20	RNA 2',3'-cyclic 3'-phosphodiesterase [EC:3.1.4.58]
Dcd-1	OFFAJMMG_02604	K03742	280.17	408.1	1.1e-122	nicotinamide-nucleotide amidase [EC:3.5.1.42]
Dcd-1	OFFAJMMG_02604	K03743	153.93	220.5	7.6e-66	nicotinamide-nucleotide amidase [EC:3.5.1.42]
Dcd-1	OFFAJMMG_02611	K07484	19.23	24.2	4.4e-06	transposase
Dcd-1	OFFAJMMG_02615	K01615	935.37	1021.7	0	glutaconyl-CoA decarboxylase subunit alpha [EC:7.2.4.5]
Dcd-1	OFFAJMMG_02620	K07485	59.17	167.7	8.1e-50	transposase
Dcd-1	OFFAJMMG_02630	K01591	132.77	213.8	1.2e-63	orotidine-5'-phosphate decarboxylase [EC:4.1.1.23]
Dcd-1	OFFAJMMG_02632	K04069	114.17	206.7	1.2e-61	pyruvate formate lyase activating enzyme [EC:1.97.1.4]
Dcd-1	OFFAJMMG_02636	K07485	59.17	92.1	5.8e-27	transposase
Dcd-1	OFFAJMMG_02641	K22960	77.2	96.1	2.5e-28	gallate decarboxylase subunit D
Dcd-1	OFFAJMMG_02646	K07495	37.2	37.7	2.7e-10	putative transposase
Dcd-1	OFFAJMMG_02653	K00989	196.83	316.3	7.1e-95	ribonuclease PH [EC:2.7.7.56]
Dcd-1	OFFAJMMG_02657	K01756	305.37	446.5	5.9e-134	adenylosuccinate lyase [EC:4.3.2.2]
Dcd-1	OFFAJMMG_02666	K07485	59.17	80.2	2.4e-23	transposase
Dcd-1	OFFAJMMG_02669	K07495	37.2	40.3	4.3e-11	putative transposase
Dcd-1	OFFAJMMG_02682	K00648	219.23	369.2	7.7e-111	3-oxoacyl-[acyl-carrier-protein] synthase III [EC:2.3.1.180]
Dcd-1	OFFAJMMG_02683	K03517	155.17	424.1	1.8e-127	quinolinate synthase [EC:2.5.1.72]
Dcd-1	OFFAJMMG_02690	K02221	23	70.5	5.2e-20	YggT family protein
Dcd-1	OFFAJMMG_02695	K01042	244.33	579.9	1.5e-174	L-seryl-tRNA(Ser) seleniumtransferase [EC:2.9.1.1]
Dcd-1	OFFAJMMG_02704	K07495	37.2	41.8	1.5e-11	putative transposase
Dcd-1	OFFAJMMG_02713	K07495	37.2	48.1	2e-13	putative transposase
Dcd-1	OFFAJMMG_02720	K00172	147.87	235.2	2e-70	pyruvate ferredoxin oxidoreductase gamma subunit [EC:1.2.7.1]
Dcd-1	OFFAJMMG_02721	K00171	101.53	106.3	2.9e-31	pyruvate ferredoxin oxidoreductase delta subunit [EC:1.2.7.1]
Dcd-1	OFFAJMMG_02722	K00169	299.27	487.3	8.3e-147	pyruvate ferredoxin oxidoreductase alpha subunit [EC:1.2.7.1]
Dcd-1	OFFAJMMG_02723	K00170	310.7	424.2	6e-128	pyruvate ferredoxin oxidoreductase beta subunit [EC:1.2.7.1]
Dcd-1	OFFAJMMG_02724	K00024	348.2	408.9	5.4e-123	malate dehydrogenase [EC:1.1.1.37]
Dcd-1	OFFAJMMG_02727	K01908	740.83	1062.5	0	propionyl-CoA synthetase [EC:6.2.1.17]
Dcd-1	OFFAJMMG_02730	K07495	37.2	50.6	3.4e-14	putative transposase
Dcd-1	OFFAJMMG_02732	K02535	313.6	401.3	1.1e-120	UDP-3-O-[3-hydroxymyristoyl] N-acetylglucosamine deacetylase [EC:3.5.1.108]
Dcd-1	OFFAJMMG_02733	K13598	295.9	694.2	5.6e-209	two-component system, NtrC family, nitrogen regulation sensor histidine kinase NtrY [EC:2.7.13.3]
Dcd-1	OFFAJMMG_02734	K13599	485.23	597.1	4.6e-180	two-component system, NtrC family, nitrogen regulation response regulator NtrX
Dcd-1	OFFAJMMG_02734	K07713	555.83	561.5	8.2e-169	two-component system, NtrC family, response regulator HydG
Dcd-1	OFFAJMMG_02734	K02481	549.37	561.1	6.6e-169	two-component system, NtrC family, response regulator
Dcd-1	OFFAJMMG_02761	K07495	37.2	68.5	1.3e-19	putative transposase
Dcd-1	OFFAJMMG_02769	K08177	225.13	411.8	9.1e-124	MFS transporter, OFA family, oxalate/formate antiporter
Dcd-1	OFFAJMMG_02771	K07497	22.97	56.9	5.1e-16	putative transposase
Dcd-1	OFFAJMMG_02787	K25182	377.57	412.8	5.7e-124	drug efflux transport system ATP-binding protein
Dcd-1	OFFAJMMG_02787	K01990	254.07	316.9	4.8e-95	ABC-2 type transport system ATP-binding protein
Dcd-1	OFFAJMMG_02788	K01990	254.07	290.1	6.4e-87	ABC-2 type transport system ATP-binding protein
Dcd-1	OFFAJMMG_02789	K25183	280.3	377.1	2.2e-113	membrane fusion protein YbhG
Dcd-1	OFFAJMMG_02789	K01993	265.47	295.4	1.7e-88	HlyD family secretion protein
Dcd-1	OFFAJMMG_02803	K00334	152.07	160.9	1.3e-47	NADH-quinone oxidoreductase subunit E [EC:7.1.1.2]
Dcd-1	OFFAJMMG_02804	K02233	44.7	62.7	7.5e-18	adenosylcobinamide-GDP ribazoletransferase [EC:2.7.8.26]
Dcd-1	OFFAJMMG_02805	K02233	44.7	126.3	4e-37	adenosylcobinamide-GDP ribazoletransferase [EC:2.7.8.26]
Dcd-1	OFFAJMMG_02806	K00768	98.93	531	1.1e-159	nicotinate-nucleotide--dimethylbenzimidazole phosphoribosyltransferase [EC:2.4.2.21]
Dcd-1	OFFAJMMG_02807	K02231	44.07	122.8	3.3e-36	adenosylcobinamide kinase / adenosylcobinamide-phosphate guanylyltransferase [EC:2.7.1.156 2.7.7.62]
Dcd-1	OFFAJMMG_02811	K06412	29.67	126.2	2e-37	stage V sporulation protein G
Dcd-1	OFFAJMMG_02812	K00919	102.83	129.3	3.9e-38	4-diphosphocytidyl-2-C-methyl-D-erythritol kinase [EC:2.7.1.148]
Dcd-1	OFFAJMMG_02837	K11942	961.07	1821	0	isobutyryl-CoA mutase [EC:5.4.99.13]
Dcd-1	OFFAJMMG_02857	K00059	270.17	292.3	1.4e-87	3-oxoacyl-[acyl-carrier protein] reductase [EC:1.1.1.100]
Dcd-1	OFFAJMMG_02858	K07538	502.27	527.7	3.1e-159	6-hydroxycyclohex-1-ene-1-carbonyl-CoA dehydrogenase [EC:1.1.1.368]
Dcd-1	OFFAJMMG_02859	K07539	611.23	628.1	1.1e-189	6-oxocyclohex-1-ene-carbonyl-CoA hydrolase [EC:3.7.1.21]
Dcd-1	OFFAJMMG_02860	K07537	298.27	316.2	2.6e-95	cyclohexa-1,5-dienecarbonyl-CoA hydratase [EC:4.2.1.100]
Dcd-1	OFFAJMMG_02870	K07160	102.87	230	1.1e-68	5-oxoprolinase (ATP-hydrolysing) subunit A [EC:3.5.2.9]
Dcd-1	OFFAJMMG_02871	K07160	102.87	132.4	5.1e-39	5-oxoprolinase (ATP-hydrolysing) subunit A [EC:3.5.2.9]
Dcd-1	OFFAJMMG_02876	K02109	43.7	68.7	1.6e-19	F-type H+-transporting ATPase subunit b
Dcd-1	OFFAJMMG_02877	K02109	43.7	113.4	3.8e-33	F-type H+-transporting ATPase subunit b
Dcd-1	OFFAJMMG_02878	K02113	111.1	140.1	2.5e-41	F-type H+-transporting ATPase subunit delta
Dcd-1	OFFAJMMG_02879	K02111	427.73	906.2	4.6e-273	F-type H+/Na+-transporting ATPase subunit alpha [EC:7.1.2.2 7.2.2.1]
Dcd-1	OFFAJMMG_02880	K02115	247.1	336.2	5.5e-101	F-type H+-transporting ATPase subunit gamma
Dcd-1	OFFAJMMG_02881	K02112	496.07	813.8	1.7e-245	F-type H+/Na+-transporting ATPase subunit beta [EC:7.1.2.2 7.2.2.1]
Dcd-1	OFFAJMMG_02882	K02114	94.87	138.8	4.6e-41	F-type H+-transporting ATPase subunit epsilon
Dcd-1	OFFAJMMG_02916	K07001	92.03	137.4	1.5e-40	NTE family protein
Dcd-1	OFFAJMMG_02919	K01658	241.47	266	9.4e-80	anthranilate synthase component II [EC:4.1.3.27]
Dcd-1	OFFAJMMG_02922	K03215	300.83	372.4	9.5e-112	23S rRNA (uracil1939-C5)-methyltransferase [EC:2.1.1.190]
Dcd-1	OFFAJMMG_02924	K07053	84.33	313.3	5.4e-94	3',5'-nucleoside bisphosphate phosphatase [EC:3.1.3.97]
Dcd-1	OFFAJMMG_02928	K01338	858.03	1071.4	0	ATP-dependent Lon protease [EC:3.4.21.53]
Dcd-1	OFFAJMMG_02931	K07485	59.17	74.3	1.4e-21	transposase
Dcd-1	OFFAJMMG_02949	K02495	263.4	283.8	6.3e-85	oxygen-independent coproporphyrinogen III oxidase [EC:1.3.98.3]
Dcd-1	OFFAJMMG_02950	K01897	445.03	448	1.4e-134	long-chain acyl-CoA synthetase [EC:6.2.1.3]
Dcd-1	OFFAJMMG_02960	K01596	132.17	1018.1	0	phosphoenolpyruvate carboxykinase (GTP) [EC:4.1.1.32]
Dcd-1	OFFAJMMG_02962	K07485	59.17	99.3	4.1e-29	transposase
Dcd-1	OFFAJMMG_02963	K11991	170.17	210.2	1.4e-62	tRNA(adenine34) deaminase [EC:3.5.4.33]
Dcd-1	OFFAJMMG_02972	K07485	59.17	69.6	3.9e-20	transposase
Dcd-1	OFFAJMMG_02989	K07495	37.2	47	4.2e-13	putative transposase
Dcd-1	OFFAJMMG_02991	K03601	55.37	482.7	4.3e-145	exodeoxyribonuclease VII large subunit [EC:3.1.11.6]
Dcd-1	OFFAJMMG_02996	K03602	22.5	86.1	6.4e-25	exodeoxyribonuclease VII small subunit [EC:3.1.11.6]
Dcd-1	OFFAJMMG_02997	K13789	369.3	373.9	3.3e-112	geranylgeranyl diphosphate synthase, type II [EC:2.5.1.1 2.5.1.10 2.5.1.29]
Dcd-1	OFFAJMMG_02999	K01662	339.5	925.5	5.8e-279	1-deoxy-D-xylulose-5-phosphate synthase [EC:2.2.1.7]
Dcd-1	OFFAJMMG_03000	K06442	70.7	374.6	1.5e-112	23S rRNA (cytidine1920-2'-O)/16S rRNA (cytidine1409-2'-O)-methyltransferase [EC:2.1.1.226 2.1.1.227]
Dcd-1	OFFAJMMG_03007	K07462	64.8	78	1.5e-22	single-stranded-DNA-specific exonuclease [EC:3.1.-.-]
Dcd-1	OFFAJMMG_03009	K01784	261.03	290.9	5.1e-87	UDP-glucose 4-epimerase [EC:5.1.3.2]
Dcd-1	OFFAJMMG_03017	K08177	225.13	411.8	9.1e-124	MFS transporter, OFA family, oxalate/formate antiporter
Dcd-1	OFFAJMMG_03019	K07497	22.97	56.9	5.1e-16	putative transposase
Dcd-1	OFFAJMMG_03038	K04653	32.57	107.3	2e-31	hydrogenase expression/formation protein HypC
Dcd-1	OFFAJMMG_03039	K03605	107.6	158.5	5.9e-47	hydrogenase maturation protease [EC:3.4.23.-]
Dcd-1	OFFAJMMG_03040	K00437	824.23	852.3	3e-257	[NiFe] hydrogenase large subunit [EC:1.12.2.1]
Dcd-1	OFFAJMMG_03040	K06281	532.2	675.6	1.2e-203	hydrogenase large subunit [EC:1.12.99.6]
Dcd-1	OFFAJMMG_03041	K18008	484.97	499.9	5.6e-151	[NiFe] hydrogenase small subunit [EC:1.12.2.1]
Dcd-1	OFFAJMMG_03041	K06282	326.2	438.6	6.4e-132	hydrogenase small subunit [EC:1.12.99.6]
Dcd-1	OFFAJMMG_03048	K07495	37.2	41.2	2.4e-11	putative transposase
Dcd-1	OFFAJMMG_03050	K01955	1477.23	1741.4	0	carbamoyl-phosphate synthase large subunit [EC:6.3.5.5]
Dcd-1	OFFAJMMG_03053	K09808	206.23	213.8	9.8e-64	lipoprotein-releasing system permease protein
Dcd-1	OFFAJMMG_03053	K02004	43.17	68	1.2e-19	putative ABC transport system permease protein
Dcd-1	OFFAJMMG_03054	K09810	330.4	349.9	3.5e-105	lipoprotein-releasing system ATP-binding protein [EC:7.6.2.-]
Dcd-1	OFFAJMMG_03054	K02003	291.57	301.8	2e-90	putative ABC transport system ATP-binding protein
Dcd-1	OFFAJMMG_03057	K07277	283.4	366.4	1.2e-109	outer membrane protein insertion porin family
Dcd-1	OFFAJMMG_03058	K06142	38.4	112.8	4.7e-33	outer membrane protein
Dcd-1	OFFAJMMG_03066	K09710	113.47	137.4	1.1e-40	ribosome-associated protein
Dcd-1	OFFAJMMG_03067	K00969	119	176.4	1.8e-52	nicotinate-nucleotide adenylyltransferase [EC:2.7.7.18]
Dcd-1	OFFAJMMG_03068	K00147	551.7	631.5	4.1e-190	glutamate-5-semialdehyde dehydrogenase [EC:1.2.1.41]
Dcd-1	OFFAJMMG_03071	K03979	148.03	214.6	5.1e-64	GTPase [EC:3.6.5.-]
Dcd-1	OFFAJMMG_03074	K02899	42.63	151.9	6.8e-45	large subunit ribosomal protein L27
Dcd-1	OFFAJMMG_03075	K02888	29.77	125.7	6e-37	large subunit ribosomal protein L21
Dcd-1	OFFAJMMG_03076	K04088	171.97	406	4.8e-122	modulator of FtsH protease HflK
Dcd-1	OFFAJMMG_03076	K04087	176.6	334	2.2e-100	modulator of FtsH protease HflC
Dcd-1	OFFAJMMG_03081	K07040	23.73	97.5	2.4e-28	DUF177 domain-containing protein
Dcd-1	OFFAJMMG_03082	K02911	22.53	72.7	9.3e-21	large subunit ribosomal protein L32
Dcd-1	OFFAJMMG_03084	K07485	59.17	96.3	3.2e-28	transposase
Dcd-1	OFFAJMMG_03085	K03218	216.3	257.3	4.8e-77	23S rRNA (guanosine2251-2'-O)-methyltransferase [EC:2.1.1.185]
Dcd-1	OFFAJMMG_03089	K07588	270.77	367.9	3.5e-110	GTPase [EC:3.6.5.-]
Dcd-1	OFFAJMMG_03090	K00248	527.27	569.9	1.5e-171	butyryl-CoA dehydrogenase [EC:1.3.8.1]
Dcd-1	OFFAJMMG_03090	K00249	380.33	396.2	6.2e-119	acyl-CoA dehydrogenase [EC:1.3.8.7]
Dcd-1	OFFAJMMG_03092	K01715	332.6	358.3	1.3e-107	enoyl-CoA hydratase [EC:4.2.1.17]
Dcd-1	OFFAJMMG_03093	K00626	353.63	399.8	5.9e-120	acetyl-CoA C-acetyltransferase [EC:2.3.1.9]
Dcd-1	OFFAJMMG_03095	K00626	353.63	394.3	2.7e-118	acetyl-CoA C-acetyltransferase [EC:2.3.1.9]
Dcd-1	OFFAJMMG_03097	K03631	132.17	614.2	7e-185	DNA repair protein RecN (Recombination protein N)
Dcd-1	OFFAJMMG_03098	K07566	91.37	170.9	1.2e-50	L-threonylcarbamoyladenylate synthase [EC:2.7.7.87]
Dcd-1	OFFAJMMG_03099	K09136	60.37	204.3	9.1e-61	ribosomal protein S12 methylthiotransferase accessory factor
Dcd-1	OFFAJMMG_03100	K23077	129.5	149.9	8e-45	dissimilatory sulfite reductase related protein
Dcd-1	OFFAJMMG_03117	K00176	65.37	86.6	2.3e-25	2-oxoglutarate ferredoxin oxidoreductase subunit delta [EC:1.2.7.3]
Dcd-1	OFFAJMMG_03118	K00174	262.83	393.1	5.4e-118	2-oxoglutarate/2-oxoacid ferredoxin oxidoreductase subunit alpha [EC:1.2.7.3 1.2.7.11]
Dcd-1	OFFAJMMG_03119	K00175	238.43	249.1	2.8e-74	2-oxoglutarate/2-oxoacid ferredoxin oxidoreductase subunit beta [EC:1.2.7.3 1.2.7.11]
Dcd-1	OFFAJMMG_03120	K00177	139.23	202.5	1.3e-60	2-oxoglutarate ferredoxin oxidoreductase subunit gamma [EC:1.2.7.3]
Dcd-1	OFFAJMMG_03126	K01356	132.97	212.7	2.2e-63	repressor LexA [EC:3.4.21.88]
Dcd-1	OFFAJMMG_03133	K07485	59.17	69.6	3.8e-20	transposase
Dcd-1	OFFAJMMG_03135	K07182	131.23	152.8	3e-45	CBS domain-containing protein
Dcd-1	OFFAJMMG_03138	K01895	766.17	1069.5	0	acetyl-CoA synthetase [EC:6.2.1.1]
Dcd-1	OFFAJMMG_03149	K00971	254.4	465	1.3e-139	mannose-1-phosphate guanylyltransferase [EC:2.7.7.13]
Dcd-1	OFFAJMMG_03150	K01809	30.8	126.2	4.6e-37	mannose-6-phosphate isomerase [EC:5.3.1.8]
Dcd-1	OFFAJMMG_03151	K15778	471.43	626.8	1.7e-188	phosphomannomutase / phosphoglucomutase [EC:5.4.2.8 5.4.2.2]
Dcd-1	OFFAJMMG_03154	K01892	270.87	322.5	1.3e-96	histidyl-tRNA synthetase [EC:6.1.1.21]
Dcd-1	OFFAJMMG_03156	K00930	219.37	441	7.8e-133	acetylglutamate kinase [EC:2.7.2.8]
Dcd-1	OFFAJMMG_03157	K03667	295.43	435.6	7.3e-131	ATP-dependent HslUV protease ATP-binding subunit HslU
Dcd-1	OFFAJMMG_03161	K07484	19.23	24.7	3.2e-06	transposase
Dcd-1	OFFAJMMG_03167	K03545	70.37	357.2	4.3e-107	trigger factor
Dcd-1	OFFAJMMG_03168	K01358	46.67	363.2	5.7e-109	ATP-dependent Clp protease, protease subunit [EC:3.4.21.92]
Dcd-1	OFFAJMMG_03169	K03544	144.87	615.9	1.4e-185	ATP-dependent Clp protease ATP-binding subunit ClpX
Dcd-1	OFFAJMMG_03170	K01338	858.03	1063.4	0	ATP-dependent Lon protease [EC:3.4.21.53]
Dcd-1	OFFAJMMG_03176	K00058	329	447	2.2e-134	D-3-phosphoglycerate dehydrogenase / 2-oxoglutarate reductase [EC:1.1.1.95 1.1.1.399]
Dcd-1	OFFAJMMG_03178	K04771	315.4	395.7	9.3e-119	serine protease Do [EC:3.4.21.107]
Dcd-1	OFFAJMMG_03180	K01796	335.07	400.9	2.3e-120	alpha-methylacyl-CoA racemase [EC:5.1.99.4]
Dcd-1	OFFAJMMG_03184	K07495	37.2	74.8	1.6e-21	putative transposase
Dcd-1	OFFAJMMG_03197	K03642	41.7	247.9	3.8e-74	rare lipoprotein A
Dcd-1	OFFAJMMG_03208	K00973	241.53	460.7	1.5e-138	glucose-1-phosphate thymidylyltransferase [EC:2.7.7.24]
Dcd-1	OFFAJMMG_03209	K02337	977.13	1413.5	0	DNA polymerase III subunit alpha [EC:2.7.7.7]
Dcd-1	OFFAJMMG_03211	K01951	105.1	719.2	9e-217	GMP synthase (glutamine-hydrolysing) [EC:6.3.5.2]
Dcd-1	OFFAJMMG_03212	K00088	359.27	562.1	3.7e-169	IMP dehydrogenase [EC:1.1.1.205]
Dcd-1	OFFAJMMG_03213	K01524	163.07	264.9	4.2e-79	exopolyphosphatase / guanosine-5'-triphosphate,3'-diphosphate pyrophosphatase [EC:3.6.1.11 3.6.1.40]
Dcd-1	OFFAJMMG_03220	K07497	22.97	30.2	6.2e-08	putative transposase
Dcd-1	OFFAJMMG_03223	K06940	30.77	44.9	2.7e-12	uncharacterized protein
Dcd-1	OFFAJMMG_03233	K01915	64.73	327.6	4.4e-98	glutamine synthetase [EC:6.3.1.2]
Dcd-1	OFFAJMMG_03242	K03703	241.43	663.1	1.3e-199	excinuclease ABC subunit C
Dcd-1	OFFAJMMG_03243	K03117	76.23	81.2	3.2e-23	sec-independent protein translocase protein TatB
Dcd-1	OFFAJMMG_03243	K03116	57.03	67.2	4.3e-19	sec-independent protein translocase protein TatA
Dcd-1	OFFAJMMG_03244	K03118	57.77	356	6e-107	sec-independent protein translocase protein TatC
Dcd-1	OFFAJMMG_03248	K02528	248.1	273.2	7e-82	16S rRNA (adenine1518-N6/adenine1519-N6)-dimethyltransferase [EC:2.1.1.182]
Dcd-1	OFFAJMMG_03253	K07495	37.2	58.8	1.1e-16	putative transposase
Dcd-1	OFFAJMMG_03259	K05810	51.63	218.3	3.6e-65	purine-nucleoside/S-methyl-5'-thioadenosine phosphorylase / adenosine deaminase [EC:2.4.2.1 2.4.2.28 3.5.4.4]
Dcd-1	OFFAJMMG_03260	K02823	240.67	276.5	6.3e-83	dihydroorotate dehydrogenase electron transfer subunit
Dcd-1	OFFAJMMG_03264	K17828	258.47	472.6	2.2e-142	dihydroorotate dehydrogenase (NAD+) catalytic subunit [EC:1.3.1.14]
Dcd-1	OFFAJMMG_03268	K09765	106.8	189.3	2.7e-56	epoxyqueuosine reductase [EC:1.17.99.6]
Dcd-1	OFFAJMMG_03273	K01607	17.93	22.2	2.2e-05	4-carboxymuconolactone decarboxylase [EC:4.1.1.44]
Dcd-1	OFFAJMMG_03276	K00573	77.07	251.4	3e-75	protein-L-isoaspartate(D-aspartate) O-methyltransferase [EC:2.1.1.77]
Dcd-1	OFFAJMMG_03278	K22225	120.33	195.6	2.5e-58	siroheme decarboxylase [EC:4.1.1.111]
Dcd-1	OFFAJMMG_03279	K01845	313.57	685.8	1.8e-206	glutamate-1-semialdehyde 2,1-aminomutase [EC:5.4.3.8]
Dcd-1	OFFAJMMG_03286	K00765	38.8	167.5	1.1e-49	ATP phosphoribosyltransferase [EC:2.4.2.17]
Dcd-1	OFFAJMMG_03287	K00765	38.8	39.4	9.5e-11	ATP phosphoribosyltransferase [EC:2.4.2.17]
Dcd-1	OFFAJMMG_03291	K23876	268.47	319	7.2e-96	(R)-2-hydroxyacyl-CoA dehydratese activating ATPase [EC:5.6.1.9]
Dcd-1	OFFAJMMG_03295	K07495	37.2	42.5	9.4e-12	putative transposase
Dcd-1	OFFAJMMG_03298	K01874	217.1	631.1	6.7e-190	methionyl-tRNA synthetase [EC:6.1.1.10]
Dcd-1	OFFAJMMG_03301	K02341	230.83	242.3	3.2e-72	DNA polymerase III subunit delta' [EC:2.7.7.7]
Dcd-1	OFFAJMMG_03302	K00943	94.83	228.1	4.2e-68	dTMP kinase [EC:2.7.4.9]
Dcd-1	OFFAJMMG_03303	K03698	133.17	369.8	5.3e-111	3'-5' exoribonuclease [EC:3.1.-.-]
Dcd-1	OFFAJMMG_03304	K23265	211.23	252.6	1.3e-75	phosphoribosylformylglycinamidine synthase subunit PurQ / glutaminase [EC:6.3.5.3 3.5.1.2]
Dcd-1	OFFAJMMG_03308	K23270	924.17	1064.1	0	phosphoribosylformylglycinamidine synthase subunit PurSL [EC:6.3.5.3]
Dcd-1	OFFAJMMG_03313	K01889	97.67	303.9	6.6e-91	phenylalanyl-tRNA synthetase alpha chain [EC:6.1.1.20]
Dcd-1	OFFAJMMG_03314	K01890	122.07	452	1e-135	phenylalanyl-tRNA synthetase beta chain [EC:6.1.1.20]
Dcd-1	OFFAJMMG_03336	K01077	73.83	86.4	3.9e-25	alkaline phosphatase [EC:3.1.3.1]
Dcd-1	OFFAJMMG_03339	K03841	208.03	469.5	2.5e-141	fructose-1,6-bisphosphatase I [EC:3.1.3.11]
Dcd-1	OFFAJMMG_03340	K25706	414.37	498.3	5.7e-150	tRNA N6-adenosine threonylcarbamoyltransferase [EC:2.3.1.234]
Dcd-1	OFFAJMMG_03349	K01783	251.8	334.4	2.4e-100	ribulose-phosphate 3-epimerase [EC:5.1.3.1]
Dcd-1	OFFAJMMG_03350	K07495	37.2	39.4	8.2e-11	putative transposase
Dcd-1	OFFAJMMG_03354	K07485	59.17	99.4	3.6e-29	transposase
Dcd-1	OFFAJMMG_03355	K07184	69.13	136.4	2.9e-40	SH3 domain protein
Dcd-1	OFFAJMMG_03366	K01008	148.33	374.2	2.4e-112	selenide, water dikinase [EC:2.7.9.3]
Dcd-1	OFFAJMMG_03369	K00796	249.77	417.7	1.1e-125	dihydropteroate synthase [EC:2.5.1.15]
Dcd-1	OFFAJMMG_03373	K04075	112.8	274.6	4.1e-82	tRNA(Ile)-lysidine synthase [EC:6.3.4.19]
Dcd-1	OFFAJMMG_03377	K09141	179.53	234.1	3.1e-70	uncharacterized protein
Dcd-1	OFFAJMMG_03378	K00954	81.37	260.5	4.3e-78	pantetheine-phosphate adenylyltransferase [EC:2.7.7.3]
Dcd-1	OFFAJMMG_03379	K08316	90.6	197.1	1.1e-58	16S rRNA (guanine966-N2)-methyltransferase [EC:2.1.1.171]
Dcd-1	OFFAJMMG_03380	K00133	216.7	523.2	2.7e-157	aspartate-semialdehyde dehydrogenase [EC:1.2.1.11]
Dcd-1	OFFAJMMG_03385	K07485	59.17	66.8	2.7e-19	transposase
Dcd-1	OFFAJMMG_03405	K07484	19.23	40.4	5.3e-11	transposase
Dcd-1	OFFAJMMG_03419	K00074	399.4	456.4	3.4e-137	3-hydroxybutyryl-CoA dehydrogenase [EC:1.1.1.157]
Dcd-1	OFFAJMMG_03427	K11719	50.77	85.8	1e-24	lipopolysaccharide export system protein LptC
Dcd-1	OFFAJMMG_03429	K07568	179.67	429.8	2.4e-129	S-adenosylmethionine:tRNA ribosyltransferase-isomerase [EC:2.4.99.17]
Dcd-1	OFFAJMMG_03430	K00773	527.7	554.5	5e-167	queuine tRNA-ribosyltransferase [EC:2.4.2.29]
Dcd-1	OFFAJMMG_03431	K03210	35.23	120.1	3.3e-35	preprotein translocase subunit YajC
Dcd-1	OFFAJMMG_03432	K03072	193.63	540.7	1.6e-162	preprotein translocase subunit SecD
Dcd-1	OFFAJMMG_03434	K03496	133.93	315.9	1.2e-94	chromosome partitioning protein
Dcd-1	OFFAJMMG_03435	K03497	54.23	261.9	3.6e-78	ParB family transcriptional regulator, chromosome partitioning protein
Dcd-1	OFFAJMMG_03436	K06962	56.33	87.2	3.8e-25	uncharacterized protein
Dcd-1	OFFAJMMG_03444	K07485	59.17	60.9	1.6e-17	transposase
Dcd-1	OFFAJMMG_03458	K07516	371.87	704.2	5.4e-212	3-hydroxyacyl-CoA dehydrogenase [EC:1.1.1.35]
Dcd-1	OFFAJMMG_03461	K04767	141.83	195.7	2.1e-58	acetoin utilization protein AcuB
Dcd-1	OFFAJMMG_03463	K07495	37.2	50.7	3.1e-14	putative transposase
Dcd-1	OFFAJMMG_03474	K07495	37.2	41.8	1.5e-11	putative transposase
Dcd-1	OFFAJMMG_03485	K03695	1084.8	1269.9	0	ATP-dependent Clp protease ATP-binding subunit ClpB
Dcd-1	OFFAJMMG_03491	K00820	181.6	314.3	3.8e-94	glutamine---fructose-6-phosphate transaminase (isomerizing) [EC:2.6.1.16]
Dcd-1	OFFAJMMG_03492	K00820	181.6	420.1	4e-126	glutamine---fructose-6-phosphate transaminase (isomerizing) [EC:2.6.1.16]
Dcd-1	OFFAJMMG_03495	K09888	20.37	62.4	1.1e-17	cell division protein ZapA
Dcd-1	OFFAJMMG_03497	K18682	107.43	755.2	8.6e-228	ribonucrease Y [EC:3.1.-.-]
Dcd-1	OFFAJMMG_03498	K09769	123.47	381.5	7.8e-115	2',3'-cyclic-nucleotide 2'-phosphodiesterase [EC:3.1.4.16]
Dcd-1	OFFAJMMG_03518	K07485	59.17	83.7	2.1e-24	transposase
Dcd-1	OFFAJMMG_03522	K07495	37.2	52.1	1.2e-14	putative transposase
Dcd-1	OFFAJMMG_03546	K07495	37.2	53.1	6.1e-15	putative transposase
Dcd-1	OFFAJMMG_03564	K07497	22.97	35	2.2e-09	putative transposase
Dcd-1	OFFAJMMG_03568	K07495	37.2	76.8	3.9e-22	putative transposase
Dcd-1	OFFAJMMG_03575	K01737	29.93	120	3e-35	6-pyruvoyltetrahydropterin/6-carboxytetrahydropterin synthase [EC:4.2.3.12 4.1.2.50]
Dcd-1	OFFAJMMG_03578	K00620	174.77	505.2	5.4e-152	glutamate N-acetyltransferase / amino-acid N-acetyltransferase [EC:2.3.1.35 2.3.1.1]
Dcd-1	OFFAJMMG_03587	K05919	51.33	88.9	7.5e-26	superoxide reductase [EC:1.15.1.2]
Dcd-1	OFFAJMMG_03589	K09825	158.97	159.8	1.3e-47	Fur family transcriptional regulator, peroxide stress response regulator
Dcd-1	OFFAJMMG_03602	K07495	37.2	65	1.5e-18	putative transposase
Dcd-1	OFFAJMMG_03613	K00602	115.73	290.4	6.7e-87	phosphoribosylaminoimidazolecarboxamide formyltransferase / IMP cyclohydrolase [EC:2.1.2.3 3.5.4.10]
Dcd-1	OFFAJMMG_03627	K10026	77.5	171.2	6.5e-51	7-carboxy-7-deazaguanine synthase [EC:4.3.99.3]
Dcd-1	OFFAJMMG_03636	K01462	59.8	205.7	2.4e-61	peptide deformylase [EC:3.5.1.88]
Dcd-1	OFFAJMMG_03637	K00604	252.1	306.9	5.6e-92	methionyl-tRNA formyltransferase [EC:2.1.2.9]
Dcd-1	OFFAJMMG_03638	K03500	290.07	439.4	7.6e-132	16S rRNA (cytosine967-C5)-methyltransferase [EC:2.1.1.176]
Dcd-1	OFFAJMMG_03646	K07560	38.1	47.4	3.1e-13	D-aminoacyl-tRNA deacylase [EC:3.1.1.96]
Dcd-1	OFFAJMMG_03647	K06898	176.9	369	3.9e-111	pyridinium-3,5-biscarboxylic acid mononucleotide synthase [EC:2.5.1.143]
Dcd-1	OFFAJMMG_03652	K01866	90.07	425	1.5e-127	tyrosyl-tRNA synthetase [EC:6.1.1.1]
Dcd-1	OFFAJMMG_03657	K03043	591.43	1232.9	0	DNA-directed RNA polymerase subunit beta [EC:2.7.7.6]
Dcd-1	OFFAJMMG_03658	K02935	24.17	164.1	1.1e-48	large subunit ribosomal protein L7/L12
Dcd-1	OFFAJMMG_03659	K02864	48.4	162.9	2.4e-48	large subunit ribosomal protein L10
Dcd-1	OFFAJMMG_03660	K02863	91.1	303.7	3.9e-91	large subunit ribosomal protein L1
Dcd-1	OFFAJMMG_03661	K02867	64.87	233.5	1.1e-69	large subunit ribosomal protein L11
Dcd-1	OFFAJMMG_03662	K02601	102.1	242.1	1.8e-72	transcription termination/antitermination protein NusG
Dcd-1	OFFAJMMG_03663	K03073	21.57	82.3	9.8e-24	preprotein translocase subunit SecE
Dcd-1	OFFAJMMG_03665	K02913	21.77	51.3	2.8e-14	large subunit ribosomal protein L33
Dcd-1	OFFAJMMG_03666	K02358	352.3	802	5.6e-242	elongation factor Tu
Dcd-1	OFFAJMMG_03672	K06925	63.5	149.9	2.3e-44	tRNA threonylcarbamoyladenosine biosynthesis protein TsaE
Dcd-1	OFFAJMMG_03673	K23997	310.3	507.3	1.6e-152	ADP-dependent NAD(P)H-hydrate dehydratase / NAD(P)H-hydrate epimerase [EC:4.2.1.136 5.1.99.6]
Dcd-1	OFFAJMMG_03673	K17758	266.03	286	8.3e-86	ADP-dependent NAD(P)H-hydrate dehydratase [EC:4.2.1.136]
Dcd-1	OFFAJMMG_03674	K00997	79.47	148.8	3.8e-44	holo-[acyl-carrier protein] synthase [EC:2.7.8.7]
Dcd-1	OFFAJMMG_03675	K03474	139.13	370.2	3.1e-111	pyridoxine 5-phosphate synthase [EC:2.6.99.2]
Dcd-1	OFFAJMMG_03676	K07042	59.93	136.1	3.9e-40	probable rRNA maturation factor
Dcd-1	OFFAJMMG_03681	K06217	204.4	516.7	2.5e-155	phosphate starvation-inducible protein PhoH and related proteins
Dcd-1	OFFAJMMG_03682	K03558	37.83	97.3	2.3e-28	membrane protein required for colicin V production
Dcd-1	OFFAJMMG_03697	K07485	59.17	80.9	1.5e-23	transposase
Dcd-1	OFFAJMMG_03699	K00606	85.8	432.4	3.6e-130	3-methyl-2-oxobutanoate hydroxymethyltransferase [EC:2.1.2.11]
Dcd-1	OFFAJMMG_03700	K00077	76.93	290.4	6.5e-87	2-dehydropantoate 2-reductase [EC:1.1.1.169]
Dcd-1	OFFAJMMG_03703	K07485	59.17	113.3	2.2e-33	transposase
Dcd-1	OFFAJMMG_03706	K07495	37.2	41.7	1.7e-11	putative transposase
Dcd-1	OFFAJMMG_03716	K06042	67.27	287	4.4e-86	precorrin-8X/cobalt-precorrin-8 methylmutase [EC:5.4.99.61 5.4.99.60]
Dcd-1	OFFAJMMG_03717	K02224	118.43	591.4	4.3e-178	cobyrinic acid a,c-diamide synthase [EC:6.3.5.9 6.3.5.11]
Dcd-1	OFFAJMMG_03720	K02013	231.2	329.2	1.1e-98	iron complex transport system ATP-binding protein [EC:7.2.2.-]
Dcd-1	OFFAJMMG_03721	K02015	336.57	349.8	7.7e-105	iron complex transport system permease protein
Dcd-1	OFFAJMMG_03723	K02190	120.43	326.7	3.8e-98	sirohydrochlorin cobaltochelatase [EC:4.99.1.3]
Dcd-1	OFFAJMMG_03728	K11927	554.2	636	1.5e-191	ATP-dependent RNA helicase RhlE [EC:3.6.4.13]
Dcd-1	OFFAJMMG_03734	K07484	19.23	38.5	2e-10	transposase
Dcd-1	OFFAJMMG_03744	K03687	32.23	190.3	1.3e-56	molecular chaperone GrpE
Dcd-1	OFFAJMMG_03747	K01999	169.43	174.5	1.1e-51	branched-chain amino acid transport system substrate-binding protein
Dcd-1	OFFAJMMG_03747	K07121	97.4	162	6.1e-48	uncharacterized protein
Dcd-1	OFFAJMMG_03753	K07497	22.97	29	1.5e-07	putative transposase
Dcd-1	OFFAJMMG_03764	K01945	130.6	584.9	4.3e-176	phosphoribosylamine---glycine ligase [EC:6.3.4.13]
Dcd-1	OFFAJMMG_03764	K01588	114.47	139.3	4.2e-41	5-(carboxyamino)imidazole ribonucleotide mutase [EC:5.4.99.18]
Dcd-1	OFFAJMMG_03766	K00602	115.73	216.9	1.1e-64	phosphoribosylaminoimidazolecarboxamide formyltransferase / IMP cyclohydrolase [EC:2.1.2.3 3.5.4.10]
Dcd-1	OFFAJMMG_03771	K01921	143.5	400.1	4.5e-120	D-alanine-D-alanine ligase [EC:6.3.2.4]
Dcd-1	OFFAJMMG_03789	K03186	117.17	292.5	8.3e-88	flavin prenyltransferase [EC:2.5.1.129]
Dcd-1	OFFAJMMG_03793	K02626	82.13	184	5.5e-55	arginine decarboxylase [EC:4.1.1.19]
Dcd-1	OFFAJMMG_03794	K01480	188.17	208	6e-62	agmatinase [EC:3.5.3.11]
Dcd-1	OFFAJMMG_03795	K00809	144.17	215.6	3.4e-64	deoxyhypusine synthase [EC:2.5.1.46]
Dcd-1	OFFAJMMG_03810	K02116	21.03	30.2	1.3e-07	ATP synthase protein I
Dcd-1	OFFAJMMG_03812	K02108	159.87	228.7	2.8e-68	F-type H+-transporting ATPase subunit a
Dcd-1	OFFAJMMG_03813	K02110	65.83	108.9	5.9e-32	F-type H+-transporting ATPase subunit c
Dcd-1	OFFAJMMG_03814	K01926	96.53	282.9	7.1e-85	redox-sensing transcriptional repressor
Dcd-1	OFFAJMMG_03823	K03833	304.2	509.5	4.9e-153	selenocysteine-specific elongation factor
Dcd-1	OFFAJMMG_03825	K08972	31.57	140.6	1.6e-41	putative membrane protein
Dcd-1	OFFAJMMG_03826	K01500	202.93	206.8	5.8e-62	methenyltetrahydrofolate cyclohydrolase [EC:3.5.4.9]
Dcd-1	OFFAJMMG_03855	K01040	118.7	289	7e-87	glutaconate CoA-transferase, subunit B [EC:2.8.3.12]
Dcd-1	OFFAJMMG_03856	K01039	162.03	339.1	5.9e-102	glutaconate CoA-transferase, subunit A [EC:2.8.3.12]
Dcd-1	OFFAJMMG_03870	K04487	280.9	568.8	2.1e-171	cysteine desulfurase [EC:2.8.1.7]
Dcd-1	OFFAJMMG_03871	K13819	225.07	393.1	1.8e-118	NifU-like protein
Dcd-1	OFFAJMMG_03872	K05606	72.9	144.8	7.3e-43	methylmalonyl-CoA/ethylmalonyl-CoA epimerase [EC:5.1.99.1]
Dcd-1	OFFAJMMG_03882	K13292	44.5	292.2	1.3e-87	phosphatidylglycerol---prolipoprotein diacylglyceryl transferase [EC:2.5.1.145]
Dcd-1	OFFAJMMG_03889	K00615	226.4	697.8	5.2e-210	transketolase [EC:2.2.1.1]
Dcd-1	OFFAJMMG_03896	K06940	30.77	52.6	1.2e-14	uncharacterized protein
Dcd-1	OFFAJMMG_03900	K02007	114.87	162.5	3.7e-48	cobalt/nickel transport system permease protein
Dcd-1	OFFAJMMG_03901	K16915	45	146	2.8e-43	nickel transport protein
Dcd-1	OFFAJMMG_03902	K02008	144.7	215	4.2e-64	cobalt/nickel transport system permease protein
Dcd-1	OFFAJMMG_03915	K03406	58.43	68.7	1e-19	methyl-accepting chemotaxis protein
Dcd-1	OFFAJMMG_03931	K08264	318.93	332.1	1.1e-99	heterodisulfide reductase subunit D [EC:1.8.98.1]
Dcd-1	OFFAJMMG_03934	K00177	139.23	187.9	3.8e-56	2-oxoglutarate ferredoxin oxidoreductase subunit gamma [EC:1.2.7.3]
Dcd-1	OFFAJMMG_03935	K00175	238.43	340.1	7.3e-102	2-oxoglutarate/2-oxoacid ferredoxin oxidoreductase subunit beta [EC:1.2.7.3 1.2.7.11]
Dcd-1	OFFAJMMG_03936	K00174	262.83	458.4	9e-138	2-oxoglutarate/2-oxoacid ferredoxin oxidoreductase subunit alpha [EC:1.2.7.3 1.2.7.11]
Dcd-1	OFFAJMMG_03937	K00176	65.37	77.6	1.4e-22	2-oxoglutarate ferredoxin oxidoreductase subunit delta [EC:1.2.7.3]
Dcd-1	OFFAJMMG_03941	K07484	19.23	32.8	1.1e-08	transposase
Dcd-1	OFFAJMMG_03948	K07497	22.97	36.9	6e-10	putative transposase
Dcd-1	OFFAJMMG_03949	K03394	130.97	146.5	2.1e-43	precorrin-2/cobalt-factor-2 C20-methyltransferase [EC:2.1.1.130 2.1.1.151]
Dcd-1	OFFAJMMG_03951	K02188	146.13	322	2e-96	cobalt-precorrin-5B (C1)-methyltransferase [EC:2.1.1.195]
Dcd-1	OFFAJMMG_03953	K00595	224.13	437.4	1.6e-131	precorrin-6B C5,15-methyltransferase / cobalt-precorrin-6B C5,C15-methyltransferase [EC:2.1.1.132 2.1.1.289 2.1.1.196]
Dcd-1	OFFAJMMG_03954	K05936	229.97	353.5	3e-106	precorrin-4/cobalt-precorrin-4 C11-methyltransferase [EC:2.1.1.133 2.1.1.271]
Dcd-1	OFFAJMMG_03955	K02189	85.67	153.9	1.4e-45	cobalt-precorrin 5A hydrolase [EC:3.7.1.12]
Dcd-1	OFFAJMMG_03956	K05934	356.07	379.2	8.1e-114	precorrin-3B C17-methyltransferase / cobalt-factor III methyltransferase [EC:2.1.1.131 2.1.1.272]
Dcd-1	OFFAJMMG_03958	K07485	59.17	63.7	2.2e-18	transposase
Dcd-1	OFFAJMMG_03960	K02355	535.93	951.4	1.6e-286	elongation factor G
Dcd-1	OFFAJMMG_03961	K07457	171.83	304.9	1.6e-91	endonuclease III related protein
Dcd-1	OFFAJMMG_03962	K07495	37.2	58	1.9e-16	putative transposase
Dcd-1	OFFAJMMG_03975	K02434	423.77	729.5	8.4e-220	aspartyl-tRNA(Asn)/glutamyl-tRNA(Gln) amidotransferase subunit B [EC:6.3.5.6 6.3.5.7]
Dcd-1	OFFAJMMG_03977	K07495	37.2	76.2	6.3e-22	putative transposase
Dcd-1	OFFAJMMG_03986	K02379	74.87	218.8	3.3e-65	FdhD protein
Dcd-1	OFFAJMMG_03991	K07485	59.17	194.9	4.8e-58	transposase
Dcd-1	OFFAJMMG_03992	K06940	30.77	59.3	1.1e-16	uncharacterized protein
Dcd-1	OFFAJMMG_03993	K06940	30.77	63.6	5.2e-18	uncharacterized protein
Dcd-1	OFFAJMMG_04002	K04077	143.97	913	2.4e-275	chaperonin GroEL [EC:5.6.1.7]
Dcd-1	OFFAJMMG_04003	K04078	25.8	150.2	1.6e-44	chaperonin GroES
Dcd-1	OFFAJMMG_04006	K18189	99.2	224.3	4.3e-67	translational activator of cytochrome c oxidase 1
Dcd-1	OFFAJMMG_04007	K01159	31.13	221.2	6.2e-66	crossover junction endodeoxyribonuclease RuvC [EC:3.1.21.10]
Dcd-1	OFFAJMMG_04008	K03550	47.9	224.7	3.1e-67	holliday junction DNA helicase RuvA [EC:5.6.2.4]
Dcd-1	OFFAJMMG_04011	K07497	22.97	33.3	7.3e-09	putative transposase
Dcd-1	OFFAJMMG_04020	K03521	73.63	235.6	2.5e-70	electron transfer flavoprotein beta subunit
Dcd-1	OFFAJMMG_04021	K03522	293.43	339.2	1.2e-101	electron transfer flavoprotein alpha subunit
Dcd-1	OFFAJMMG_04022	K00059	270.17	346.6	4.7e-104	3-oxoacyl-[acyl-carrier protein] reductase [EC:1.1.1.100]
Dcd-1	OFFAJMMG_04023	K02078	40.47	97.5	2.4e-28	acyl carrier protein
Dcd-1	OFFAJMMG_04024	K09458	480.43	623.4	1.2e-187	3-oxoacyl-[acyl-carrier-protein] synthase II [EC:2.3.1.179]
Dcd-1	OFFAJMMG_04025	K01808	182.93	217.7	4.2e-65	ribose 5-phosphate isomerase B [EC:5.3.1.6]
Dcd-1	OFFAJMMG_04026	K01493	79.7	86.7	4.7e-25	dCMP deaminase [EC:3.5.4.12]
Dcd-1	OFFAJMMG_04027	K07738	43.87	219.7	7.4e-66	transcriptional repressor NrdR
Dcd-1	OFFAJMMG_04028	K11752	188.8	471.4	1.3e-141	diaminohydroxyphosphoribosylaminopyrimidine deaminase / 5-amino-6-(5-phosphoribosylamino)uracil reductase [EC:3.5.4.26 1.1.1.193]
Dcd-1	OFFAJMMG_04033	K01207	255.37	377.2	3.7e-113	beta-N-acetylhexosaminidase [EC:3.2.1.52]
Dcd-1	OFFAJMMG_04035	K07102	150.8	203.7	1.4e-60	N-acetylmuramate 1-kinase [EC:2.7.1.221]
Dcd-1	OFFAJMMG_04036	K03977	242.7	600.3	8.2e-181	GTPase
Dcd-1	OFFAJMMG_04037	K03271	132.73	260.9	3.5e-78	D-sedoheptulose 7-phosphate isomerase [EC:5.3.1.28]
Dcd-1	OFFAJMMG_04040	K01749	130	458.1	1.4e-137	hydroxymethylbilane synthase [EC:2.5.1.61]
Dcd-1	OFFAJMMG_04041	K13542	395	664.6	4.4e-200	uroporphyrinogen III methyltransferase / synthase [EC:2.1.1.107 4.2.1.75]
Dcd-1	OFFAJMMG_04041	K02303	250.33	370.4	2.1e-111	uroporphyrin-III C-methyltransferase [EC:2.1.1.107]
Dcd-1	OFFAJMMG_04041	K01719	43.73	182.8	3.1e-54	uroporphyrinogen-III synthase [EC:4.2.1.75]
Dcd-1	OFFAJMMG_04043	K03657	358.03	384.2	3.6e-115	ATP-dependent DNA helicase UvrD/PcrA [EC:5.6.2.4]
Dcd-1	OFFAJMMG_04046	K11261	56.77	86.7	3.1e-25	formylmethanofuran dehydrogenase subunit E [EC:1.2.7.12]
Dcd-1	OFFAJMMG_04048	K07485	59.17	97.8	1.1e-28	transposase
Dcd-1	OFFAJMMG_04053	K07485	59.17	73.6	2.3e-21	transposase
Dcd-1	OFFAJMMG_04062	K16704	93.5	106.1	6.8e-31	dTDP-4-amino-4,6-dideoxy-D-galactose acyltransferase [EC:2.3.1.210]
Dcd-1	OFFAJMMG_04064	K04564	55.77	279.5	1.1e-83	superoxide dismutase, Fe-Mn family [EC:1.15.1.1]
Dcd-1	OFFAJMMG_04076	K03581	248.73	467.9	1.4e-140	exodeoxyribonuclease V alpha subunit [EC:3.1.11.5]
Dcd-1	OFFAJMMG_04124	K02437	37.8	162.2	3.5e-48	glycine cleavage system H protein
Dcd-1	OFFAJMMG_04126	K07485	59.17	67	2.4e-19	transposase
Dcd-1	OFFAJMMG_04128	K01879	571.97	871.1	2.8e-262	glycyl-tRNA synthetase beta chain [EC:6.1.1.14]
Dcd-1	OFFAJMMG_04129	K01878	500.23	576.7	8.3e-174	glycyl-tRNA synthetase alpha chain [EC:6.1.1.14]
Dcd-1	OFFAJMMG_04140	K02226	154.2	166.4	2.6e-49	alpha-ribazole phosphatase [EC:3.1.3.73]
Dcd-1	OFFAJMMG_04147	K07495	37.2	45.2	1.4e-12	putative transposase
Dcd-1	OFFAJMMG_04167	K04070	152.63	379.1	9.5e-114	putative pyruvate formate lyase activating enzyme [EC:1.97.1.4]
Dcd-1	OFFAJMMG_04175	K07485	59.17	60.8	1.8e-17	transposase
Dcd-1	OFFAJMMG_04177	K07484	19.23	45.5	1.5e-12	transposase
Dsd-1	JFAAJGIO_00001	K03631	132.17	471.6	3.9e-142	DNA repair protein RecN (Recombination protein N)
Dsd-1	JFAAJGIO_00015	K01082	172.33	206.7	7e-62	3'(2'), 5'-bisphosphate nucleotidase [EC:3.1.3.7]
Dsd-1	JFAAJGIO_00019	K07462	64.8	617	7.9e-186	single-stranded-DNA-specific exonuclease [EC:3.1.-.-]
Dsd-1	JFAAJGIO_00020	K01591	132.77	214.3	3.1e-64	orotidine-5'-phosphate decarboxylase [EC:4.1.1.23]
Dsd-1	JFAAJGIO_00021	K00942	190.43	245.8	6.2e-74	guanylate kinase [EC:2.7.4.8]
Dsd-1	JFAAJGIO_00022	K09777	60.27	134.3	1.1e-40	extracellular matrix regulatory protein A
Dsd-1	JFAAJGIO_00044	K05919	51.33	130.2	6.2e-39	superoxide reductase [EC:1.15.1.2]
Dsd-1	JFAAJGIO_00049	K01480	188.17	198.3	1.9e-59	agmatinase [EC:3.5.3.11]
Dsd-1	JFAAJGIO_00054	K03527	42.17	265.5	8.9e-80	4-hydroxy-3-methylbut-2-en-1-yl diphosphate reductase [EC:1.17.7.4]
Dsd-1	JFAAJGIO_00068	K07263	253.47	357.9	1.1e-107	zinc protease [EC:3.4.24.-]
Dsd-1	JFAAJGIO_00099	K02416	95.3	259.6	6.2e-78	flagellar motor switch protein FliM
Dsd-1	JFAAJGIO_00110	K01866	90.07	360.8	1.5e-108	tyrosyl-tRNA synthetase [EC:6.1.1.1]
Dsd-1	JFAAJGIO_00112	K01586	271.6	520.4	6.9e-157	diaminopimelate decarboxylase [EC:4.1.1.20]
Dsd-1	JFAAJGIO_00115	K08307	134.27	363.1	2.7e-109	membrane-bound lytic murein transglycosylase D [EC:4.2.2.-]
Dsd-1	JFAAJGIO_00117	K06168	441.33	514.2	3.1e-155	tRNA-2-methylthio-N6-dimethylallyladenosine synthase [EC:2.8.4.3]
Dsd-1	JFAAJGIO_00118	K08999	24.37	162.6	1e-48	uncharacterized protein
Dsd-1	JFAAJGIO_00128	K10941	475.23	477.1	5.4e-144	sigma-54 dependent transcriptional regulator, flagellar regulatory protein
Dsd-1	JFAAJGIO_00129	K07722	53.43	191.4	1.4e-57	CopG family transcriptional regulator, nickel-responsive regulator
Dsd-1	JFAAJGIO_00130	K01749	130	439.1	3.2e-132	hydroxymethylbilane synthase [EC:2.5.1.61]
Dsd-1	JFAAJGIO_00139	K03687	32.23	160	7.7e-48	molecular chaperone GrpE
Dsd-1	JFAAJGIO_00140	K04043	791.4	899.4	1.9e-271	molecular chaperone DnaK
Dsd-1	JFAAJGIO_00141	K09931	80.87	83.5	1.6e-24	uncharacterized protein
Dsd-1	JFAAJGIO_00145	K19294	246.9	468.5	2.3e-141	alginate O-acetyltransferase complex protein AlgI
Dsd-1	JFAAJGIO_00154	K20950	50.17	59.1	4e-17	polysaccharide biosynthesis protein VpsQ
Dsd-1	JFAAJGIO_00155	K12574	126.8	665.2	9.1e-201	ribonuclease J [EC:3.1.-.-]
Dsd-1	JFAAJGIO_00156	K00655	125.67	152.9	1e-45	1-acyl-sn-glycerol-3-phosphate acyltransferase [EC:2.3.1.51]
Dsd-1	JFAAJGIO_00157	K02355	535.93	644.4	2.9e-194	elongation factor G
Dsd-1	JFAAJGIO_00162	K02221	23	58.9	7.3e-17	YggT family protein
Dsd-1	JFAAJGIO_00163	K09794	23.57	27.4	2.3e-07	uncharacterized protein
Dsd-1	JFAAJGIO_00169	K08678	508.37	571.5	9.7e-173	UDP-glucuronate decarboxylase [EC:4.1.1.35]
Dsd-1	JFAAJGIO_00170	K20534	329.77	488.1	2.5e-147	polyisoprenyl-phosphate glycosyltransferase [EC:2.4.-.-]
Dsd-1	JFAAJGIO_00171	K01042	244.33	585.6	1.1e-176	L-seryl-tRNA(Ser) seleniumtransferase [EC:2.9.1.1]
Dsd-1	JFAAJGIO_00172	K11754	369.6	380.7	1.5e-114	dihydrofolate synthase / folylpolyglutamate synthase [EC:6.3.2.12 6.3.2.17]
Dsd-1	JFAAJGIO_00175	K03562	250.47	251.3	1.4e-75	biopolymer transport protein TolQ
Dsd-1	JFAAJGIO_00175	K03561	54.67	170.7	6.8e-51	biopolymer transport protein ExbB
Dsd-1	JFAAJGIO_00176	K03559	27.47	120.5	7.3e-36	biopolymer transport protein ExbD
Dsd-1	JFAAJGIO_00178	K03641	131.7	147.5	6.2e-44	TolB protein
Dsd-1	JFAAJGIO_00179	K03640	146.43	181.6	2.4e-54	peptidoglycan-associated lipoprotein
Dsd-1	JFAAJGIO_00183	K03743	153.93	209.3	7.3e-63	nicotinamide-nucleotide amidase [EC:3.5.1.42]
Dsd-1	JFAAJGIO_00185	K00171	101.53	120.5	4.8e-36	pyruvate ferredoxin oxidoreductase delta subunit [EC:1.2.7.1]
Dsd-1	JFAAJGIO_00186	K00169	299.27	477.6	2.9e-144	pyruvate ferredoxin oxidoreductase alpha subunit [EC:1.2.7.1]
Dsd-1	JFAAJGIO_00187	K00170	310.7	389.3	9.6e-118	pyruvate ferredoxin oxidoreductase beta subunit [EC:1.2.7.1]
Dsd-1	JFAAJGIO_00189	K00973	241.53	500.1	6.2e-151	glucose-1-phosphate thymidylyltransferase [EC:2.7.7.24]
Dsd-1	JFAAJGIO_00191	K23536	198.73	249	5.2e-75	general nucleoside transport system permease protein
Dsd-1	JFAAJGIO_00192	K23535	205.7	241.8	8.6e-73	general nucleoside transport system permease protein
Dsd-1	JFAAJGIO_00194	K07335	105.9	154	5.6e-46	basic membrane protein A and related proteins
Dsd-1	JFAAJGIO_00195	K01775	118.73	377.3	1.1e-113	alanine racemase [EC:5.1.1.1]
Dsd-1	JFAAJGIO_00197	K08305	90.4	195.9	1.4e-58	membrane-bound lytic murein transglycosylase B [EC:4.2.2.-]
Dsd-1	JFAAJGIO_00199	K01069	160.73	162.1	1.8e-48	hydroxyacylglutathione hydrolase [EC:3.1.2.6]
Dsd-1	JFAAJGIO_00200	K07082	41.23	308.5	5.8e-93	UPF0755 protein
Dsd-1	JFAAJGIO_00202	K07286	64.33	116.3	1.1e-34	uncharacterized lipoprotein
Dsd-1	JFAAJGIO_00204	K02377	219.2	475.4	1.7e-143	GDP-L-fucose synthase [EC:1.1.1.271]
Dsd-1	JFAAJGIO_00205	K01711	287.77	666.1	6.1e-201	GDPmannose 4,6-dehydratase [EC:4.2.1.47]
Dsd-1	JFAAJGIO_00207	K19295	158.4	200.6	4.4e-60	alginate O-acetyltransferase complex protein AlgJ
Dsd-1	JFAAJGIO_00208	K19294	246.9	506	1e-152	alginate O-acetyltransferase complex protein AlgI
Dsd-1	JFAAJGIO_00209	K19295	158.4	220.3	4.6e-66	alginate O-acetyltransferase complex protein AlgJ
Dsd-1	JFAAJGIO_00212	K13993	75	94.4	6.8e-28	HSP20 family protein
Dsd-1	JFAAJGIO_00213	K13993	75	91.3	6.1e-27	HSP20 family protein
Dsd-1	JFAAJGIO_00215	K03424	93.63	244.3	2.6e-73	TatD DNase family protein [EC:3.1.21.-]
Dsd-1	JFAAJGIO_00216	K03110	291.3	435.2	2.3e-131	fused signal recognition particle receptor
Dsd-1	JFAAJGIO_00220	K03106	343.53	649.4	6.4e-196	signal recognition particle subunit SRP54 [EC:3.6.5.4]
Dsd-1	JFAAJGIO_00221	K02959	29.43	126	1.8e-37	small subunit ribosomal protein S16
Dsd-1	JFAAJGIO_00222	K06960	48.37	95.6	2.5e-28	uncharacterized protein
Dsd-1	JFAAJGIO_00223	K02860	35.73	122.9	1.7e-36	16S rRNA processing protein RimM
Dsd-1	JFAAJGIO_00231	K01139	804.83	922.7	1.5e-278	GTP diphosphokinase / guanosine-3',5'-bis(diphosphate) 3'-diphosphatase [EC:2.7.6.5 3.1.7.2]
Dsd-1	JFAAJGIO_00246	K11753	130.67	375.6	3.2e-113	riboflavin kinase / FMN adenylyltransferase [EC:2.7.1.26 2.7.7.2]
Dsd-1	JFAAJGIO_00247	K03701	392.6	1282.9	0	excinuclease ABC subunit A
Dsd-1	JFAAJGIO_00252	K01465	331.4	377.8	1.4e-113	dihydroorotase [EC:3.5.2.3]
Dsd-1	JFAAJGIO_00253	K00609	238.87	389.5	1.3e-117	aspartate carbamoyltransferase catalytic subunit [EC:2.1.3.2]
Dsd-1	JFAAJGIO_00259	K03554	90.4	111	5.5e-33	recombination associated protein RdgC
Dsd-1	JFAAJGIO_00261	K01915	64.73	136.7	9.5e-41	glutamine synthetase [EC:6.3.1.2]
Dsd-1	JFAAJGIO_00263	K25152	326.77	378.2	4.1e-114	gliding motility-associated transport system ATP-binding protein
Dsd-1	JFAAJGIO_00263	K01990	254.07	281.1	1.3e-84	ABC-2 type transport system ATP-binding protein
Dsd-1	JFAAJGIO_00265	K25153	153.5	265.9	7.7e-80	gliding motility-associatede transport system auxiliary component
Dsd-1	JFAAJGIO_00267	K03060	22.03	60	2.5e-17	DNA-directed RNA polymerase subunit omega [EC:2.7.7.6]
Dsd-1	JFAAJGIO_00268	K03686	409.57	465.6	2.4e-140	molecular chaperone DnaJ
Dsd-1	JFAAJGIO_00269	K03637	87.07	254.1	2.2e-76	cyclic pyranopterin monophosphate synthase [EC:4.6.1.17]
Dsd-1	JFAAJGIO_00270	K04655	155.87	451.3	4.2e-136	hydrogenase expression/formation protein HypE
Dsd-1	JFAAJGIO_00271	K04654	208.23	513.9	2.4e-155	hydrogenase expression/formation protein HypD
Dsd-1	JFAAJGIO_00273	K01921	143.5	328.3	8.9e-99	D-alanine-D-alanine ligase [EC:6.3.2.4]
Dsd-1	JFAAJGIO_00274	K01677	303.53	388.3	1.6e-117	fumarate hydratase subunit alpha [EC:4.2.1.2]
Dsd-1	JFAAJGIO_00275	K01678	233.47	241.6	4.4e-73	fumarate hydratase subunit beta [EC:4.2.1.2]
Dsd-1	JFAAJGIO_00278	K01953	134.53	539.7	1.4e-162	asparagine synthase (glutamine-hydrolysing) [EC:6.3.5.4]
Dsd-1	JFAAJGIO_00279	K01867	146.83	388.8	4.9e-117	tryptophanyl-tRNA synthetase [EC:6.1.1.2]
Dsd-1	JFAAJGIO_00283	K15899	230	303.2	1.3e-91	pseudaminic acid cytidylyltransferase [EC:2.7.7.81]
Dsd-1	JFAAJGIO_00286	K00809	144.17	209.9	6.5e-63	deoxyhypusine synthase [EC:2.5.1.46]
Dsd-1	JFAAJGIO_00291	K01893	361.67	667.3	1.7e-201	asparaginyl-tRNA synthetase [EC:6.1.1.22]
Dsd-1	JFAAJGIO_00299	K23876	268.47	305.1	4.7e-92	(R)-2-hydroxyacyl-CoA dehydratese activating ATPase [EC:5.6.1.9]
Dsd-1	JFAAJGIO_00320	K02007	114.87	267.5	1.8e-80	cobalt/nickel transport system permease protein
Dsd-1	JFAAJGIO_00321	K02008	144.7	178.3	2.1e-53	cobalt/nickel transport system permease protein
Dsd-1	JFAAJGIO_00322	K02006	336.23	341.9	6.2e-103	cobalt/nickel transport system ATP-binding protein
Dsd-1	JFAAJGIO_00325	K02945	144.83	504.4	3.6e-152	small subunit ribosomal protein S1
Dsd-1	JFAAJGIO_00328	K03549	145.67	670.8	2.7e-202	KUP system potassium uptake protein
Dsd-1	JFAAJGIO_00330	K01448	38.3	239.8	4.5e-72	N-acetylmuramoyl-L-alanine amidase [EC:3.5.1.28]
Dsd-1	JFAAJGIO_00331	K00820	181.6	754.4	1.2e-227	glutamine---fructose-6-phosphate transaminase (isomerizing) [EC:2.6.1.16]
Dsd-1	JFAAJGIO_00332	K01519	52.8	218.5	1.6e-65	XTP/dITP diphosphohydrolase [EC:3.6.1.66]
Dsd-1	JFAAJGIO_00333	K03117	76.23	83	3.3e-24	sec-independent protein translocase protein TatB
Dsd-1	JFAAJGIO_00333	K03116	57.03	75.5	4.5e-22	sec-independent protein translocase protein TatA
Dsd-1	JFAAJGIO_00334	K01951	105.1	685	7.9e-207	GMP synthase (glutamine-hydrolysing) [EC:6.3.5.2]
Dsd-1	JFAAJGIO_00335	K00088	359.27	665.6	6.9e-201	IMP dehydrogenase [EC:1.1.1.205]
Dsd-1	JFAAJGIO_00336	K01996	319	402.2	3.2e-121	branched-chain amino acid transport system ATP-binding protein
Dsd-1	JFAAJGIO_00337	K01995	314.77	423.9	1e-127	branched-chain amino acid transport system ATP-binding protein
Dsd-1	JFAAJGIO_00338	K01998	241.73	329	4e-99	branched-chain amino acid transport system permease protein
Dsd-1	JFAAJGIO_00339	K01997	148.83	368.6	3.1e-111	branched-chain amino acid transport system permease protein
Dsd-1	JFAAJGIO_00340	K01999	169.43	287.4	2.5e-86	branched-chain amino acid transport system substrate-binding protein
Dsd-1	JFAAJGIO_00343	K02195	111.17	210.7	2.2e-63	heme exporter protein C
Dsd-1	JFAAJGIO_00344	K02194	51.4	74.8	3e-22	heme exporter protein B
Dsd-1	JFAAJGIO_00345	K02193	192.87	205.2	1.2e-61	heme exporter protein A [EC:7.6.2.5]
Dsd-1	JFAAJGIO_00346	K02198	475.5	546.9	6.2e-165	cytochrome c-type biogenesis protein CcmF
Dsd-1	JFAAJGIO_00347	K02197	39.5	93.2	1.4e-27	cytochrome c-type biogenesis protein CcmE
Dsd-1	JFAAJGIO_00356	K02996	103.33	190.3	4.7e-57	small subunit ribosomal protein S9
Dsd-1	JFAAJGIO_00357	K02871	66.33	214.4	2.1e-64	large subunit ribosomal protein L13
Dsd-1	JFAAJGIO_00360	K03531	234.53	565	2.3e-170	cell division protein FtsZ
Dsd-1	JFAAJGIO_00361	K03590	121.3	528.5	1.6e-159	cell division protein FtsA
Dsd-1	JFAAJGIO_00362	K03589	45.8	105.2	4.5e-31	cell division protein FtsQ
Dsd-1	JFAAJGIO_00363	K00075	65.6	249.6	5.1e-75	UDP-N-acetylmuramate dehydrogenase [EC:1.3.1.98]
Dsd-1	JFAAJGIO_00364	K01924	375.47	608.7	1.1e-183	UDP-N-acetylmuramate--alanine ligase [EC:6.3.2.8]
Dsd-1	JFAAJGIO_00365	K02563	186.43	366.2	2.5e-110	UDP-N-acetylglucosamine--N-acetylmuramyl-(pentapeptide) pyrophosphoryl-undecaprenol N-acetylglucosamine transferase [EC:2.4.1.227]
Dsd-1	JFAAJGIO_00366	K03588	363.47	391.5	6.4e-118	cell division protein FtsW
Dsd-1	JFAAJGIO_00367	K01925	374.23	425.5	3.9e-128	UDP-N-acetylmuramoylalanine--D-glutamate ligase [EC:6.3.2.9]
Dsd-1	JFAAJGIO_00368	K01000	181.27	419.4	1.2e-126	phospho-N-acetylmuramoyl-pentapeptide-transferase [EC:2.7.8.13]
Dsd-1	JFAAJGIO_00369	K01929	319.53	351.7	5.4e-106	UDP-N-acetylmuramoyl-tripeptide--D-alanyl-D-alanine ligase [EC:6.3.2.10]
Dsd-1	JFAAJGIO_00370	K01928	405.5	516.9	5.7e-156	UDP-N-acetylmuramoyl-L-alanyl-D-glutamate--2,6-diaminopimelate ligase [EC:6.3.2.13]
Dsd-1	JFAAJGIO_00371	K03587	455.93	627	2.7e-189	cell division protein FtsI (penicillin-binding protein 3) [EC:3.4.16.4]
Dsd-1	JFAAJGIO_00375	K03925	43.23	140.1	5.9e-42	transcriptional regulator MraZ
Dsd-1	JFAAJGIO_00378	K06873	270.47	422.1	1.2e-127	uncharacterized protein
Dsd-1	JFAAJGIO_00379	K24012	642.93	845.7	5.8e-255	acetate---CoA ligase (ADP-forming) [EC:6.2.1.13]
Dsd-1	JFAAJGIO_00380	K03685	164.73	258	1.8e-77	ribonuclease III [EC:3.1.26.3]
Dsd-1	JFAAJGIO_00383	K02337	977.13	1607.4	0	DNA polymerase III subunit alpha [EC:2.7.7.7]
Dsd-1	JFAAJGIO_00384	K01784	261.03	354.5	9.7e-107	UDP-glucose 4-epimerase [EC:5.1.3.2]
Dsd-1	JFAAJGIO_00385	K07090	38.6	132.9	1.3e-39	uncharacterized protein
Dsd-1	JFAAJGIO_00391	K03698	133.17	337.1	1.6e-101	3'-5' exoribonuclease [EC:3.1.-.-]
Dsd-1	JFAAJGIO_00392	K00943	94.83	208.5	1.5e-62	dTMP kinase [EC:2.7.4.9]
Dsd-1	JFAAJGIO_00397	K07258	225.87	257.7	2.3e-77	serine-type D-Ala-D-Ala carboxypeptidase (penicillin-binding protein 5/6) [EC:3.4.16.4]
Dsd-1	JFAAJGIO_00401	K04094	333.27	609.4	3.8e-184	methylenetetrahydrofolate--tRNA-(uracil-5-)-methyltransferase [EC:2.1.1.74]
Dsd-1	JFAAJGIO_00406	K00784	96.77	106.4	1.2e-31	ribonuclease Z [EC:3.1.26.11]
Dsd-1	JFAAJGIO_00413	K02004	43.17	74.5	4.7e-22	putative ABC transport system permease protein
Dsd-1	JFAAJGIO_00419	K03111	22.63	180.3	4.4e-54	single-strand DNA-binding protein
Dsd-1	JFAAJGIO_00424	K16899	216.83	240.2	5.6e-72	ATP-dependent helicase/nuclease subunit B [EC:5.6.2.4 3.1.-.-]
Dsd-1	JFAAJGIO_00425	K06898	176.9	303.8	9.7e-92	pyridinium-3,5-biscarboxylic acid mononucleotide synthase [EC:2.5.1.143]
Dsd-1	JFAAJGIO_00426	K01998	241.73	354.1	9.5e-107	branched-chain amino acid transport system permease protein
Dsd-1	JFAAJGIO_00427	K01996	319	377.3	1.1e-113	branched-chain amino acid transport system ATP-binding protein
Dsd-1	JFAAJGIO_00431	K00941	319.97	342.5	3.3e-103	hydroxymethylpyrimidine/phosphomethylpyrimidine kinase [EC:2.7.1.49 2.7.4.7]
Dsd-1	JFAAJGIO_00432	K07027	78.4	93.2	1.6e-27	glycosyltransferase 2 family protein
Dsd-1	JFAAJGIO_00433	K03979	148.03	457.9	3.8e-138	GTPase [EC:3.6.5.-]
Dsd-1	JFAAJGIO_00434	K02899	42.63	152.9	1.2e-45	large subunit ribosomal protein L27
Dsd-1	JFAAJGIO_00435	K02888	29.77	129.9	1.2e-38	large subunit ribosomal protein L21
Dsd-1	JFAAJGIO_00436	K02967	151.37	379.3	2.5e-114	small subunit ribosomal protein S2
Dsd-1	JFAAJGIO_00437	K02357	71.9	281.9	1.2e-84	elongation factor Ts
Dsd-1	JFAAJGIO_00438	K09903	90.67	335.7	2.2e-101	uridylate kinase [EC:2.7.4.22]
Dsd-1	JFAAJGIO_00439	K02838	28.2	219.7	3.6e-66	ribosome recycling factor
Dsd-1	JFAAJGIO_00440	K00806	337.37	339.3	2.4e-102	undecaprenyl diphosphate synthase [EC:2.5.1.31]
Dsd-1	JFAAJGIO_00441	K00981	51.23	150.5	7e-45	phosphatidate cytidylyltransferase [EC:2.7.7.41]
Dsd-1	JFAAJGIO_00442	K00099	241.37	554.6	2.2e-167	1-deoxy-D-xylulose-5-phosphate reductoisomerase [EC:1.1.1.267]
Dsd-1	JFAAJGIO_00443	K11749	86.27	379.9	1.6e-114	regulator of sigma E protease [EC:3.4.24.-]
Dsd-1	JFAAJGIO_00444	K14742	80.7	121.1	5.8e-36	tRNA threonylcarbamoyladenosine biosynthesis protein TsaB
Dsd-1	JFAAJGIO_00445	K07095	102.3	107.9	3.9e-32	uncharacterized protein
Dsd-1	JFAAJGIO_00447	K00620	174.77	500.2	6.7e-151	glutamate N-acetyltransferase / amino-acid N-acetyltransferase [EC:2.3.1.35 2.3.1.1]
Dsd-1	JFAAJGIO_00448	K03306	390.2	446.1	1.5e-134	inorganic phosphate transporter, PiT family
Dsd-1	JFAAJGIO_00449	K07220	57	111.7	3.7e-33	uncharacterized protein
Dsd-1	JFAAJGIO_00450	K03070	284.9	1219.9	0	preprotein translocase subunit SecA [EC:7.4.2.8]
Dsd-1	JFAAJGIO_00453	K03770	170.43	402.4	4.7e-121	peptidyl-prolyl cis-trans isomerase D [EC:5.2.1.8]
Dsd-1	JFAAJGIO_00456	K00958	268.9	418.9	3.4e-126	sulfate adenylyltransferase [EC:2.7.7.4]
Dsd-1	JFAAJGIO_00457	K00395	77.67	193.5	1.4e-58	adenylylsulfate reductase, subunit B [EC:1.8.99.2]
Dsd-1	JFAAJGIO_00458	K00394	337.47	877.7	3.1e-265	adenylylsulfate reductase, subunit A [EC:1.8.99.2]
Dsd-1	JFAAJGIO_00459	K16885	605.97	641.5	4.4e-194	quinone-modifying oxidoreductase, subunit QmoA
Dsd-1	JFAAJGIO_00460	K16886	751.53	1024.7	0	quinone-modifying oxidoreductase, subunit QmoB
Dsd-1	JFAAJGIO_00461	K16887	283.6	459.7	6.7e-139	quinone-modifying oxidoreductase, subunit QmoC
Dsd-1	JFAAJGIO_00467	K22227	364.77	518.3	2.7e-156	AdoMet-dependent heme synthase [EC:1.3.98.6]
Dsd-1	JFAAJGIO_00468	K01698	98.03	562.4	1.6e-169	porphobilinogen synthase [EC:4.2.1.24]
Dsd-1	JFAAJGIO_00469	K22226	364.33	444.8	2.9e-134	Fe-coproporphyrin III synthase
Dsd-1	JFAAJGIO_00470	K03639	141.07	316.6	1.8e-95	GTP 3',8-cyclase [EC:4.1.99.22]
Dsd-1	JFAAJGIO_00472	K04656	158.07	954.8	2.9e-288	hydrogenase maturation protein HypF
Dsd-1	JFAAJGIO_00479	K01886	552.67	868.5	3.6e-262	glutaminyl-tRNA synthetase [EC:6.1.1.18]
Dsd-1	JFAAJGIO_00482	K03182	502.53	762.8	2e-230	4-hydroxy-3-polyprenylbenzoate decarboxylase [EC:4.1.1.98]
Dsd-1	JFAAJGIO_00483	K03186	117.17	269.5	3.1e-81	flavin prenyltransferase [EC:2.5.1.129]
Dsd-1	JFAAJGIO_00494	K07402	70.2	270.5	2.9e-81	xanthine dehydrogenase accessory factor
Dsd-1	JFAAJGIO_00496	K13479	317.9	328.2	3.9e-99	xanthine dehydrogenase FAD-binding subunit [EC:1.17.1.4]
Dsd-1	JFAAJGIO_00497	K00087	869.67	883	1.3e-266	xanthine dehydrogenase molybdenum-binding subunit [EC:1.17.1.4]
Dsd-1	JFAAJGIO_00499	K12527	560.17	747.7	1.3e-225	putative selenate reductase [EC:1.97.1.9]
Dsd-1	JFAAJGIO_00503	K01464	412.73	492.2	2.3e-148	dihydropyrimidinase [EC:3.5.2.2]
Dsd-1	JFAAJGIO_00504	K07141	98	194.2	3.3e-58	molybdenum cofactor cytidylyltransferase [EC:2.7.7.76]
Dsd-1	JFAAJGIO_00507	K01752	87.4	527.9	4.5e-159	L-serine dehydratase [EC:4.3.1.17]
Dsd-1	JFAAJGIO_00509	K03179	164.6	260.2	2.7e-78	4-hydroxybenzoate polyprenyltransferase [EC:2.5.1.39]
Dsd-1	JFAAJGIO_00511	K03118	57.77	338.6	4.2e-102	sec-independent protein translocase protein TatC
Dsd-1	JFAAJGIO_00518	K00926	111.23	403	1.6e-121	carbamate kinase [EC:2.7.2.2]
Dsd-1	JFAAJGIO_00526	K06282	326.2	365	5.5e-110	hydrogenase small subunit [EC:1.12.99.6]
Dsd-1	JFAAJGIO_00528	K03605	107.6	145.6	1.9e-43	hydrogenase maturation protease [EC:3.4.23.-]
Dsd-1	JFAAJGIO_00531	K01810	180.9	880.2	8.7e-266	glucose-6-phosphate isomerase [EC:5.3.1.9]
Dsd-1	JFAAJGIO_00538	K02067	84.1	95	3.8e-28	phospholipid/cholesterol/gamma-HCH transport system substrate-binding protein
Dsd-1	JFAAJGIO_00539	K02065	290.27	307.8	8.5e-93	phospholipid/cholesterol/gamma-HCH transport system ATP-binding protein
Dsd-1	JFAAJGIO_00540	K02066	41.53	274.5	1.7e-82	phospholipid/cholesterol/gamma-HCH transport system permease protein
Dsd-1	JFAAJGIO_00544	K23077	129.5	143.3	3.1e-43	dissimilatory sulfite reductase related protein
Dsd-1	JFAAJGIO_00545	K09136	60.37	187.3	4.9e-56	ribosomal protein S12 methylthiotransferase accessory factor
Dsd-1	JFAAJGIO_00549	K06204	37.5	119	3.5e-35	RNA polymerase-binding transcription factor
Dsd-1	JFAAJGIO_00553	K06217	204.4	460.5	9.9e-139	phosphate starvation-inducible protein PhoH and related proteins
Dsd-1	JFAAJGIO_00554	K07037	218.93	667.3	2.7e-201	cyclic-di-AMP phosphodiesterase PgpH [EC:3.1.4.-]
Dsd-1	JFAAJGIO_00555	K07042	59.93	98.8	3.6e-29	probable rRNA maturation factor
Dsd-1	JFAAJGIO_00567	K00767	214.83	330.8	1.2e-99	nicotinate-nucleotide pyrophosphorylase (carboxylating) [EC:2.4.2.19]
Dsd-1	JFAAJGIO_00568	K03517	155.17	284.4	1.5e-85	quinolinate synthase [EC:2.5.1.72]
Dsd-1	JFAAJGIO_00569	K00278	540.07	622.3	1e-187	L-aspartate oxidase [EC:1.4.3.16]
Dsd-1	JFAAJGIO_00572	K04653	32.57	81.4	6.6e-24	hydrogenase expression/formation protein HypC
Dsd-1	JFAAJGIO_00573	K03628	199.13	736.1	2.3e-222	transcription termination factor Rho
Dsd-1	JFAAJGIO_00575	K07736	48.33	163.7	7e-49	CarD family transcriptional regulator, regulator of rRNA transcription
Dsd-1	JFAAJGIO_00576	K01056	57.13	200.4	3.5e-60	peptidyl-tRNA hydrolase, PTH1 family [EC:3.1.1.29]
Dsd-1	JFAAJGIO_00577	K02897	41.73	174.9	2.3e-52	large subunit ribosomal protein L25
Dsd-1	JFAAJGIO_00578	K00948	66.17	454.9	2.9e-137	ribose-phosphate pyrophosphokinase [EC:2.7.6.1]
Dsd-1	JFAAJGIO_00580	K00919	102.83	253	3.7e-76	4-diphosphocytidyl-2-C-methyl-D-erythritol kinase [EC:2.7.1.148]
Dsd-1	JFAAJGIO_00583	K01883	406.87	638.8	1.9e-192	cysteinyl-tRNA synthetase [EC:6.1.1.16]
Dsd-1	JFAAJGIO_00588	K03833	304.2	462.1	3.9e-139	selenocysteine-specific elongation factor
Dsd-1	JFAAJGIO_00590	K02004	43.17	73.7	8.4e-22	putative ABC transport system permease protein
Dsd-1	JFAAJGIO_00593	K03926	32.53	129.8	1.2e-38	periplasmic divalent cation tolerance protein
Dsd-1	JFAAJGIO_00600	K06131	265.3	502.5	2.1e-151	cardiolipin synthase A/B [EC:2.7.8.-]
Dsd-1	JFAAJGIO_00602	K02411	74.5	97.3	1.4e-28	flagellar assembly protein FliH
Dsd-1	JFAAJGIO_00603	K02410	67.63	309.7	3.4e-93	flagellar motor switch protein FliG
Dsd-1	JFAAJGIO_00604	K02409	128.67	385	5.9e-116	flagellar M-ring protein FliF
Dsd-1	JFAAJGIO_00606	K03665	216.93	510.6	9e-154	GTPase
Dsd-1	JFAAJGIO_00612	K06940	30.77	40.5	2.3e-11	uncharacterized protein
Dsd-1	JFAAJGIO_00619	K17103	126	238.6	8.7e-72	CDP-diacylglycerol---serine O-phosphatidyltransferase [EC:2.7.8.8]
Dsd-1	JFAAJGIO_00620	K01613	32.77	103.8	7.5e-31	phosphatidylserine decarboxylase [EC:4.1.1.65]
Dsd-1	JFAAJGIO_00623	K00459	123	282.7	7.2e-85	nitronate monooxygenase [EC:1.13.12.16]
Dsd-1	JFAAJGIO_00628	K03975	64.7	102.9	2e-30	membrane-associated protein
Dsd-1	JFAAJGIO_00630	K03608	35.53	85.8	2.4e-25	cell division topological specificity factor
Dsd-1	JFAAJGIO_00631	K03609	201.23	299.2	4.3e-90	septum site-determining protein MinD
Dsd-1	JFAAJGIO_00636	K05366	624.77	742.5	5.6e-224	penicillin-binding protein 1A [EC:2.4.1.129 3.4.16.4]
Dsd-1	JFAAJGIO_00643	K09740	135.8	211.7	1.3e-63	uncharacterized protein
Dsd-1	JFAAJGIO_00645	K03787	156.93	283.6	2.6e-85	5'/3'-nucleotidase [EC:3.1.3.5 3.1.3.6]
Dsd-1	JFAAJGIO_00649	K03650	175.23	471.8	5e-142	tRNA modification GTPase [EC:3.6.-.-]
Dsd-1	JFAAJGIO_00650	K06346	69.53	221.2	1.9e-66	spoIIIJ-associated protein
Dsd-1	JFAAJGIO_00651	K03217	116.3	299.5	2.9e-90	YidC/Oxa1 family membrane protein insertase
Dsd-1	JFAAJGIO_00652	K08998	24.97	111.4	5.1e-33	uncharacterized protein
Dsd-1	JFAAJGIO_00653	K03536	21.03	103.2	1.9e-30	ribonuclease P protein component [EC:3.1.26.5]
Dsd-1	JFAAJGIO_00654	K02914	23.67	70	1.4e-20	large subunit ribosomal protein L34
Dsd-1	JFAAJGIO_00660	K00067	301.6	317.2	1.7e-95	dTDP-4-dehydrorhamnose reductase [EC:1.1.1.133]
Dsd-1	JFAAJGIO_00661	K01710	486.6	529.8	5.4e-160	dTDP-glucose 4,6-dehydratase [EC:4.2.1.46]
Dsd-1	JFAAJGIO_00668	K06153	46.57	286.9	2.1e-86	undecaprenyl-diphosphatase [EC:3.6.1.27]
Dsd-1	JFAAJGIO_00670	K03978	95.4	216.4	7.2e-65	GTP-binding protein
Dsd-1	JFAAJGIO_00672	K02356	88.23	255.4	3.7e-77	elongation factor P
Dsd-1	JFAAJGIO_00673	K03466	58.27	667.7	1.8e-201	DNA segregation ATPase FtsK/SpoIIIE, S-DNA-T family
Dsd-1	JFAAJGIO_00674	K03634	51.4	123.2	1.2e-36	outer membrane lipoprotein carrier protein
Dsd-1	JFAAJGIO_00680	K03702	342.3	1104.9	0	excinuclease ABC subunit B
Dsd-1	JFAAJGIO_00684	K01972	105.5	853.9	1.1e-257	DNA ligase (NAD+) [EC:6.5.1.2]
Dsd-1	JFAAJGIO_00685	K00215	141.83	287.8	1.4e-86	4-hydroxy-tetrahydrodipicolinate reductase [EC:1.17.1.8]
Dsd-1	JFAAJGIO_00691	K09022	95.9	209.4	6.4e-63	2-iminobutanoate/2-iminopropanoate deaminase [EC:3.5.99.10]
Dsd-1	JFAAJGIO_00692	K01433	208.4	467.2	9.5e-141	formyltetrahydrofolate deformylase [EC:3.5.1.10]
Dsd-1	JFAAJGIO_00694	K12953	1215.67	1237.7	0	cation-transporting P-type ATPase F [EC:7.2.2.-]
Dsd-1	JFAAJGIO_00706	K00927	93.63	528.2	1.9e-159	phosphoglycerate kinase [EC:2.7.2.3]
Dsd-1	JFAAJGIO_00707	K00615	226.4	692	1.1e-208	transketolase [EC:2.2.1.1]
Dsd-1	JFAAJGIO_00708	K19295	158.4	231.1	2.4e-69	alginate O-acetyltransferase complex protein AlgJ
Dsd-1	JFAAJGIO_00709	K19294	246.9	489.1	1.3e-147	alginate O-acetyltransferase complex protein AlgI
Dsd-1	JFAAJGIO_00710	K11261	56.77	120	7.5e-36	formylmethanofuran dehydrogenase subunit E [EC:1.2.7.12]
Dsd-1	JFAAJGIO_00718	K00031	126.6	499.7	1.2e-150	isocitrate dehydrogenase [EC:1.1.1.42]
Dsd-1	JFAAJGIO_00721	K23303	609.27	689.8	1.2e-208	menaquinone reductase, integral membrane subunit
Dsd-1	JFAAJGIO_00722	K23301	342.47	440.9	1.1e-133	menaquinone reductase, iron-sulfur cluster-binding subunit [EC:1.97.-.-]
Dsd-1	JFAAJGIO_00723	K23302	600.53	853	1.7e-257	menaquinone reductase, molybdopterin-binding-like subunit
Dsd-1	JFAAJGIO_00724	K23300	163.37	213.5	1.5e-64	menaquinone reductase, multiheme cytochrome c subunit [EC:1.97.-.-]
Dsd-1	JFAAJGIO_00729	K22844	167.87	225.8	7.8e-68	glucosyl-dolichyl phosphate glucuronosyltransferase [EC:2.4.1.356]
Dsd-1	JFAAJGIO_00743	K01512	74.43	91.2	7e-27	acylphosphatase [EC:3.6.1.7]
Dsd-1	JFAAJGIO_00745	K01869	382.57	1154.8	0	leucyl-tRNA synthetase [EC:6.1.1.4]
Dsd-1	JFAAJGIO_00747	K03625	91.33	137.8	4.3e-41	transcription antitermination protein NusB
Dsd-1	JFAAJGIO_00748	K00794	50.47	214.7	1.2e-64	6,7-dimethyl-8-ribityllumazine synthase [EC:2.5.1.78]
Dsd-1	JFAAJGIO_00749	K14652	357.4	658.3	8.9e-199	3,4-dihydroxy 2-butanone 4-phosphate synthase / GTP cyclohydrolase II [EC:4.1.99.12 3.5.4.25]
Dsd-1	JFAAJGIO_00750	K00793	53.83	263.5	2.2e-79	riboflavin synthase [EC:2.5.1.9]
Dsd-1	JFAAJGIO_00751	K11752	188.8	391	1.1e-117	diaminohydroxyphosphoribosylaminopyrimidine deaminase / 5-amino-6-(5-phosphoribosylamino)uracil reductase [EC:3.5.4.26 1.1.1.193]
Dsd-1	JFAAJGIO_00752	K01493	79.7	142	2.6e-42	dCMP deaminase [EC:3.5.4.12]
Dsd-1	JFAAJGIO_00753	K00600	75.87	642.8	7.5e-194	glycine hydroxymethyltransferase [EC:2.1.2.1]
Dsd-1	JFAAJGIO_00754	K09458	480.43	554.6	3.1e-167	3-oxoacyl-[acyl-carrier-protein] synthase II [EC:2.3.1.179]
Dsd-1	JFAAJGIO_00755	K02078	40.47	88.6	5.1e-26	acyl carrier protein
Dsd-1	JFAAJGIO_00756	K00059	270.17	351.9	4.2e-106	3-oxoacyl-[acyl-carrier protein] reductase [EC:1.1.1.100]
Dsd-1	JFAAJGIO_00757	K00648	219.23	413.8	8.7e-125	3-oxoacyl-[acyl-carrier-protein] synthase III [EC:2.3.1.180]
Dsd-1	JFAAJGIO_00758	K03621	89.17	453.7	5.1e-137	phosphate acyltransferase [EC:2.3.1.274]
Dsd-1	JFAAJGIO_00759	K02911	22.53	68.1	9.1e-20	large subunit ribosomal protein L32
Dsd-1	JFAAJGIO_00760	K07040	23.73	64.1	1.3e-18	DUF177 domain-containing protein
Dsd-1	JFAAJGIO_00761	K02902	20.83	46.4	4e-13	large subunit ribosomal protein L28
Dsd-1	JFAAJGIO_00765	K18189	99.2	189.8	5.3e-57	translational activator of cytochrome c oxidase 1
Dsd-1	JFAAJGIO_00766	K01159	31.13	211.3	2.4e-63	crossover junction endodeoxyribonuclease RuvC [EC:3.1.21.10]
Dsd-1	JFAAJGIO_00767	K03550	47.9	180.9	2.5e-54	holliday junction DNA helicase RuvA [EC:5.6.2.4]
Dsd-1	JFAAJGIO_00768	K03551	179.33	529.7	6.4e-160	holliday junction DNA helicase RuvB [EC:5.6.2.4]
Dsd-1	JFAAJGIO_00769	K03465	63	272.9	3.4e-82	thymidylate synthase (FAD) [EC:2.1.1.148]
Dsd-1	JFAAJGIO_00771	K02313	129.83	403.2	2.3e-121	chromosomal replication initiator protein
Dsd-1	JFAAJGIO_00781	K00266	537.23	623.1	8e-188	glutamate synthase (NADPH) small chain [EC:1.4.1.13]
Dsd-1	JFAAJGIO_00788	K03695	1084.8	1266.2	0	ATP-dependent Clp protease ATP-binding subunit ClpB
Dsd-1	JFAAJGIO_00789	K05516	341.97	345.8	3.4e-104	curved DNA-binding protein
Dsd-1	JFAAJGIO_00793	K01808	182.93	189.1	8.7e-57	ribose 5-phosphate isomerase B [EC:5.3.1.6]
Dsd-1	JFAAJGIO_00796	K03089	257.6	399	2.1e-120	RNA polymerase sigma-32 factor
Dsd-1	JFAAJGIO_00797	K03703	241.43	570.8	4.4e-172	excinuclease ABC subunit C
Dsd-1	JFAAJGIO_00799	K02224	118.43	537.6	3.1e-162	cobyrinic acid a,c-diamide synthase [EC:6.3.5.9 6.3.5.11]
Dsd-1	JFAAJGIO_00801	K11181	378.97	597.6	5.4e-181	dissimilatory sulfite reductase beta subunit [EC:1.8.99.5]
Dsd-1	JFAAJGIO_00802	K11180	341.1	628.2	4.3e-190	dissimilatory sulfite reductase alpha subunit [EC:1.8.99.5]
Dsd-1	JFAAJGIO_00804	K00343	325.13	412.7	2.5e-124	NADH-quinone oxidoreductase subunit N [EC:7.1.1.2]
Dsd-1	JFAAJGIO_00805	K00342	553.6	627.9	1.5e-189	NADH-quinone oxidoreductase subunit M [EC:7.1.1.2]
Dsd-1	JFAAJGIO_00808	K05568	390.43	425	4e-128	multicomponent Na+:H+ antiporter subunit D
Dsd-1	JFAAJGIO_00812	K00337	417.43	453.9	1e-136	NADH-quinone oxidoreductase subunit H [EC:7.1.1.2]
Dsd-1	JFAAJGIO_00815	K00331	281.37	287.8	1.6e-86	NADH-quinone oxidoreductase subunit B [EC:7.1.1.2]
Dsd-1	JFAAJGIO_00819	K01939	144.77	566	6.2e-171	adenylosuccinate synthase [EC:6.3.4.4]
Dsd-1	JFAAJGIO_00824	K06864	87.1	240.6	2.5e-72	pyridinium-3,5-biscarboxylic acid mononucleotide sulfurtransferase [EC:4.4.1.37]
Dsd-1	JFAAJGIO_00825	K23975	280.93	591	1.7e-178	L-aspartate semialdehyde sulfurtransferase [EC:2.8.1.16]
Dsd-1	JFAAJGIO_00826	K05337	39.43	56.1	3.8e-16	ferredoxin
Dsd-1	JFAAJGIO_00828	K00297	182.07	315.4	4.9e-95	methylenetetrahydrofolate reductase (NADH) [EC:1.5.1.54]
Dsd-1	JFAAJGIO_00829	K00133	216.7	497	8.8e-150	aspartate-semialdehyde dehydrogenase [EC:1.2.1.11]
Dsd-1	JFAAJGIO_00832	K00762	117.47	163.4	5.8e-49	orotate phosphoribosyltransferase [EC:2.4.2.10]
Dsd-1	JFAAJGIO_00833	K01756	305.37	445.8	3.5e-134	adenylosuccinate lyase [EC:4.3.2.2]
Dsd-1	JFAAJGIO_00843	K08591	67.1	215.8	5.9e-65	acyl phosphate:glycerol-3-phosphate acyltransferase [EC:2.3.1.275]
Dsd-1	JFAAJGIO_00851	K00003	292.93	454.5	7.8e-137	homoserine dehydrogenase [EC:1.1.1.3]
Dsd-1	JFAAJGIO_00854	K04078	25.8	144.2	3.9e-43	chaperonin GroES
Dsd-1	JFAAJGIO_00855	K04077	143.97	893	1e-269	chaperonin GroEL [EC:5.6.1.7]
Dsd-1	JFAAJGIO_00856	K03980	198.87	292.1	7.1e-88	putative peptidoglycan lipid II flippase
Dsd-1	JFAAJGIO_00857	K01885	297.17	531.9	2.7e-160	glutamyl-tRNA synthetase [EC:6.1.1.17]
Dsd-1	JFAAJGIO_00864	K01163	90.5	288.6	9.8e-87	uncharacterized protein
Dsd-1	JFAAJGIO_00865	K01989	119.63	372.3	1.8e-112	putative tryptophan/tyrosine transport system substrate-binding protein
Dsd-1	JFAAJGIO_00866	K05832	273.2	390.1	1.7e-117	putative tryptophan/tyrosine transport system permease protein
Dsd-1	JFAAJGIO_00867	K05833	177.63	366.4	5.9e-111	putative tryptophan/tyrosine transport system ATP-binding protein
Dsd-1	JFAAJGIO_00873	K00556	164.2	258.6	8.3e-78	tRNA (guanosine-2'-O-)-methyltransferase [EC:2.1.1.34]
Dsd-1	JFAAJGIO_00874	K02950	76.53	243	2e-73	small subunit ribosomal protein S12
Dsd-1	JFAAJGIO_00875	K02992	101.53	214.4	1.2e-64	small subunit ribosomal protein S7
Dsd-1	JFAAJGIO_00876	K02355	535.93	1085.8	0	elongation factor G
Dsd-1	JFAAJGIO_00877	K02358	352.3	801	4.5e-242	elongation factor Tu
Dsd-1	JFAAJGIO_00878	K02946	61.5	135.8	1.5e-40	small subunit ribosomal protein S10
Dsd-1	JFAAJGIO_00879	K02906	114.93	304.1	2e-91	large subunit ribosomal protein L3
Dsd-1	JFAAJGIO_00880	K02926	88.53	250	3.3e-75	large subunit ribosomal protein L4
Dsd-1	JFAAJGIO_00881	K02892	48.87	66.8	2.2e-19	large subunit ribosomal protein L23
Dsd-1	JFAAJGIO_00882	K02886	121.33	325.8	3.7e-98	large subunit ribosomal protein L2
Dsd-1	JFAAJGIO_00883	K02965	107.97	161.1	1.4e-48	small subunit ribosomal protein S19
Dsd-1	JFAAJGIO_00884	K02890	86.57	137.5	4.5e-41	large subunit ribosomal protein L22
Dsd-1	JFAAJGIO_00885	K02982	102.8	314.9	4.1e-95	small subunit ribosomal protein S3
Dsd-1	JFAAJGIO_00886	K02878	86.03	200.2	3.9e-60	large subunit ribosomal protein L16
Dsd-1	JFAAJGIO_00887	K02904	58.67	71.1	9.1e-21	large subunit ribosomal protein L29
Dsd-1	JFAAJGIO_00888	K02961	80.13	114.1	5.8e-34	small subunit ribosomal protein S17
Dsd-1	JFAAJGIO_00889	K02874	96.43	198.8	9.3e-60	large subunit ribosomal protein L14
Dsd-1	JFAAJGIO_00890	K02895	38.63	117	1e-34	large subunit ribosomal protein L24
Dsd-1	JFAAJGIO_00891	K02931	106.7	276.6	1.5e-83	large subunit ribosomal protein L5
Dsd-1	JFAAJGIO_00892	K02954	26.87	63.9	1.4e-18	small subunit ribosomal protein S14
Dsd-1	JFAAJGIO_00893	K02994	88.03	178	9.8e-54	small subunit ribosomal protein S8
Dsd-1	JFAAJGIO_00894	K02933	109.9	214.9	1.3e-64	large subunit ribosomal protein L6
Dsd-1	JFAAJGIO_00895	K02881	48.8	110.1	1.4e-32	large subunit ribosomal protein L18
Dsd-1	JFAAJGIO_00896	K02988	138.77	217.5	1.8e-65	small subunit ribosomal protein S5
Dsd-1	JFAAJGIO_00897	K02876	76.2	179.2	1.6e-53	large subunit ribosomal protein L15
Dsd-1	JFAAJGIO_00898	K03076	208.7	574.4	1.4e-173	preprotein translocase subunit SecY
Dsd-1	JFAAJGIO_00899	K01265	133.77	272.4	6.7e-82	methionyl aminopeptidase [EC:3.4.11.18]
Dsd-1	JFAAJGIO_00900	K02952	114.17	181.4	2.5e-54	small subunit ribosomal protein S13
Dsd-1	JFAAJGIO_00901	K02948	96	190.4	4.6e-57	small subunit ribosomal protein S11
Dsd-1	JFAAJGIO_00902	K02986	70.37	201.4	2.3e-60	small subunit ribosomal protein S4
Dsd-1	JFAAJGIO_00903	K03040	52.07	404.2	4e-122	DNA-directed RNA polymerase subunit alpha [EC:2.7.7.6]
Dsd-1	JFAAJGIO_00904	K02879	34.43	163.7	7.5e-49	large subunit ribosomal protein L17
Dsd-1	JFAAJGIO_00906	K06207	360.97	887.7	3.9e-268	GTP-binding protein
Dsd-1	JFAAJGIO_00913	K01008	148.33	320.3	1.9e-96	selenide, water dikinase [EC:2.7.9.3]
Dsd-1	JFAAJGIO_00918	K09710	113.47	118.9	2e-35	ribosome-associated protein
Dsd-1	JFAAJGIO_00919	K15633	75.63	712.5	2.7e-215	2,3-bisphosphoglycerate-independent phosphoglycerate mutase [EC:5.4.2.12]
Dsd-1	JFAAJGIO_00927	K23976	63.7	166.1	5.9e-50	L-aspartate semialdehyde sulfurtransferase ferredoxin
Dsd-1	JFAAJGIO_00929	K03101	31.43	168.4	1.8e-50	signal peptidase II [EC:3.4.23.36]
Dsd-1	JFAAJGIO_00930	K01870	465.4	988.2	4.9e-298	isoleucyl-tRNA synthetase [EC:6.1.1.5]
Dsd-1	JFAAJGIO_00932	K02990	23.33	67.7	1.1e-19	small subunit ribosomal protein S6
Dsd-1	JFAAJGIO_00933	K02963	77.57	91	7.8e-27	small subunit ribosomal protein S18
Dsd-1	JFAAJGIO_00934	K02939	55.03	135.1	3.4e-40	large subunit ribosomal protein L9
Dsd-1	JFAAJGIO_00935	K02314	107.2	610.9	2.3e-184	replicative DNA helicase [EC:5.6.2.3]
Dsd-1	JFAAJGIO_00936	K04767	141.83	203.7	3e-61	acetoin utilization protein AcuB
Dsd-1	JFAAJGIO_00937	K09121	140.53	366.6	2.9e-110	pyridinium-3,5-bisthiocarboxylic acid mononucleotide nickel chelatase [EC:4.99.1.12]
Dsd-1	JFAAJGIO_00938	K00554	120.87	362.6	2.6e-109	tRNA (guanine37-N1)-methyltransferase [EC:2.1.1.228]
Dsd-1	JFAAJGIO_00939	K02884	24.77	155.8	1.6e-46	large subunit ribosomal protein L19
Dsd-1	JFAAJGIO_00942	K07056	97	317	1.7e-95	16S rRNA (cytidine1402-2'-O)-methyltransferase [EC:2.1.1.198]
Dsd-1	JFAAJGIO_00944	K02784	82.33	96	3e-28	phosphocarrier protein HPr
Dsd-1	JFAAJGIO_00945	K08483	677.9	689.7	4.6e-208	phosphoenolpyruvate-protein phosphotransferase (PTS system enzyme I) [EC:2.7.3.9]
Dsd-1	JFAAJGIO_00946	K03664	47.8	201.8	1e-60	SsrA-binding protein
Dsd-1	JFAAJGIO_00953	K03558	37.83	91.8	4.2e-27	membrane protein required for colicin V production
Dsd-1	JFAAJGIO_00955	K00945	75.67	235.6	7.6e-71	CMP/dCMP kinase [EC:2.7.4.25]
Dsd-1	JFAAJGIO_00959	K09791	37.7	62.8	2e-18	uncharacterized protein
Dsd-1	JFAAJGIO_00961	K01873	583.53	1183.8	0	valyl-tRNA synthetase [EC:6.1.1.9]
Dsd-1	JFAAJGIO_00962	K13542	395	657.8	1.9e-198	uroporphyrinogen III methyltransferase / synthase [EC:2.1.1.107 4.2.1.75]
Dsd-1	JFAAJGIO_00962	K02303	250.33	355.4	2.9e-107	uroporphyrin-III C-methyltransferase [EC:2.1.1.107]
Dsd-1	JFAAJGIO_00962	K01719	43.73	178.1	3e-53	uroporphyrinogen-III synthase [EC:4.2.1.75]
Dsd-1	JFAAJGIO_00966	K10563	199.8	316.8	2.6e-95	formamidopyrimidine-DNA glycosylase [EC:3.2.2.23 4.2.99.18]
Dsd-1	JFAAJGIO_00968	K01912	260.97	270.9	1.7e-81	phenylacetate-CoA ligase [EC:6.2.1.30]
Dsd-1	JFAAJGIO_00976	K02433	446.3	629.7	6.5e-190	aspartyl-tRNA(Asn)/glutamyl-tRNA(Gln) amidotransferase subunit A [EC:6.3.5.6 6.3.5.7]
Dsd-1	JFAAJGIO_00976	K01426	294.17	378.4	6.3e-114	amidase [EC:3.5.1.4]
Dsd-1	JFAAJGIO_00977	K02435	25.23	92.1	3.2e-27	aspartyl-tRNA(Asn)/glutamyl-tRNA(Gln) amidotransferase subunit C [EC:6.3.5.6 6.3.5.7]
Dsd-1	JFAAJGIO_00978	K07121	97.4	152.5	1.8e-45	uncharacterized protein
Dsd-1	JFAAJGIO_00980	K00962	279.33	981.4	3e-296	polyribonucleotide nucleotidyltransferase [EC:2.7.7.8]
Dsd-1	JFAAJGIO_00981	K02956	24.17	115.7	3.2e-34	small subunit ribosomal protein S15
Dsd-1	JFAAJGIO_00982	K03177	197.8	275.5	8.7e-83	tRNA pseudouridine55 synthase [EC:5.4.99.25]
Dsd-1	JFAAJGIO_00983	K06881	203.73	304.5	1.3e-91	bifunctional oligoribonuclease and PAP phosphatase NrnA [EC:3.1.3.7 3.1.13.3]
Dsd-1	JFAAJGIO_00984	K02834	26	28.2	1.3e-07	ribosome-binding factor A
Dsd-1	JFAAJGIO_00985	K02519	313.17	952	2.6e-287	translation initiation factor IF-2
Dsd-1	JFAAJGIO_00986	K07742	25.43	49.8	3.2e-14	uncharacterized protein
Dsd-1	JFAAJGIO_00987	K02600	38.97	487.4	3.3e-147	transcription termination/antitermination protein NusA
Dsd-1	JFAAJGIO_00994	K00995	102.2	148.2	4.1e-44	CDP-diacylglycerol---glycerol-3-phosphate 3-phosphatidyltransferase [EC:2.7.8.5]
Dsd-1	JFAAJGIO_00996	K00573	77.07	236.9	2.8e-71	protein-L-isoaspartate(D-aspartate) O-methyltransferase [EC:2.1.1.77]
Dsd-1	JFAAJGIO_00997	K04767	141.83	143.4	7.2e-43	acetoin utilization protein AcuB
Dsd-1	JFAAJGIO_00999	K01007	394.87	407.1	1.8e-122	pyruvate, water dikinase [EC:2.7.9.2]
Dsd-1	JFAAJGIO_01000	K01958	833.33	991.3	8.4e-299	pyruvate carboxylase [EC:6.4.1.1]
Dsd-1	JFAAJGIO_01001	K03524	155.9	157.1	5.9e-47	BirA family transcriptional regulator, biotin operon repressor / biotin---[acetyl-CoA-carboxylase] ligase [EC:6.3.4.15]
Dsd-1	JFAAJGIO_01002	K03543	290.9	387.1	1.2e-116	membrane fusion protein, multidrug efflux system
Dsd-1	JFAAJGIO_01003	K03446	350.63	620.6	1.7e-187	MFS transporter, DHA2 family, multidrug resistance protein
Dsd-1	JFAAJGIO_01005	K01874	217.1	615.1	1.8e-185	methionyl-tRNA synthetase [EC:6.1.1.10]
Dsd-1	JFAAJGIO_01008	K06180	287.8	371.1	7.7e-112	23S rRNA pseudouridine1911/1915/1917 synthase [EC:5.4.99.23]
Dsd-1	JFAAJGIO_01008	K06177	227.97	228.8	1.2e-68	tRNA pseudouridine32 synthase / 23S rRNA pseudouridine746 synthase [EC:5.4.99.28 5.4.99.29]
Dsd-1	JFAAJGIO_01008	K00859	58.73	132.6	2e-39	dephospho-CoA kinase [EC:2.7.1.24]
Dsd-1	JFAAJGIO_01017	K01624	85.67	124	7.4e-37	fructose-bisphosphate aldolase, class II [EC:4.1.2.13]
Dsd-1	JFAAJGIO_01019	K04652	115.63	328.2	5.9e-99	hydrogenase nickel incorporation protein HypB
Dsd-1	JFAAJGIO_01020	K04651	37.43	113.2	9.4e-34	hydrogenase nickel incorporation protein HypA/HybF
Dsd-1	JFAAJGIO_01022	K03581	248.73	503.8	7e-152	exodeoxyribonuclease V alpha subunit [EC:3.1.11.5]
Dsd-1	JFAAJGIO_01025	K10206	376.1	392	4.9e-118	LL-diaminopimelate aminotransferase [EC:2.6.1.83]
Dsd-1	JFAAJGIO_01026	K04763	291.3	294.7	1.5e-88	integrase/recombinase XerD
Dsd-1	JFAAJGIO_01030	K19710	133.9	211.7	1.1e-63	ATP adenylyltransferase [EC:2.7.7.53]
Dsd-1	JFAAJGIO_01031	K08992	31.33	50.9	1.4e-14	lipopolysaccharide assembly protein A
Dsd-1	JFAAJGIO_01036	K01046	64.97	85.4	4.2e-25	triacylglycerol lipase [EC:3.1.1.3]
Dsd-1	JFAAJGIO_01043	K01845	313.57	643	6.3e-194	glutamate-1-semialdehyde 2,1-aminomutase [EC:5.4.3.8]
Dsd-1	JFAAJGIO_01044	K22225	120.33	184.5	2.1e-55	siroheme decarboxylase [EC:4.1.1.111]
Dsd-1	JFAAJGIO_01045	K00057	281.67	465.1	2.6e-140	glycerol-3-phosphate dehydrogenase (NAD(P)+) [EC:1.1.1.94]
Dsd-1	JFAAJGIO_01046	K06173	223.77	237.2	4.1e-71	tRNA pseudouridine38-40 synthase [EC:5.4.99.12]
Dsd-1	JFAAJGIO_01047	K02503	85.73	106.3	1.4e-31	histidine triad (HIT) family protein [EC:3.9.1.-]
Dsd-1	JFAAJGIO_01049	K05942	333.67	621.5	5.7e-188	citrate (Re)-synthase [EC:2.3.3.3]
Dsd-1	JFAAJGIO_01050	K00789	17.9	595.7	7.1e-180	S-adenosylmethionine synthetase [EC:2.5.1.6]
Dsd-1	JFAAJGIO_01052	K03595	149.2	360.9	1.2e-108	GTPase
Dsd-1	JFAAJGIO_01053	K06997	71.83	273.6	2e-82	PLP dependent protein
Dsd-1	JFAAJGIO_01054	K02417	67.3	149.4	1.7e-44	flagellar motor switch protein FliN
Dsd-1	JFAAJGIO_01056	K08307	134.27	367.4	1.3e-110	membrane-bound lytic murein transglycosylase D [EC:4.2.2.-]
Dsd-1	JFAAJGIO_01059	K00177	139.23	202.3	5.9e-61	2-oxoglutarate ferredoxin oxidoreductase subunit gamma [EC:1.2.7.3]
Dsd-1	JFAAJGIO_01060	K00175	238.43	249.3	8.9e-75	2-oxoglutarate/2-oxoacid ferredoxin oxidoreductase subunit beta [EC:1.2.7.3 1.2.7.11]
Dsd-1	JFAAJGIO_01061	K00174	262.83	360.7	1.3e-108	2-oxoglutarate/2-oxoacid ferredoxin oxidoreductase subunit alpha [EC:1.2.7.3 1.2.7.11]
Dsd-1	JFAAJGIO_01062	K00176	65.37	75.9	1.8e-22	2-oxoglutarate ferredoxin oxidoreductase subunit delta [EC:1.2.7.3]
Dsd-1	JFAAJGIO_01064	K13038	255.17	439.4	1.7e-132	phosphopantothenoylcysteine decarboxylase / phosphopantothenate---cysteine ligase [EC:4.1.1.36 6.3.2.5]
Dsd-1	JFAAJGIO_01066	K08679	361.5	497	3.7e-150	UDP-glucuronate 4-epimerase [EC:5.1.3.6]
Dsd-1	JFAAJGIO_01067	K03496	133.93	310.4	2.1e-93	chromosome partitioning protein
Dsd-1	JFAAJGIO_01068	K03497	54.23	226.1	9.8e-68	ParB family transcriptional regulator, chromosome partitioning protein
Dsd-1	JFAAJGIO_01069	K09729	116.67	270.4	2.5e-81	uncharacterized protein
Dsd-1	JFAAJGIO_01070	K00604	252.1	337.8	8.7e-102	methionyl-tRNA formyltransferase [EC:2.1.2.9]
Dsd-1	JFAAJGIO_01071	K01462	59.8	178.7	1.5e-53	peptide deformylase [EC:3.5.1.88]
Dsd-1	JFAAJGIO_01072	K01876	294.97	832.5	3.4e-251	aspartyl-tRNA synthetase [EC:6.1.1.12]
Dsd-1	JFAAJGIO_01073	K01892	270.87	306.3	3.7e-92	histidyl-tRNA synthetase [EC:6.1.1.21]
Dsd-1	JFAAJGIO_01081	K02481	549.37	563.8	3.8e-170	two-component system, NtrC family, response regulator
Dsd-1	JFAAJGIO_01081	K07713	555.83	557.3	5.5e-168	two-component system, NtrC family, response regulator HydG
Dsd-1	JFAAJGIO_01083	K00812	463.93	517.5	3.4e-156	aspartate aminotransferase [EC:2.6.1.1]
Dsd-1	JFAAJGIO_01086	K04771	315.4	389.7	2.3e-117	serine protease Do [EC:3.4.21.107]
Dsd-1	JFAAJGIO_01088	K03183	255.63	277.5	1.3e-83	demethylmenaquinone methyltransferase / 2-methoxy-6-polyprenyl-1,4-benzoquinol methylase [EC:2.1.1.163 2.1.1.201]
Dsd-1	JFAAJGIO_01089	K02474	463.57	604.2	1e-182	UDP-N-acetyl-D-glucosamine/UDP-N-acetyl-D-galactosamine dehydrogenase [EC:1.1.1.136 1.1.1.-]
Dsd-1	JFAAJGIO_01097	K06941	81.27	447.4	5.7e-135	23S rRNA (adenine2503-C2)-methyltransferase [EC:2.1.1.192]
Dsd-1	JFAAJGIO_01106	K02346	373.37	493.3	6.8e-149	DNA polymerase IV [EC:2.7.7.7]
Dsd-1	JFAAJGIO_01107	K06442	70.7	338.1	6.6e-102	23S rRNA (cytidine1920-2'-O)/16S rRNA (cytidine1409-2'-O)-methyltransferase [EC:2.1.1.226 2.1.1.227]
Dsd-1	JFAAJGIO_01111	K01689	73.37	625	1.4e-188	enolase [EC:4.2.1.11]
Dsd-1	JFAAJGIO_01112	K03525	43.47	186.9	6.4e-56	type III pantothenate kinase [EC:2.7.1.33]
Dsd-1	JFAAJGIO_01118	K01147	385.73	411.3	8.6e-124	exoribonuclease II [EC:3.1.13.1]
Dsd-1	JFAAJGIO_01120	K04564	55.77	245.7	7.7e-74	superoxide dismutase, Fe-Mn family [EC:1.15.1.1]
Dsd-1	JFAAJGIO_01121	K01934	96.43	191.9	1.5e-57	5-formyltetrahydrofolate cyclo-ligase [EC:6.3.3.2]
Dsd-1	JFAAJGIO_01126	K03977	242.7	495.6	1.6e-149	GTPase
Dsd-1	JFAAJGIO_01127	K00612	192.67	806.8	2.2e-243	carbamoyltransferase [EC:2.1.3.-]
Dsd-1	JFAAJGIO_01130	K02434	423.77	688.5	8.4e-208	aspartyl-tRNA(Asn)/glutamyl-tRNA(Gln) amidotransferase subunit B [EC:6.3.5.6 6.3.5.7]
Dsd-1	JFAAJGIO_01132	K00858	40.47	199.3	9.4e-60	NAD+ kinase [EC:2.7.1.23]
Dsd-1	JFAAJGIO_01135	K00790	172.07	614.8	1e-185	UDP-N-acetylglucosamine 1-carboxyvinyltransferase [EC:2.5.1.7]
Dsd-1	JFAAJGIO_01139	K00826	181.9	280	3.2e-84	branched-chain amino acid aminotransferase [EC:2.6.1.42]
Dsd-1	JFAAJGIO_01141	K02343	235.9	499.5	1.4e-150	DNA polymerase III subunit gamma/tau [EC:2.7.7.7]
Dsd-1	JFAAJGIO_01142	K09747	26.27	79	3.2e-23	nucleoid-associated protein EbfC
Dsd-1	JFAAJGIO_01143	K06187	121.63	215.2	1.6e-64	recombination protein RecR
Dsd-1	JFAAJGIO_01144	K00172	147.87	219.4	5.1e-66	pyruvate ferredoxin oxidoreductase gamma subunit [EC:1.2.7.1]
Dsd-1	JFAAJGIO_01149	K01889	97.67	325.7	5.9e-98	phenylalanyl-tRNA synthetase alpha chain [EC:6.1.1.20]
Dsd-1	JFAAJGIO_01150	K02887	42.13	180.3	4.1e-54	large subunit ribosomal protein L20
Dsd-1	JFAAJGIO_01151	K02916	18.1	41	1.5e-11	large subunit ribosomal protein L35
Dsd-1	JFAAJGIO_01153	K01868	152.83	838.3	8.2e-253	threonyl-tRNA synthetase [EC:6.1.1.3]
Dsd-1	JFAAJGIO_01155	K03642	41.7	66.4	2.8e-19	rare lipoprotein A
Dsd-1	JFAAJGIO_01161	K18682	107.43	716.5	1.7e-216	ribonucrease Y [EC:3.1.-.-]
Dsd-1	JFAAJGIO_01162	K04042	319.63	554.6	3e-167	bifunctional UDP-N-acetylglucosamine pyrophosphorylase / glucosamine-1-phosphate N-acetyltransferase [EC:2.7.7.23 2.3.1.157]
Dsd-1	JFAAJGIO_01163	K02114	94.87	139.6	1e-41	F-type H+-transporting ATPase subunit epsilon
Dsd-1	JFAAJGIO_01164	K02112	496.07	821.8	2.4e-248	F-type H+/Na+-transporting ATPase subunit beta [EC:7.1.2.2 7.2.2.1]
Dsd-1	JFAAJGIO_01165	K02115	247.1	320.1	1.5e-96	F-type H+-transporting ATPase subunit gamma
Dsd-1	JFAAJGIO_01166	K02111	427.73	897.6	7.1e-271	F-type H+/Na+-transporting ATPase subunit alpha [EC:7.1.2.2 7.2.2.1]
Dsd-1	JFAAJGIO_01168	K02109	43.7	86	3.1e-25	F-type H+-transporting ATPase subunit b
Dsd-1	JFAAJGIO_01169	K02109	43.7	59.3	4.2e-17	F-type H+-transporting ATPase subunit b
Dsd-1	JFAAJGIO_01170	K05837	387.17	427.5	5.6e-129	rod shape determining protein RodA
Dsd-1	JFAAJGIO_01171	K05515	504.4	643.4	5e-194	penicillin-binding protein 2 [EC:3.4.16.4]
Dsd-1	JFAAJGIO_01173	K03570	63.03	196.4	5.3e-59	rod shape-determining protein MreC
Dsd-1	JFAAJGIO_01174	K03569	113.77	573.5	2.7e-173	rod shape-determining protein MreB and related proteins
Dsd-1	JFAAJGIO_01179	K01890	122.07	586.5	8.1e-177	phenylalanyl-tRNA synthetase beta chain [EC:6.1.1.20]
Dsd-1	JFAAJGIO_01180	K01783	251.8	290.7	1.7e-87	ribulose-phosphate 3-epimerase [EC:5.1.3.1]
Dsd-1	JFAAJGIO_01181	K17828	258.47	405.7	1.6e-122	dihydroorotate dehydrogenase (NAD+) catalytic subunit [EC:1.3.1.14]
Dsd-1	JFAAJGIO_01185	K04562	203.43	328.8	3.5e-99	flagellar biosynthesis protein FlhG
Dsd-1	JFAAJGIO_01188	K04077	143.97	893	1e-269	chaperonin GroEL [EC:5.6.1.7]
Dsd-1	JFAAJGIO_01189	K04078	25.8	144.2	3.9e-43	chaperonin GroES
Dsd-1	JFAAJGIO_01190	K02116	21.03	26.7	5.9e-07	ATP synthase protein I
Dsd-1	JFAAJGIO_01192	K02108	159.87	215.3	1.2e-64	F-type H+-transporting ATPase subunit a
Dsd-1	JFAAJGIO_01193	K02110	65.83	103.2	1.3e-30	F-type H+-transporting ATPase subunit c
Dsd-1	JFAAJGIO_01198	K01953	134.53	505.4	3.2e-152	asparagine synthase (glutamine-hydrolysing) [EC:6.3.5.4]
Dsd-1	JFAAJGIO_01201	K02372	75.03	184.3	2.9e-55	3-hydroxyacyl-[acyl-carrier-protein] dehydratase [EC:4.2.1.59]
Dsd-1	JFAAJGIO_01202	K06142	38.4	118.8	2.6e-35	outer membrane protein
Dsd-1	JFAAJGIO_01203	K07277	283.4	493.1	2.1e-148	outer membrane protein insertion porin family
Dsd-1	JFAAJGIO_01205	K09808	206.23	507.7	3.3e-153	lipoprotein-releasing system permease protein
Dsd-1	JFAAJGIO_01205	K02004	43.17	83.7	7.6e-25	putative ABC transport system permease protein
Dsd-1	JFAAJGIO_01206	K04567	309.17	690.8	1.7e-208	lysyl-tRNA synthetase, class II [EC:6.1.1.6]
Dsd-1	JFAAJGIO_01211	K03208	201.23	222.4	9.5e-67	putative colanic acid biosynthesis glycosyltransferase WcaI
Dsd-1	JFAAJGIO_01212	K02851	229.97	291.5	7.8e-88	UDP-GlcNAc:undecaprenyl-phosphate/decaprenyl-phosphate GlcNAc-1-phosphate transferase [EC:2.7.8.33 2.7.8.35]
Dsd-1	JFAAJGIO_01220	K03975	64.7	96.3	2e-28	membrane-associated protein
Dsd-1	JFAAJGIO_01223	K02556	86.23	154.4	4.1e-46	chemotaxis protein MotA
Dsd-1	JFAAJGIO_01224	K00145	152.17	420.1	7.3e-127	N-acetyl-gamma-glutamyl-phosphate reductase [EC:1.2.1.38]
Dsd-1	JFAAJGIO_01232	K00548	258.67	629.3	1.6e-189	5-methyltetrahydrofolate--homocysteine methyltransferase [EC:2.1.1.13]
Dsd-1	JFAAJGIO_01234	K00619	167.07	197.4	2e-59	amino-acid N-acetyltransferase [EC:2.3.1.1]
Dsd-1	JFAAJGIO_01235	K00760	84.37	154.2	3.2e-46	hypoxanthine phosphoribosyltransferase [EC:2.4.2.8]
Dsd-1	JFAAJGIO_01238	K08316	90.6	159.8	9.3e-48	16S rRNA (guanine966-N2)-methyltransferase [EC:2.1.1.171]
Dsd-1	JFAAJGIO_01239	K00954	81.37	245.7	5.5e-74	pantetheine-phosphate adenylyltransferase [EC:2.7.7.3]
Dsd-1	JFAAJGIO_01240	K00791	181.77	288	1.4e-86	tRNA dimethylallyltransferase [EC:2.5.1.75]
Dsd-1	JFAAJGIO_01244	K03116	57.03	77.8	9.3e-23	sec-independent protein translocase protein TatA
Dsd-1	JFAAJGIO_01247	K00611	349.83	435.4	1.9e-131	ornithine carbamoyltransferase [EC:2.1.3.3]
Dsd-1	JFAAJGIO_01248	K01940	120.67	656.6	3.1e-198	argininosuccinate synthase [EC:6.3.4.5]
Dsd-1	JFAAJGIO_01249	K16703	249.43	297.9	1.4e-89	colanic acid/amylovoran/stewartan biosynthesis glycosyltransferase WcaL/AmsK/CpsK [EC:2.4.-.-]
Dsd-1	JFAAJGIO_01251	K12573	479.93	763.9	2.1e-230	ribonuclease R [EC:3.1.13.1]
Dsd-1	JFAAJGIO_01252	K06890	152.77	254.4	1.3e-76	uncharacterized protein
Dsd-1	JFAAJGIO_01253	K03704	85.43	114.5	4.9e-34	cold shock protein
Dsd-1	JFAAJGIO_01254	K01872	197.3	1040.7	0	alanyl-tRNA synthetase [EC:6.1.1.7]
Dsd-1	JFAAJGIO_01255	K03553	96.2	560.5	3.4e-169	recombination protein RecA
Dsd-1	JFAAJGIO_01281	K01520	50.97	130.5	6.2e-39	dUTP diphosphatase [EC:3.6.1.23]
Dsd-1	JFAAJGIO_01282	K00821	482.03	510.2	4.3e-154	acetylornithine/N-succinyldiaminopimelate aminotransferase [EC:2.6.1.11 2.6.1.17]
Dsd-1	JFAAJGIO_01284	K07457	171.83	277.1	1.6e-83	endonuclease III related protein
Dsd-1	JFAAJGIO_01285	K03797	130.13	443.6	8.4e-134	carboxyl-terminal processing protease [EC:3.4.21.102]
Dsd-1	JFAAJGIO_01287	K00940	149.97	180.5	3.7e-54	nucleoside-diphosphate kinase [EC:2.7.4.6]
Dsd-1	JFAAJGIO_01292	K04066	129.5	626	1.2e-188	primosomal protein N' (replication factor Y) (superfamily II helicase) [EC:5.6.2.4]
Dsd-1	JFAAJGIO_01294	K03431	447.67	656.2	4.7e-198	phosphoglucosamine mutase [EC:5.4.2.10]
Dsd-1	JFAAJGIO_01296	K18672	82.27	285.9	4.3e-86	diadenylate cyclase [EC:2.7.7.85]
Dsd-1	JFAAJGIO_01299	K03798	754.83	910	1.4e-274	cell division protease FtsH [EC:3.4.24.-]
Dsd-1	JFAAJGIO_01307	K05873	78.93	132.5	1.9e-39	adenylate cyclase, class 2 [EC:4.6.1.1]
Dsd-1	JFAAJGIO_01312	K03545	70.37	323.2	3.4e-97	trigger factor
Dsd-1	JFAAJGIO_01313	K01358	46.67	349.3	3.4e-105	ATP-dependent Clp protease, protease subunit [EC:3.4.21.92]
Dsd-1	JFAAJGIO_01314	K03544	144.87	599.6	4.6e-181	ATP-dependent Clp protease ATP-binding subunit ClpX
Dsd-1	JFAAJGIO_01315	K01338	858.03	1018.8	0	ATP-dependent Lon protease [EC:3.4.21.53]
Dsd-1	JFAAJGIO_01317	K03526	96.93	474.7	2.8e-143	(E)-4-hydroxy-3-methylbut-2-enyl-diphosphate synthase [EC:1.17.7.1 1.17.7.3]
Dsd-1	JFAAJGIO_01318	K01881	177.33	445.9	1.9e-134	prolyl-tRNA synthetase [EC:6.1.1.15]
Dsd-1	JFAAJGIO_01319	K03601	55.37	422.6	2.7e-127	exodeoxyribonuclease VII large subunit [EC:3.1.11.6]
Dsd-1	JFAAJGIO_01320	K03602	22.5	51.8	8.5e-15	exodeoxyribonuclease VII small subunit [EC:3.1.11.6]
Dsd-1	JFAAJGIO_01321	K13789	369.3	370.4	1.4e-111	geranylgeranyl diphosphate synthase, type II [EC:2.5.1.1 2.5.1.10 2.5.1.29]
Dsd-1	JFAAJGIO_01322	K01662	339.5	868.2	4.8e-262	1-deoxy-D-xylulose-5-phosphate synthase [EC:2.2.1.7]
Dsd-1	JFAAJGIO_01323	K12506	316.33	435.1	2.5e-131	2-C-methyl-D-erythritol 4-phosphate cytidylyltransferase / 2-C-methyl-D-erythritol 2,4-cyclodiphosphate synthase [EC:2.7.7.60 4.6.1.12]
Dsd-1	JFAAJGIO_01324	K07164	74	160.2	5.5e-48	uncharacterized protein
Dsd-1	JFAAJGIO_01327	K09013	160	248.7	5.2e-75	Fe-S cluster assembly ATP-binding protein
Dsd-1	JFAAJGIO_01328	K07033	363.67	409.4	1.4e-123	uncharacterized protein
Dsd-1	JFAAJGIO_01329	K02626	82.13	166.5	4.5e-50	arginine decarboxylase [EC:4.1.1.19]
Dsd-1	JFAAJGIO_01331	K01887	104.27	412.5	3.8e-124	arginyl-tRNA synthetase [EC:6.1.1.19]
Dsd-1	JFAAJGIO_01332	K00645	262.6	298.8	7.5e-90	[acyl-carrier-protein] S-malonyltransferase [EC:2.3.1.39]
Dsd-1	JFAAJGIO_01338	K07566	91.37	172.5	1.4e-51	L-threonylcarbamoyladenylate synthase [EC:2.7.7.87]
Dsd-1	JFAAJGIO_01341	K03574	68.07	69.2	2.2e-20	8-oxo-dGTP diphosphatase [EC:3.6.1.55]
Dsd-1	JFAAJGIO_01363	K15897	133.57	276.5	3e-83	UDP-2,4-diacetamido-2,4,6-trideoxy-beta-L-altropyranose hydrolase [EC:3.6.1.57]
Dsd-1	JFAAJGIO_01364	K13010	412.3	418	6.9e-126	perosamine synthetase [EC:2.6.1.102]
Dsd-1	JFAAJGIO_01365	K15894	299.2	496.7	2.7e-150	UDP-N-acetylglucosamine 4,6-dehydratase/5-epimerase [EC:4.2.1.115 5.1.3.-]
Dsd-1	JFAAJGIO_01373	K02825	95.3	228.1	8e-69	pyrimidine operon attenuation protein / uracil phosphoribosyltransferase [EC:2.4.2.9]
Dsd-1	JFAAJGIO_01374	K00930	219.37	426.8	5.9e-129	acetylglutamate kinase [EC:2.7.2.8]
Dsd-1	JFAAJGIO_01381	K07090	38.6	136.6	9.5e-41	uncharacterized protein
Dsd-1	JFAAJGIO_01395	K03569	113.77	127.2	6.4e-38	rod shape-determining protein MreB and related proteins
Dsd-1	JFAAJGIO_01398	K04759	101.97	345.1	6.5e-104	ferrous iron transport protein B
Dsd-1	JFAAJGIO_01404	K08992	31.33	36.3	4.4e-10	lipopolysaccharide assembly protein A
Dsd-1	JFAAJGIO_01406	K02574	130.83	151.9	2.7e-45	ferredoxin-type protein NapH
Dsd-1	JFAAJGIO_01410	K12340	242.37	256.1	7.2e-77	outer membrane protein
Dsd-1	JFAAJGIO_01418	K07447	43.87	106.9	1e-31	putative pre-16S rRNA nuclease [EC:3.1.-.-]
Dsd-1	JFAAJGIO_01421	K03469	83.17	179.5	1.1e-53	ribonuclease HI [EC:3.1.26.4]
Dsd-1	JFAAJGIO_01427	K15778	471.43	612.7	1.2e-184	phosphomannomutase / phosphoglucomutase [EC:5.4.2.8 5.4.2.2]
Dsd-1	JFAAJGIO_01428	K04088	171.97	442.6	1.4e-133	modulator of FtsH protease HflK
Dsd-1	JFAAJGIO_01429	K04087	176.6	364	6.2e-110	modulator of FtsH protease HflC
Dsd-1	JFAAJGIO_01431	K01790	197.13	274	1.1e-82	dTDP-4-dehydrorhamnose 3,5-epimerase [EC:5.1.3.13]
Dsd-1	JFAAJGIO_01432	K16011	553.8	598.1	1.4e-180	mannose-1-phosphate guanylyltransferase / mannose-6-phosphate isomerase [EC:2.7.7.13 5.3.1.8]
Dsd-1	JFAAJGIO_01432	K00971	254.4	416.6	2.1e-125	mannose-1-phosphate guanylyltransferase [EC:2.7.7.13]
Dsd-1	JFAAJGIO_01434	K00969	119	158.1	2.5e-47	nicotinate-nucleotide adenylyltransferase [EC:2.7.7.18]
Dsd-1	JFAAJGIO_01438	K02217	147.23	230.6	1.5e-69	ferritin [EC:1.16.3.2]
Dsd-1	JFAAJGIO_01439	K06178	254.37	262.7	8.2e-79	23S rRNA pseudouridine2605 synthase [EC:5.4.99.22]
Dsd-1	JFAAJGIO_01441	K16951	260.53	268.9	3.3e-81	anaerobic sulfite reductase subunit B
Dsd-1	JFAAJGIO_01446	K03075	26.43	110.2	1.3e-32	preprotein translocase subunit SecG
Dsd-1	JFAAJGIO_01447	K01803	26	291.5	9.7e-88	triosephosphate isomerase (TIM) [EC:5.3.1.1]
Dsd-1	JFAAJGIO_01448	K03789	98.83	140.6	6.3e-42	[ribosomal protein S18]-alanine N-acetyltransferase [EC:2.3.1.266]
Dsd-1	JFAAJGIO_01449	K01823	31.73	38.9	7.5e-11	isopentenyl-diphosphate Delta-isomerase [EC:5.3.3.2]
Dsd-1	JFAAJGIO_01452	K00012	380.13	600.6	3.3e-181	UDPglucose 6-dehydrogenase [EC:1.1.1.22]
Dsd-1	JFAAJGIO_01454	K03072	193.63	512.7	1.7e-154	preprotein translocase subunit SecD
Dsd-1	JFAAJGIO_01455	K03210	35.23	112.4	2.7e-33	preprotein translocase subunit YajC
Dsd-1	JFAAJGIO_01460	K00196	148	148.7	9.9e-45	anaerobic carbon-monoxide dehydrogenase iron sulfur subunit
Dsd-1	JFAAJGIO_01461	K22083	263.07	349.8	2.1e-105	methylamine---glutamate N-methyltransferase subunit C [EC:2.1.1.21]
Dsd-1	JFAAJGIO_01464	K03495	401.53	906.6	1.9e-273	tRNA uridine 5-carboxymethylaminomethyl modification enzyme
Dsd-1	JFAAJGIO_01467	K03820	125.9	382.4	4e-115	apolipoprotein N-acyltransferase [EC:2.3.1.269]
Dsd-1	JFAAJGIO_01468	K02836	369.23	430.6	7.5e-130	peptide chain release factor 2
Dsd-1	JFAAJGIO_01473	K01778	71.53	256	4.6e-77	diaminopimelate epimerase [EC:5.1.1.7]
Dsd-1	JFAAJGIO_01474	K01714	258.2	397.9	6.1e-120	4-hydroxy-tetrahydrodipicolinate synthase [EC:4.3.3.7]
Dsd-1	JFAAJGIO_01477	K15986	153.13	362.9	1.3e-109	manganese-dependent inorganic pyrophosphatase [EC:3.6.1.1]
Dsd-1	JFAAJGIO_01480	K02793	126.23	145.1	2e-43	mannose PTS system EIIA component [EC:2.7.1.191]
Dsd-1	JFAAJGIO_01481	K06958	146.1	337.9	6.3e-102	RNase adapter protein RapZ
Dsd-1	JFAAJGIO_01482	K05808	95.23	165.2	1.1e-49	ribosome hibernation promoting factor
Dsd-1	JFAAJGIO_01483	K03092	80.47	535.8	9.5e-162	RNA polymerase sigma-54 factor
Dsd-1	JFAAJGIO_01484	K03270	163.73	210.1	2.2e-63	3-deoxy-D-manno-octulosonate 8-phosphate phosphatase (KDO 8-P phosphatase) [EC:3.1.3.45]
Dsd-1	JFAAJGIO_01485	K01937	98.03	807	1.2e-243	CTP synthase [EC:6.3.4.2]
Dsd-1	JFAAJGIO_01487	K11991	170.17	195.1	2e-58	tRNA(adenine34) deaminase [EC:3.5.4.33]
Dsd-1	JFAAJGIO_01489	K24866	161.9	192.1	1.1e-57	precorrin-2 dehydrogenase [EC:1.3.1.76]
Dsd-1	JFAAJGIO_01491	K02492	69.63	472.9	1.3e-142	glutamyl-tRNA reductase [EC:1.2.1.70]
Dsd-1	JFAAJGIO_01492	K22699	252.8	342.7	1.1e-103	sulfide-dependent adenosine diphosphate thiazole synthase [EC:2.4.2.59]
Dsd-1	JFAAJGIO_01492	K04075	112.8	231.7	1.6e-69	tRNA(Ile)-lysidine synthase [EC:6.3.4.19]
Dsd-1	JFAAJGIO_01493	K00788	167.93	227.1	2.7e-68	thiamine-phosphate pyrophosphorylase [EC:2.5.1.3]
Dsd-1	JFAAJGIO_01494	K00939	119.3	147.3	5.3e-44	adenylate kinase [EC:2.7.4.3]
Dsd-1	JFAAJGIO_01495	K02968	27.77	83.5	1.5e-24	small subunit ribosomal protein S20
Dsd-1	JFAAJGIO_01496	K01879	571.97	758.5	1.1e-228	glycyl-tRNA synthetase beta chain [EC:6.1.1.14]
Dsd-1	JFAAJGIO_01497	K01878	500.23	537.3	2.7e-162	glycyl-tRNA synthetase alpha chain [EC:6.1.1.14]
Dsd-1	JFAAJGIO_01498	K03584	39.57	113.9	9e-34	DNA repair protein RecO (recombination protein O)
Dsd-1	JFAAJGIO_01499	K15539	58.07	126.4	1.6e-37	cytoskeleton protein RodZ
Dsd-1	JFAAJGIO_01502	K03723	530.5	1125.2	0	transcription-repair coupling factor (superfamily II helicase) [EC:5.6.2.4]
Dsd-1	JFAAJGIO_01503	K03474	139.13	339.1	3.2e-102	pyridoxine 5-phosphate synthase [EC:2.6.99.2]
Dsd-1	JFAAJGIO_01504	K00997	79.47	134.6	3e-40	holo-[acyl-carrier protein] synthase [EC:2.7.8.7]
Dsd-1	JFAAJGIO_01505	K23997	310.3	432.9	2e-130	ADP-dependent NAD(P)H-hydrate dehydratase / NAD(P)H-hydrate epimerase [EC:4.2.1.136 5.1.99.6]
Dsd-1	JFAAJGIO_01507	K06925	63.5	105.7	2.7e-31	tRNA threonylcarbamoyladenosine biosynthesis protein TsaE
Dsd-1	JFAAJGIO_01508	K00928	394.13	482.1	2.2e-145	aspartate kinase [EC:2.7.2.4]
Dsd-1	JFAAJGIO_01509	K03086	457	545.8	1.1e-164	RNA polymerase primary sigma factor
Dsd-1	JFAAJGIO_01510	K02316	137.07	407.6	1.1e-122	DNA primase [EC:2.7.7.101]
Dsd-1	JFAAJGIO_01511	K02970	26.1	72.1	4.5e-21	small subunit ribosomal protein S21
Dsd-1	JFAAJGIO_01514	K02528	248.1	259.6	3.7e-78	16S rRNA (adenine1518-N6/adenine1519-N6)-dimethyltransferase [EC:2.1.1.182]
Dsd-1	JFAAJGIO_01515	K02355	535.93	790.4	2.5e-238	elongation factor G
Dsd-1	JFAAJGIO_01517	K05807	69.4	179.2	1.3e-53	outer membrane protein assembly factor BamD
Dsd-1	JFAAJGIO_01518	K00384	347.13	356	2.8e-107	thioredoxin reductase (NADPH) [EC:1.8.1.9]
Dsd-1	JFAAJGIO_01519	K03671	113.73	150.5	6.8e-45	thioredoxin
Dsd-1	JFAAJGIO_01520	K25706	414.37	423.4	1.1e-127	tRNA N6-adenosine threonylcarbamoyltransferase [EC:2.3.1.234]
Dsd-1	JFAAJGIO_01521	K03841	208.03	464.5	3.2e-140	fructose-1,6-bisphosphatase I [EC:3.1.3.11]
Dsd-1	JFAAJGIO_01533	K02358	352.3	801	4.5e-242	elongation factor Tu
Dsd-1	JFAAJGIO_01534	K02913	21.77	57.4	1.3e-16	large subunit ribosomal protein L33
Dsd-1	JFAAJGIO_01536	K03073	21.57	74.7	7.9e-22	preprotein translocase subunit SecE
Dsd-1	JFAAJGIO_01537	K02601	102.1	216.8	3.2e-65	transcription termination/antitermination protein NusG
Dsd-1	JFAAJGIO_01538	K02867	64.87	250.6	2.7e-75	large subunit ribosomal protein L11
Dsd-1	JFAAJGIO_01539	K02863	91.1	269.7	3.3e-81	large subunit ribosomal protein L1
Dsd-1	JFAAJGIO_01540	K02864	48.4	126.6	1.1e-37	large subunit ribosomal protein L10
Dsd-1	JFAAJGIO_01541	K02935	24.17	143.1	1.1e-42	large subunit ribosomal protein L7/L12
Dsd-1	JFAAJGIO_01542	K03043	591.43	1690.7	0	DNA-directed RNA polymerase subunit beta [EC:2.7.7.6]
Dsd-1	JFAAJGIO_01543	K03046	973.97	2191.7	0	DNA-directed RNA polymerase subunit beta' [EC:2.7.7.6]
Dsd-1	JFAAJGIO_01546	K06972	224.13	972.3	3.3e-293	presequence protease [EC:3.4.24.-]
Dsd-1	JFAAJGIO_01548	K02909	21.53	94.9	2.9e-28	large subunit ribosomal protein L31
Dsd-1	JFAAJGIO_01550	K02835	364.6	511.2	3.5e-154	peptide chain release factor 1
Dsd-1	JFAAJGIO_01551	K02493	236.3	257	3.3e-77	release factor glutamine methyltransferase [EC:2.1.1.297]
Dsd-1	JFAAJGIO_01554	K13292	44.5	298.3	6.9e-90	phosphatidylglycerol---prolipoprotein diacylglyceryl transferase [EC:2.5.1.145]
Dsd-1	JFAAJGIO_01555	K02518	43.67	151.2	1.6e-45	translation initiation factor IF-1
Dsd-1	JFAAJGIO_01557	K01995	314.77	416.5	1.7e-125	branched-chain amino acid transport system ATP-binding protein
Dsd-1	JFAAJGIO_01558	K01999	169.43	264.6	2e-79	branched-chain amino acid transport system substrate-binding protein
Dsd-1	JFAAJGIO_01559	K01997	148.83	326.6	1.7e-98	branched-chain amino acid transport system permease protein
Dsd-1	JFAAJGIO_01572	K01755	183.77	237.6	3.4e-71	argininosuccinate lyase [EC:4.3.2.1]
Dsd-1	JFAAJGIO_01578	K24012	642.93	858.2	9.9e-259	acetate---CoA ligase (ADP-forming) [EC:6.2.1.13]
Dsd-1	JFAAJGIO_01579	K07485	59.17	86.7	9.6e-26	transposase
Dsd-1	JFAAJGIO_01583	K01095	43.93	110.7	8.6e-33	phosphatidylglycerophosphatase A [EC:3.1.3.27]
Dsd-1	JFAAJGIO_01588	K01251	65	750.2	1.2e-226	adenosylhomocysteinase [EC:3.13.2.1]
Dsd-1	JFAAJGIO_01589	K00259	279.97	522.5	5.9e-158	alanine dehydrogenase [EC:1.4.1.1]
Dsd-1	JFAAJGIO_01589	K00324	113.47	177.1	6e-53	proton-translocating NAD(P)+ transhydrogenase subunit alpha [EC:7.1.1.1]
Dsd-1	JFAAJGIO_01591	K01875	74.5	558.8	1.3e-168	seryl-tRNA synthetase [EC:6.1.1.11]
Dsd-1	JFAAJGIO_01595	K00946	136.13	277.2	2.5e-83	thiamine-monophosphate kinase [EC:2.7.4.16]
Dsd-1	JFAAJGIO_01596	K03657	358.03	513.5	1.1e-154	ATP-dependent DNA helicase UvrD/PcrA [EC:5.6.2.4]
Dsd-1	JFAAJGIO_01598	K03596	928.83	1010.2	9.6e-305	GTP-binding protein LepA
Dsd-1	JFAAJGIO_01599	K03100	111.43	216.6	3.2e-65	signal peptidase I [EC:3.4.21.89]
Dsd-1	JFAAJGIO_01600	K03624	155.23	182.3	9.1e-55	transcription elongation factor GreA
GD-1	IBOAACND_00002	K17828	258.47	319.5	2.9e-96	dihydroorotate dehydrogenase (NAD+) catalytic subunit [EC:1.3.1.14]
GD-1	IBOAACND_00004	K05685	520.33	930.6	5.3e-281	macrolide transport system ATP-binding/permease protein [EC:7.6.2.-]
GD-1	IBOAACND_00004	K02003	291.57	329	4.9e-99	putative ABC transport system ATP-binding protein
GD-1	IBOAACND_00004	K02004	43.17	96.1	1.5e-28	putative ABC transport system permease protein
GD-1	IBOAACND_00005	K13888	372.6	467.7	3.3e-141	membrane fusion protein, macrolide-specific efflux system
GD-1	IBOAACND_00005	K02005	219.9	250.6	3.8e-75	HlyD family secretion protein
GD-1	IBOAACND_00008	K07484	19.23	46.4	3.6e-13	transposase
GD-1	IBOAACND_00010	K09760	182.57	268.9	1.1e-80	DNA recombination protein RmuC
GD-1	IBOAACND_00012	K03424	93.63	281.5	1.6e-84	TatD DNase family protein [EC:3.1.21.-]
GD-1	IBOAACND_00013	K02341	230.83	258	2.3e-77	DNA polymerase III subunit delta' [EC:2.7.7.7]
GD-1	IBOAACND_00014	K00943	94.83	214.2	3.1e-64	dTMP kinase [EC:2.7.4.9]
GD-1	IBOAACND_00015	K07082	41.23	318.3	7.1e-96	UPF0755 protein
GD-1	IBOAACND_00016	K09458	480.43	591.6	2.2e-178	3-oxoacyl-[acyl-carrier-protein] synthase II [EC:2.3.1.179]
GD-1	IBOAACND_00017	K02078	40.47	112.7	2.4e-33	acyl carrier protein
GD-1	IBOAACND_00018	K00059	270.17	345.6	4e-104	3-oxoacyl-[acyl-carrier protein] reductase [EC:1.1.1.100]
GD-1	IBOAACND_00019	K00645	262.6	370.6	1.5e-111	[acyl-carrier-protein] S-malonyltransferase [EC:2.3.1.39]
GD-1	IBOAACND_00020	K00648	219.23	414.4	6.7e-125	3-oxoacyl-[acyl-carrier-protein] synthase III [EC:2.3.1.180]
GD-1	IBOAACND_00021	K03621	89.17	445.4	2e-134	phosphate acyltransferase [EC:2.3.1.274]
GD-1	IBOAACND_00022	K02911	22.53	53	4.7e-15	large subunit ribosomal protein L32
GD-1	IBOAACND_00023	K06179	325.43	377.9	7.2e-114	23S rRNA pseudouridine955/2504/2580 synthase [EC:5.4.99.24]
GD-1	IBOAACND_00024	K08300	609.23	784.5	9.3e-237	ribonuclease E [EC:3.1.26.12]
GD-1	IBOAACND_00025	K00324	113.47	464.3	5.5e-140	proton-translocating NAD(P)+ transhydrogenase subunit alpha [EC:7.1.1.1]
GD-1	IBOAACND_00027	K00325	623.73	646.8	6.5e-195	proton-translocating NAD(P)+ transhydrogenase subunit beta [EC:7.1.1.1]
GD-1	IBOAACND_00029	K07098	87.4	137.9	4.2e-41	uncharacterized protein
GD-1	IBOAACND_00030	K00760	84.37	148.1	2.7e-44	hypoxanthine phosphoribosyltransferase [EC:2.4.2.8]
GD-1	IBOAACND_00031	K00259	279.97	520.2	3.3e-157	alanine dehydrogenase [EC:1.4.1.1]
GD-1	IBOAACND_00031	K00324	113.47	177.3	6.2e-53	proton-translocating NAD(P)+ transhydrogenase subunit alpha [EC:7.1.1.1]
GD-1	IBOAACND_00036	K00845	118.5	363.7	1.5e-109	glucokinase [EC:2.7.1.2]
GD-1	IBOAACND_00037	K11072	503.43	546.9	5.1e-165	spermidine/putrescine transport system ATP-binding protein [EC:7.6.2.11]
GD-1	IBOAACND_00037	K02052	492.57	499.5	1.6e-150	putative spermidine/putrescine transport system ATP-binding protein
GD-1	IBOAACND_00037	K02010	434.17	445.6	2.1e-134	iron(III) transport system ATP-binding protein [EC:7.2.2.7]
GD-1	IBOAACND_00037	K15497	363.77	365.6	3.1e-110	molybdate/tungstate transport system ATP-binding protein [EC:7.3.2.5 7.3.2.6]
GD-1	IBOAACND_00038	K11071	287.47	348.4	3.6e-105	spermidine/putrescine transport system permease protein
GD-1	IBOAACND_00038	K02054	218.53	265.3	1.1e-79	putative spermidine/putrescine transport system permease protein
GD-1	IBOAACND_00039	K11070	283.87	337	2.3e-101	spermidine/putrescine transport system permease protein
GD-1	IBOAACND_00040	K11069	346.1	355.5	5.6e-107	spermidine/putrescine transport system substrate-binding protein
GD-1	IBOAACND_00041	K07221	60.9	260.5	3.1e-78	phosphate-selective porin OprO and OprP
GD-1	IBOAACND_00045	K07124	228.07	297.9	1.2e-89	uncharacterized protein
GD-1	IBOAACND_00046	K02518	43.67	140.6	3.5e-42	translation initiation factor IF-1
GD-1	IBOAACND_00047	K00566	417.27	503.5	4.7e-152	tRNA-uridine 2-sulfurtransferase [EC:2.8.1.13]
GD-1	IBOAACND_00050	K03723	530.5	1373.4	0	transcription-repair coupling factor (superfamily II helicase) [EC:5.6.2.4]
GD-1	IBOAACND_00052	K08304	173.03	395.1	5.3e-119	membrane-bound lytic murein transglycosylase A [EC:4.2.2.-]
GD-1	IBOAACND_00053	K01092	206.07	330.5	1.3e-99	myo-inositol-1(or 4)-monophosphatase [EC:3.1.3.25]
GD-1	IBOAACND_00055	K06901	96.93	481.9	4.1e-145	adenine/guanine/hypoxanthine permease
GD-1	IBOAACND_00058	K03584	39.57	175.2	2.4e-52	DNA repair protein RecO (recombination protein O)
GD-1	IBOAACND_00059	K06194	156.87	292.9	4.5e-88	lipoprotein NlpD
GD-1	IBOAACND_00060	K03787	156.93	304.5	1.3e-91	5'/3'-nucleotidase [EC:3.1.3.5 3.1.3.6]
GD-1	IBOAACND_00061	K00949	43.3	118.4	3.9e-35	thiamine pyrophosphokinase [EC:2.7.6.2]
GD-1	IBOAACND_00062	K20265	191.57	526.6	8.1e-159	glutamate:GABA antiporter
GD-1	IBOAACND_00067	K01756	305.37	529.2	2.5e-159	adenylosuccinate lyase [EC:4.3.2.2]
GD-1	IBOAACND_00072	K07497	22.97	121.3	6.4e-36	putative transposase
GD-1	IBOAACND_00076	K07495	37.2	47.1	1.7e-13	putative transposase
GD-1	IBOAACND_00082	K01768	164.8	228.2	1.7e-68	adenylate cyclase [EC:4.6.1.1]
GD-1	IBOAACND_00083	K00962	279.33	1000.3	6.8e-302	polyribonucleotide nucleotidyltransferase [EC:2.7.7.8]
GD-1	IBOAACND_00084	K02956	24.17	104.2	1.2e-30	small subunit ribosomal protein S15
GD-1	IBOAACND_00085	K05337	39.43	47.4	2.1e-13	ferredoxin
GD-1	IBOAACND_00086	K03177	197.8	337.8	1.2e-101	tRNA pseudouridine55 synthase [EC:5.4.99.25]
GD-1	IBOAACND_00087	K02834	26	127.5	6.7e-38	ribosome-binding factor A
GD-1	IBOAACND_00088	K01755	183.77	709.3	7.8e-214	argininosuccinate lyase [EC:4.3.2.1]
GD-1	IBOAACND_00089	K01940	120.67	657	2.8e-198	argininosuccinate synthase [EC:6.3.4.5]
GD-1	IBOAACND_00090	K00844	166.07	488.8	3e-147	hexokinase [EC:2.7.1.1]
GD-1	IBOAACND_00091	K15383	51.6	118.2	4e-35	MtN3 and saliva related transmembrane protein
GD-1	IBOAACND_00094	K24204	202.1	213	4e-64	mannitol-1-/sugar-/sorbitol-6-/2-deoxyglucose-6-phosphatase [EC:3.1.3.22 3.1.3.23 3.1.3.50 3.1.3.68]
GD-1	IBOAACND_00099	K03497	54.23	73.9	1.8e-21	ParB family transcriptional regulator, chromosome partitioning protein
GD-1	IBOAACND_00101	K07484	19.23	25.7	6.6e-07	transposase
GD-1	IBOAACND_00103	K07076	42.43	66.7	3e-19	uncharacterized protein
GD-1	IBOAACND_00107	K09144	75.77	82.2	5.1e-24	uncharacterized protein
GD-1	IBOAACND_00109	K07473	57.7	66.2	3.8e-19	DNA-damage-inducible protein J
GD-1	IBOAACND_00110	K19157	42.27	108.6	3.1e-32	mRNA interferase YafQ [EC:3.1.-.-]
GD-1	IBOAACND_00116	K07484	19.23	46.4	3.6e-13	transposase
GD-1	IBOAACND_00123	K06207	360.97	978.7	1.4e-295	GTP-binding protein
GD-1	IBOAACND_00124	K03602	22.5	87	1.5e-25	exodeoxyribonuclease VII small subunit [EC:3.1.11.6]
GD-1	IBOAACND_00129	K07484	19.23	46.4	3.6e-13	transposase
GD-1	IBOAACND_00130	K02470	979.23	1074.9	0	DNA gyrase subunit B [EC:5.6.2.2]
GD-1	IBOAACND_00132	K08316	90.6	216.6	5.8e-65	16S rRNA (guanine966-N2)-methyltransferase [EC:2.1.1.171]
GD-1	IBOAACND_00133	K03110	291.3	473.1	8.7e-143	fused signal recognition particle receptor
GD-1	IBOAACND_00134	K09811	78.1	139.7	1.2e-41	cell division transport system permease protein
GD-1	IBOAACND_00135	K03701	392.6	1429.7	0	excinuclease ABC subunit A
GD-1	IBOAACND_00138	K06142	38.4	115.7	2.7e-34	outer membrane protein
GD-1	IBOAACND_00139	K09761	57.7	254.6	1.3e-76	16S rRNA (uracil1498-N3)-methyltransferase [EC:2.1.1.193]
GD-1	IBOAACND_00140	K00857	77.97	147.3	8.8e-44	thymidine kinase [EC:2.7.1.21]
GD-1	IBOAACND_00142	K02496	83.57	152.6	1.7e-45	uroporphyrin-III C-methyltransferase [EC:2.1.1.107]
GD-1	IBOAACND_00143	K02498	128.83	279.9	4.5e-84	HemY protein
GD-1	IBOAACND_00145	K00615	226.4	700.1	4.3e-211	transketolase [EC:2.2.1.1]
GD-1	IBOAACND_00146	K00134	407.63	473.6	5.8e-143	glyceraldehyde 3-phosphate dehydrogenase (phosphorylating) [EC:1.2.1.12]
GD-1	IBOAACND_00147	K00927	93.63	544.4	2.8e-164	phosphoglycerate kinase [EC:2.7.2.3]
GD-1	IBOAACND_00149	K00873	75.73	542.3	1.6e-163	pyruvate kinase [EC:2.7.1.40]
GD-1	IBOAACND_00153	K01885	297.17	553.9	7e-167	glutamyl-tRNA synthetase [EC:6.1.1.17]
GD-1	IBOAACND_00154	K03544	144.87	610.9	2e-184	ATP-dependent Clp protease ATP-binding subunit ClpX
GD-1	IBOAACND_00155	K01338	858.03	1045.6	0	ATP-dependent Lon protease [EC:3.4.21.53]
GD-1	IBOAACND_00156	K03592	304.97	534.3	3.7e-161	PmbA protein
GD-1	IBOAACND_00162	K15255	127.13	169.6	1e-50	ATP-dependent DNA helicase PIF1 [EC:5.6.2.3]
GD-1	IBOAACND_00166	K03205	135.47	184	4.3e-55	type IV secretion system protein VirD4 [EC:7.4.2.8]
GD-1	IBOAACND_00171	K07485	59.17	331.2	1.3e-99	transposase
GD-1	IBOAACND_00181	K03205	135.47	200.7	3.9e-60	type IV secretion system protein VirD4 [EC:7.4.2.8]
GD-1	IBOAACND_00183	K12056	89.1	603.6	9.7e-182	conjugal transfer mating pair stabilization protein TraG
GD-1	IBOAACND_00184	K12072	128.77	397.7	9.5e-120	conjugative transfer pilus assembly protein TraH
GD-1	IBOAACND_00186	K01246	51.83	311	1.5e-93	DNA-3-methyladenine glycosylase I [EC:3.2.2.20]
GD-1	IBOAACND_00187	K12057	87.53	238.8	7.5e-72	conjugal transfer pilus assembly protein TraF
GD-1	IBOAACND_00188	K12058	112.6	213.2	8.8e-64	conjugal transfer mating pair stabilization protein TraN
GD-1	IBOAACND_00190	K12059	93.7	153.2	9.8e-46	conjugal transfer pilus assembly protein TrbC
GD-1	IBOAACND_00191	K12060	146.23	388.8	2.4e-117	conjugal transfer pilus assembly protein TraU
GD-1	IBOAACND_00192	K12061	81.8	219.2	5.8e-66	conjugal transfer pilus assembly protein TraW
GD-1	IBOAACND_00193	K12063	269.67	521.9	3.6e-157	conjugal transfer ATP-binding protein TraC
GD-1	IBOAACND_00195	K07494	57.07	78.6	5.8e-23	putative transposase
GD-1	IBOAACND_00197	K12064	42	105.3	4.6e-31	conjugal transfer pilus assembly protein TraV
GD-1	IBOAACND_00198	K12065	113.93	357.2	2e-107	conjugal transfer pilus assembly protein TraB
GD-1	IBOAACND_00199	K12066	85.9	144	6e-43	conjugal transfer pilus assembly protein TraK
GD-1	IBOAACND_00200	K12067	57.23	131.9	1.9e-39	conjugal transfer pilus assembly protein TraE
GD-1	IBOAACND_00201	K12068	40.37	88.6	2.9e-26	conjugal transfer pilus assembly protein TraL
GD-1	IBOAACND_00208	K04759	101.97	588.9	1.4e-177	ferrous iron transport protein B
GD-1	IBOAACND_00209	K04758	39.73	72.2	5.7e-21	ferrous iron transport protein A
GD-1	IBOAACND_00212	K19416	176.93	265.2	4.3e-80	modulator of FtsH protease
GD-1	IBOAACND_00214	K03703	241.43	649.1	1e-195	excinuclease ABC subunit C
GD-1	IBOAACND_00215	K00995	102.2	133.6	1.3e-39	CDP-diacylglycerol---glycerol-3-phosphate 3-phosphatidyltransferase [EC:2.7.8.5]
GD-1	IBOAACND_00221	K07484	19.23	46.4	3.6e-13	transposase
GD-1	IBOAACND_00223	K07499	60.2	72.5	5.1e-21	putative transposase
GD-1	IBOAACND_00224	K07494	57.07	62.9	3.4e-18	putative transposase
GD-1	IBOAACND_00228	K16951	260.53	278.1	6.1e-84	anaerobic sulfite reductase subunit B
GD-1	IBOAACND_00231	K03605	107.6	137.8	5.3e-41	hydrogenase maturation protease [EC:3.4.23.-]
GD-1	IBOAACND_00232	K08970	50.27	62.2	3.9e-18	nickel/cobalt transporter (NicO) family protein
GD-1	IBOAACND_00233	K01012	172.47	201.8	1.9e-60	biotin synthase [EC:2.8.1.6]
GD-1	IBOAACND_00233	K04653	32.57	47.1	2.8e-13	hydrogenase expression/formation protein HypC
GD-1	IBOAACND_00234	K01778	71.53	342.4	2.9e-103	diaminopimelate epimerase [EC:5.1.1.7]
GD-1	IBOAACND_00235	K06204	37.5	180.9	6.7e-54	RNA polymerase-binding transcription factor
GD-1	IBOAACND_00236	K04567	309.17	705.6	6.8e-213	lysyl-tRNA synthetase, class II [EC:6.1.1.6]
GD-1	IBOAACND_00239	K00970	341.07	380.3	1.7e-114	poly(A) polymerase [EC:2.7.7.19]
GD-1	IBOAACND_00240	K00954	81.37	235.1	1e-70	pantetheine-phosphate adenylyltransferase [EC:2.7.7.3]
GD-1	IBOAACND_00242	K10563	199.8	301.9	1e-90	formamidopyrimidine-DNA glycosylase [EC:3.2.2.23 4.2.99.18]
GD-1	IBOAACND_00243	K02913	21.77	44	2.1e-12	large subunit ribosomal protein L33
GD-1	IBOAACND_00244	K02902	20.83	88.1	8.2e-26	large subunit ribosomal protein L28
GD-1	IBOAACND_00245	K00969	119	208.4	1.5e-62	nicotinate-nucleotide adenylyltransferase [EC:2.7.7.18]
GD-1	IBOAACND_00246	K09710	113.47	139.7	1e-41	ribosome-associated protein
GD-1	IBOAACND_00247	K00783	85.93	156	1.1e-46	23S rRNA (pseudouridine1915-N3)-methyltransferase [EC:2.1.1.177]
GD-1	IBOAACND_00248	K05515	504.4	705.4	1.1e-212	penicillin-binding protein 2 [EC:3.4.16.4]
GD-1	IBOAACND_00249	K03704	85.43	117.5	6.6e-35	cold shock protein
GD-1	IBOAACND_00250	K20527	293.1	432	1.9e-130	type IV secretion system protein TrbB [EC:7.4.2.8]
GD-1	IBOAACND_00252	K07344	82.83	140.5	1e-41	type IV secretion system protein TrbL
GD-1	IBOAACND_00254	K20533	270.37	283.8	3.5e-85	type IV secretion system protein TrbI
GD-1	IBOAACND_00255	K20532	172.37	276.8	2.4e-83	type IV secretion system protein TrbG
GD-1	IBOAACND_00256	K20531	90.03	242.1	6.9e-73	type IV secretion system protein TrbF
GD-1	IBOAACND_00257	K20530	513.23	1169	0	type IV secretion system protein TrbE [EC:7.4.2.8]
GD-1	IBOAACND_00258	K20529	41.1	79.4	2.8e-23	type IV secretion system protein TrbD
GD-1	IBOAACND_00259	K20528	70	114.9	3.4e-34	type IV secretion system protein TrbC
GD-1	IBOAACND_00260	K04770	443.97	449.4	2.9e-135	Lon-like ATP-dependent protease [EC:3.4.21.-]
GD-1	IBOAACND_00262	K02340	102.3	216.6	7.6e-65	DNA polymerase III subunit delta [EC:2.7.7.7]
GD-1	IBOAACND_00263	K03643	34.53	74.6	7.2e-22	LPS-assembly lipoprotein
GD-1	IBOAACND_00264	K01869	382.57	1137.8	0	leucyl-tRNA synthetase [EC:6.1.1.4]
GD-1	IBOAACND_00265	K03820	125.9	435.8	3.3e-131	apolipoprotein N-acyltransferase [EC:2.3.1.269]
GD-1	IBOAACND_00267	K12070	84.77	124.8	5.4e-37	conjugal transfer pilus assembly protein TraI
GD-1	IBOAACND_00269	K01776	100.53	255.7	7e-77	glutamate racemase [EC:5.1.1.3]
GD-1	IBOAACND_00270	K07042	59.93	178.2	2.5e-53	probable rRNA maturation factor
GD-1	IBOAACND_00271	K06142	38.4	110.2	1.3e-32	outer membrane protein
GD-1	IBOAACND_00276	K01768	164.8	202.8	8e-61	adenylate cyclase [EC:4.6.1.1]
GD-1	IBOAACND_00279	K00986	89.87	184.1	6.3e-55	RNA-directed DNA polymerase [EC:2.7.7.49]
GD-1	IBOAACND_00281	K00986	89.87	266.8	5.6e-80	RNA-directed DNA polymerase [EC:2.7.7.49]
GD-1	IBOAACND_00284	K07076	42.43	69.2	4.9e-20	uncharacterized protein
GD-1	IBOAACND_00291	K07484	19.23	46.4	3.6e-13	transposase
GD-1	IBOAACND_00296	K07495	37.2	52.1	5.4e-15	putative transposase
GD-1	IBOAACND_00298	K14059	187.53	210.4	8.9e-63	integrase
GD-1	IBOAACND_00301	K00912	86.63	394	9e-119	tetraacyldisaccharide 4'-kinase [EC:2.7.1.130]
GD-1	IBOAACND_00302	K11085	721.63	756.3	4.2e-228	ATP-binding cassette, subfamily B, bacterial MsbA [EC:7.5.2.6]
GD-1	IBOAACND_00303	K02238	58.23	122.7	2e-36	competence protein ComEC
GD-1	IBOAACND_00307	K00979	163	329.2	3.7e-99	3-deoxy-manno-octulosonate cytidylyltransferase (CMP-KDO synthetase) [EC:2.7.7.38]
GD-1	IBOAACND_00309	K03634	51.4	179.6	9.6e-54	outer membrane lipoprotein carrier protein
GD-1	IBOAACND_00310	K03466	58.27	766.3	3.3e-231	DNA segregation ATPase FtsK/SpoIIIE, S-DNA-T family
GD-1	IBOAACND_00312	K00384	347.13	408.7	3.5e-123	thioredoxin reductase (NADPH) [EC:1.8.1.9]
GD-1	IBOAACND_00315	K01915	64.73	339.3	5.9e-102	glutamine synthetase [EC:6.3.1.2]
GD-1	IBOAACND_00318	K01176	228.03	285.3	1.2e-85	alpha-amylase [EC:3.2.1.1]
GD-1	IBOAACND_00319	K11720	216.73	318	9.7e-96	lipopolysaccharide export system permease protein
GD-1	IBOAACND_00320	K07091	201.5	254.8	1.5e-76	lipopolysaccharide export system permease protein
GD-1	IBOAACND_00321	K01875	74.5	518.5	2.6e-156	seryl-tRNA synthetase [EC:6.1.1.11]
GD-1	IBOAACND_00322	K07478	198.23	624	2.5e-188	putative ATPase
GD-1	IBOAACND_00323	K09144	75.77	111.7	5.3e-33	uncharacterized protein
GD-1	IBOAACND_00328	K00858	40.47	213.3	6.2e-64	NAD+ kinase [EC:2.7.1.23]
GD-1	IBOAACND_00329	K03631	132.17	643.5	4.4e-194	DNA repair protein RecN (Recombination protein N)
GD-1	IBOAACND_00331	K07485	59.17	331.2	1.3e-99	transposase
GD-1	IBOAACND_00333	K00891	130.63	163.1	1.4e-48	shikimate kinase [EC:2.7.1.71]
GD-1	IBOAACND_00334	K00789	17.9	608.6	9.8e-184	S-adenosylmethionine synthetase [EC:2.5.1.6]
GD-1	IBOAACND_00337	K02065	290.27	334.9	5.6e-101	phospholipid/cholesterol/gamma-HCH transport system ATP-binding protein
GD-1	IBOAACND_00338	K02066	41.53	289.1	7.4e-87	phospholipid/cholesterol/gamma-HCH transport system permease protein
GD-1	IBOAACND_00340	K03743	153.93	227.6	2.3e-68	nicotinamide-nucleotide amidase [EC:3.5.1.42]
GD-1	IBOAACND_00344	K01447	104.6	126.2	1.8e-37	N-acetylmuramoyl-L-alanine amidase [EC:3.5.1.28]
GD-1	IBOAACND_00345	K01207	255.37	318.5	9.3e-96	beta-N-acetylhexosaminidase [EC:3.2.1.52]
GD-1	IBOAACND_00346	K10532	121.73	291.6	1.3e-87	heparan-alpha-glucosaminide N-acetyltransferase [EC:2.3.1.78]
GD-1	IBOAACND_00348	K01462	59.8	122.2	3e-36	peptide deformylase [EC:3.5.1.88]
GD-1	IBOAACND_00350	K11717	550.17	703.6	1.7e-212	cysteine desulfurase / selenocysteine lyase [EC:2.8.1.7 4.4.1.16]
GD-1	IBOAACND_00351	K04488	141.67	197.4	2.3e-59	nitrogen fixation protein NifU and related proteins
GD-1	IBOAACND_00353	K09767	91.9	215.5	4.3e-65	cyclic-di-GMP-binding protein
GD-1	IBOAACND_00354	K04564	55.77	272.3	7.8e-82	superoxide dismutase, Fe-Mn family [EC:1.15.1.1]
GD-1	IBOAACND_00355	K00948	66.17	449.8	1.2e-135	ribose-phosphate pyrophosphokinase [EC:2.7.6.1]
GD-1	IBOAACND_00357	K03495	401.53	993.5	1.2e-299	tRNA uridine 5-carboxymethylaminomethyl modification enzyme
GD-1	IBOAACND_00358	K02050	143.6	250.8	2.6e-75	NitT/TauT family transport system permease protein
GD-1	IBOAACND_00359	K02049	352.9	371.2	1.1e-111	NitT/TauT family transport system ATP-binding protein
GD-1	IBOAACND_00360	K03651	111.97	186.5	9.7e-56	3',5'-cyclic-AMP phosphodiesterase [EC:3.1.4.53]
GD-1	IBOAACND_00362	K03558	37.83	166.6	7.7e-50	membrane protein required for colicin V production
GD-1	IBOAACND_00363	K03749	85.43	107.9	7.9e-32	DedD protein
GD-1	IBOAACND_00364	K11754	369.6	417.7	1.1e-125	dihydrofolate synthase / folylpolyglutamate synthase [EC:6.3.2.12 6.3.2.17]
GD-1	IBOAACND_00365	K01963	318.33	428.1	3.4e-129	acetyl-CoA carboxylase carboxyl transferase subunit beta [EC:6.4.1.2 2.1.3.15]
GD-1	IBOAACND_00369	K00029	316.3	668.4	1.4e-201	malate dehydrogenase (oxaloacetate-decarboxylating)(NADP+) [EC:1.1.1.40]
GD-1	IBOAACND_00370	K13936	200.8	233.5	3.7e-70	malonate transporter and related proteins
GD-1	IBOAACND_00371	K06173	223.77	280.9	2.8e-84	tRNA pseudouridine38-40 synthase [EC:5.4.99.12]
GD-1	IBOAACND_00372	K08086	39.67	111.8	6.2e-33	pilus assembly protein FimV
GD-1	IBOAACND_00373	K07320	257.9	462.8	7.7e-140	ribosomal protein L3 glutamine methyltransferase [EC:2.1.1.298]
GD-1	IBOAACND_00374	K07576	445.23	575.2	1.8e-173	metallo-beta-lactamase family protein
GD-1	IBOAACND_00375	K01972	105.5	1011.5	0	DNA ligase (NAD+) [EC:6.5.1.2]
GD-1	IBOAACND_00376	K03528	64.27	153.5	7.3e-46	cell division protein ZipA
GD-1	IBOAACND_00377	K03529	560.03	998.6	4.6e-301	chromosome segregation protein
GD-1	IBOAACND_00383	K07133	104.37	216.8	6.1e-65	uncharacterized protein
GD-1	IBOAACND_00385	K04079	56.47	352.2	8.1e-106	molecular chaperone HtpG
GD-1	IBOAACND_00386	K07484	19.23	46.4	3.6e-13	transposase
GD-1	IBOAACND_00388	K04079	56.47	327.3	2.7e-98	molecular chaperone HtpG
GD-1	IBOAACND_00389	K00655	125.67	148.6	2.5e-44	1-acyl-sn-glycerol-3-phosphate acyltransferase [EC:2.3.1.51]
GD-1	IBOAACND_00390	K01256	436.3	758	2.9e-228	aminopeptidase N [EC:3.4.11.2]
GD-1	IBOAACND_00391	K01897	445.03	456.2	2e-137	long-chain acyl-CoA synthetase [EC:6.2.1.3]
GD-1	IBOAACND_00392	K07133	104.37	248.4	1.6e-74	uncharacterized protein
GD-1	IBOAACND_00393	K00012	380.13	621.1	2.5e-187	UDPglucose 6-dehydrogenase [EC:1.1.1.22]
GD-1	IBOAACND_00394	K06921	89.67	179	2.4e-53	uncharacterized protein
GD-1	IBOAACND_00398	K07154	35.3	221.5	2.7e-66	serine/threonine-protein kinase HipA [EC:2.7.11.1]
GD-1	IBOAACND_00403	K05303	98.5	108.5	3.8e-32	O-methyltransferase [EC:2.1.1.-]
GD-1	IBOAACND_00405	K00615	226.4	318.5	1.1e-95	transketolase [EC:2.2.1.1]
GD-1	IBOAACND_00411	K13020	252.47	455.1	4.1e-137	UDP-N-acetyl-2-amino-2-deoxyglucuronate dehydrogenase [EC:1.1.1.335]
GD-1	IBOAACND_00412	K26858	172.13	222.4	1.3e-66	O-antigen polymerase [EC:2.4.99.27]
GD-1	IBOAACND_00416	K02501	238	268.2	6.9e-81	imidazole glycerol-phosphate synthase subunit HisH [EC:4.3.2.10]
GD-1	IBOAACND_00421	K13018	137.77	320.1	1.2e-96	UDP-2-acetamido-3-amino-2,3-dideoxy-glucuronate N-acetyltransferase [EC:2.3.1.201]
GD-1	IBOAACND_00422	K13020	252.47	464.4	6.3e-140	UDP-N-acetyl-2-amino-2-deoxyglucuronate dehydrogenase [EC:1.1.1.335]
GD-1	IBOAACND_00423	K13015	449.53	679.9	1.8e-205	UDP-N-acetyl-D-glucosamine dehydrogenase [EC:1.1.1.136]
GD-1	IBOAACND_00425	K07027	78.4	89.5	2.4e-26	glycosyltransferase 2 family protein
GD-1	IBOAACND_00426	K13010	412.3	448	6.7e-135	perosamine synthetase [EC:2.6.1.102]
GD-1	IBOAACND_00431	K13017	463.73	674.1	1.8e-203	UDP-2-acetamido-2-deoxy-ribo-hexuluronate aminotransferase [EC:2.6.1.98]
GD-1	IBOAACND_00434	K02377	219.2	270.5	2.7e-81	GDP-L-fucose synthase [EC:1.1.1.271]
GD-1	IBOAACND_00435	K01711	287.77	616.5	7.2e-186	GDPmannose 4,6-dehydratase [EC:4.2.1.47]
GD-1	IBOAACND_00438	K00971	254.4	441.9	5.5e-133	mannose-1-phosphate guanylyltransferase [EC:2.7.7.13]
GD-1	IBOAACND_00439	K07726	44.33	63.1	2.8e-18	putative transcriptional regulator
GD-1	IBOAACND_00440	K07726	44.33	76	3.3e-22	putative transcriptional regulator
GD-1	IBOAACND_00441	K02899	42.63	168.4	2.8e-50	large subunit ribosomal protein L27
GD-1	IBOAACND_00442	K02888	29.77	133.6	1e-39	large subunit ribosomal protein L21
GD-1	IBOAACND_00443	K03557	97.73	119.6	1e-35	Fis family transcriptional regulator, factor for inversion stimulation protein
GD-1	IBOAACND_00444	K11892	86.8	175.8	2e-52	type VI secretion system protein ImpK
GD-1	IBOAACND_00445	K11891	110.33	563.6	1.6e-169	type VI secretion system protein ImpL
GD-1	IBOAACND_00446	K01711	287.77	562.2	2.1e-169	GDPmannose 4,6-dehydratase [EC:4.2.1.47]
GD-1	IBOAACND_00447	K08311	69.53	247.9	1.1e-74	putative (di)nucleoside polyphosphate hydrolase [EC:3.6.1.-]
GD-1	IBOAACND_00448	K13292	44.5	305.9	4e-92	phosphatidylglycerol---prolipoprotein diacylglyceryl transferase [EC:2.5.1.145]
GD-1	IBOAACND_00450	K03525	43.47	189.1	1.5e-56	type III pantothenate kinase [EC:2.7.1.33]
GD-1	IBOAACND_00451	K01414	779.2	922.5	1.8e-278	oligopeptidase A [EC:3.4.24.70]
GD-1	IBOAACND_00454	K07499	60.2	72.5	5.1e-21	putative transposase
GD-1	IBOAACND_00455	K07494	57.07	62.9	3.4e-18	putative transposase
GD-1	IBOAACND_00456	K01807	48.2	243.4	4.1e-73	ribose 5-phosphate isomerase A [EC:5.3.1.6]
GD-1	IBOAACND_00458	K01886	552.67	924.6	4.7e-279	glutaminyl-tRNA synthetase [EC:6.1.1.18]
GD-1	IBOAACND_00460	K03500	290.07	469.9	1.9e-141	16S rRNA (cytosine967-C5)-methyltransferase [EC:2.1.1.176]
GD-1	IBOAACND_00461	K07447	43.87	119.4	1.8e-35	putative pre-16S rRNA nuclease [EC:3.1.-.-]
GD-1	IBOAACND_00464	K13993	75	128.4	3.5e-38	HSP20 family protein
GD-1	IBOAACND_00467	K03563	24.3	107.2	7.4e-32	carbon storage regulator
GD-1	IBOAACND_00468	K01872	197.3	1069.2	0	alanyl-tRNA synthetase [EC:6.1.1.7]
GD-1	IBOAACND_00469	K03565	42.4	143.2	1.2e-42	regulatory protein
GD-1	IBOAACND_00470	K03553	96.2	651.9	7.6e-197	recombination protein RecA
GD-1	IBOAACND_00471	K22278	120.97	200.4	4.1e-60	peptidoglycan-N-acetylglucosamine deacetylase [EC:3.5.1.104]
GD-1	IBOAACND_00475	K02871	66.33	219.2	8.7e-66	large subunit ribosomal protein L13
GD-1	IBOAACND_00476	K02996	103.33	194.8	2.4e-58	small subunit ribosomal protein S9
GD-1	IBOAACND_00478	K03599	160.6	317	1.1e-95	stringent starvation protein A
GD-1	IBOAACND_00478	K00799	71.43	77.4	1.5e-22	glutathione S-transferase [EC:2.5.1.18]
GD-1	IBOAACND_00479	K03600	44.47	177.2	1.6e-53	stringent starvation protein B
GD-1	IBOAACND_00482	K04065	52.47	76.5	3.3e-22	hyperosmotically inducible periplasmic protein
GD-1	IBOAACND_00483	K03271	132.73	264.1	1.6e-79	D-sedoheptulose 7-phosphate isomerase [EC:5.3.1.28]
GD-1	IBOAACND_00485	K01892	270.87	308.2	1.1e-92	histidyl-tRNA synthetase [EC:6.1.1.21]
GD-1	IBOAACND_00486	K15539	58.07	97.7	9.9e-29	cytoskeleton protein RodZ
GD-1	IBOAACND_00487	K02656	108.73	145.5	2.5e-43	type IV pilus assembly protein PilF
GD-1	IBOAACND_00488	K00796	249.77	280.9	1.6e-84	dihydropteroate synthase [EC:2.5.1.15]
GD-1	IBOAACND_00488	K00950	59.6	142.8	2e-42	2-amino-4-hydroxy-6-hydroxymethyldihydropteridine diphosphokinase [EC:2.7.6.3]
GD-1	IBOAACND_00489	K00773	527.7	634.9	9.4e-192	queuine tRNA-ribosyltransferase [EC:2.4.2.29]
GD-1	IBOAACND_00490	K03210	35.23	124.9	4.9e-37	preprotein translocase subunit YajC
GD-1	IBOAACND_00491	K03072	193.63	465.5	3.7e-140	preprotein translocase subunit SecD
GD-1	IBOAACND_00492	K03074	324.73	347.5	8.5e-105	preprotein translocase subunit SecF
GD-1	IBOAACND_00493	K03737	509.67	1781.9	0	pyruvate-ferredoxin/flavodoxin oxidoreductase [EC:1.2.7.1 1.2.7.-]
GD-1	IBOAACND_00495	K02503	85.73	169.8	6.2e-51	histidine triad (HIT) family protein [EC:3.9.1.-]
GD-1	IBOAACND_00498	K00021	211.53	412.2	4.1e-124	hydroxymethylglutaryl-CoA reductase (NADPH) [EC:1.1.1.34]
GD-1	IBOAACND_00499	K05589	62.63	101.3	6.9e-30	cell division protein FtsB
GD-1	IBOAACND_00500	K01689	73.37	670.6	2.6e-202	enolase [EC:4.2.1.11]
GD-1	IBOAACND_00505	K06871	172.67	279.2	8.1e-84	uncharacterized protein
GD-1	IBOAACND_00511	K02839	188.17	280	1e-84	peptide chain release factor
GD-1	IBOAACND_00512	K18148	281.73	512.4	7e-155	release factor H-coupled RctB family protein
GD-1	IBOAACND_00514	K16066	376.37	396.1	1.8e-119	3-hydroxy acid dehydrogenase / malonic semialdehyde reductase [EC:1.1.1.381 1.1.1.-]
GD-1	IBOAACND_00519	K07494	57.07	78.6	5.8e-23	putative transposase
GD-1	IBOAACND_00520	K03585	262.33	311.6	1.2e-93	membrane fusion protein, multidrug efflux system
GD-1	IBOAACND_00522	K02108	159.87	206	9.2e-62	F-type H+-transporting ATPase subunit a
GD-1	IBOAACND_00524	K02109	43.7	102.1	4.8e-30	F-type H+-transporting ATPase subunit b
GD-1	IBOAACND_00525	K02113	111.1	115	4.3e-34	F-type H+-transporting ATPase subunit delta
GD-1	IBOAACND_00526	K02111	427.73	857	1.6e-258	F-type H+/Na+-transporting ATPase subunit alpha [EC:7.1.2.2 7.2.2.1]
GD-1	IBOAACND_00527	K02115	247.1	316.1	3e-95	F-type H+-transporting ATPase subunit gamma
GD-1	IBOAACND_00528	K02112	496.07	786.2	1.7e-237	F-type H+/Na+-transporting ATPase subunit beta [EC:7.1.2.2 7.2.2.1]
GD-1	IBOAACND_00529	K02114	94.87	132.8	1.4e-39	F-type H+-transporting ATPase subunit epsilon
GD-1	IBOAACND_00530	K04042	319.63	664.4	2.2e-200	bifunctional UDP-N-acetylglucosamine pyrophosphorylase / glucosamine-1-phosphate N-acetyltransferase [EC:2.7.7.23 2.3.1.157]
GD-1	IBOAACND_00533	K02242	62	147.7	4.8e-44	competence protein ComFC
GD-1	IBOAACND_00535	K00382	460.93	627.1	2.6e-189	dihydrolipoyl dehydrogenase [EC:1.8.1.4]
GD-1	IBOAACND_00536	K03807	179.77	181.6	2.1e-54	AmpE protein
GD-1	IBOAACND_00538	K00939	119.3	222.2	1e-66	adenylate kinase [EC:2.7.4.3]
GD-1	IBOAACND_00540	K08084	77.9	110.6	1.1e-32	type IV fimbrial biogenesis protein FimT
GD-1	IBOAACND_00543	K07494	57.07	78.6	5.8e-23	putative transposase
GD-1	IBOAACND_00544	K03106	343.53	551	4.2e-166	signal recognition particle subunit SRP54 [EC:3.6.5.4]
GD-1	IBOAACND_00546	K06861	260.27	420.3	6.7e-127	lipopolysaccharide export system ATP-binding protein [EC:7.5.2.5]
GD-1	IBOAACND_00550	K03737	509.67	1720.6	0	pyruvate-ferredoxin/flavodoxin oxidoreductase [EC:1.2.7.1 1.2.7.-]
GD-1	IBOAACND_00552	K00925	152.7	520.5	9.1e-157	acetate kinase [EC:2.7.2.1]
GD-1	IBOAACND_00557	K01251	65	801.2	4.9e-242	adenosylhomocysteinase [EC:3.13.2.1]
GD-1	IBOAACND_00560	K02563	186.43	343.6	2.1e-103	UDP-N-acetylglucosamine--N-acetylmuramyl-(pentapeptide) pyrophosphoryl-undecaprenol N-acetylglucosamine transferase [EC:2.4.1.227]
GD-1	IBOAACND_00561	K03497	54.23	232.4	1.4e-69	ParB family transcriptional regulator, chromosome partitioning protein
GD-1	IBOAACND_00562	K03496	133.93	299.5	5.2e-90	chromosome partitioning protein
GD-1	IBOAACND_00563	K03501	68.7	199.7	9.4e-60	16S rRNA (guanine527-N7)-methyltransferase [EC:2.1.1.170]
GD-1	IBOAACND_00564	K01613	32.77	254.2	2e-76	phosphatidylserine decarboxylase [EC:4.1.1.65]
GD-1	IBOAACND_00567	K02527	159.43	528.3	3e-159	3-deoxy-D-manno-octulosonic-acid transferase [EC:2.4.99.12 2.4.99.13 2.4.99.14 2.4.99.15]
GD-1	IBOAACND_00568	K02493	236.3	312.8	4.8e-94	release factor glutamine methyltransferase [EC:2.1.1.297]
GD-1	IBOAACND_00569	K01519	52.8	224.1	3.7e-67	XTP/dITP diphosphohydrolase [EC:3.6.1.66]
GD-1	IBOAACND_00570	K09125	29.1	186.8	5.7e-56	queuosine precursor transporter
GD-1	IBOAACND_00577	K00283	521.13	747.2	1.2e-225	glycine cleavage system P protein (glycine dehydrogenase) subunit 2 [EC:1.4.4.2]
GD-1	IBOAACND_00578	K00282	401.67	630.2	1.8e-190	glycine cleavage system P protein (glycine dehydrogenase) subunit 1 [EC:1.4.4.2]
GD-1	IBOAACND_00579	K02437	37.8	187.2	3.5e-56	glycine cleavage system H protein
GD-1	IBOAACND_00580	K00605	308.37	441.7	3.7e-133	glycine cleavage system T protein (aminomethyltransferase) [EC:2.1.2.10]
GD-1	IBOAACND_00584	K13038	255.17	585.9	8.5e-177	phosphopantothenoylcysteine decarboxylase / phosphopantothenate---cysteine ligase [EC:4.1.1.36 6.3.2.5]
GD-1	IBOAACND_00585	K01525	150.93	387.3	4.9e-117	bis(5'-nucleosyl)-tetraphosphatase (symmetrical) [EC:3.6.1.41]
GD-1	IBOAACND_00592	K09013	160	385.3	1.6e-116	Fe-S cluster assembly ATP-binding protein
GD-1	IBOAACND_00593	K09014	372.87	787.4	1.1e-237	Fe-S cluster assembly protein SufB
GD-1	IBOAACND_00594	K00364	341.73	604.5	1.2e-182	GMP reductase [EC:1.7.1.7]
GD-1	IBOAACND_00595	K01076	186.5	250.4	3.8e-75	abhydrolase domain-containing protein 17 [EC:3.1.2.22]
GD-1	IBOAACND_00595	K06889	116.2	149.9	9.4e-45	uncharacterized protein
GD-1	IBOAACND_00596	K01867	146.83	448.7	4e-135	tryptophanyl-tRNA synthetase [EC:6.1.1.2]
GD-1	IBOAACND_00613	K07484	19.23	46.4	3.6e-13	transposase
GD-1	IBOAACND_00618	K03545	70.37	373.9	1.7e-112	trigger factor
GD-1	IBOAACND_00619	K01358	46.67	345.1	7.9e-104	ATP-dependent Clp protease, protease subunit [EC:3.4.21.92]
GD-1	IBOAACND_00620	K07784	500.83	639.6	2.8e-193	MFS transporter, OPA family, hexose phosphate transport protein UhpT
GD-1	IBOAACND_00621	K03215	300.83	448.4	4.1e-135	23S rRNA (uracil1939-C5)-methyltransferase [EC:2.1.1.190]
GD-1	IBOAACND_00622	K07783	484.33	599.6	4e-181	MFS transporter, OPA family, sugar phosphate sensor protein UhpC
GD-1	IBOAACND_00623	K03286	112.33	118.5	3.5e-35	OmpA-OmpF porin, OOP family
GD-1	IBOAACND_00623	K04062	40.03	40.6	2.3e-11	osmotically inducible lipoprotein OsmB
GD-1	IBOAACND_00624	K11749	86.27	204.9	2.3e-61	regulator of sigma E protease [EC:3.4.24.-]
GD-1	IBOAACND_00626	K01839	131.1	578.3	8.2e-175	phosphopentomutase [EC:5.4.2.7]
GD-1	IBOAACND_00627	K04062	40.03	50	2.9e-14	osmotically inducible lipoprotein OsmB
GD-1	IBOAACND_00631	K00940	149.97	210.5	3.1e-63	nucleoside-diphosphate kinase [EC:2.7.4.6]
GD-1	IBOAACND_00632	K06941	81.27	481.9	2.4e-145	23S rRNA (adenine2503-C2)-methyltransferase [EC:2.1.1.192]
GD-1	IBOAACND_00634	K01495	41.6	308	6.3e-93	GTP cyclohydrolase IA [EC:3.5.4.16]
GD-1	IBOAACND_00635	K00287	56.93	177	5.9e-53	dihydrofolate reductase [EC:1.5.1.3]
GD-1	IBOAACND_00636	K03686	409.57	497.7	5.2e-150	molecular chaperone DnaJ
GD-1	IBOAACND_00637	K04043	791.4	899.5	2.2e-271	molecular chaperone DnaK
GD-1	IBOAACND_00638	K00761	212.17	307.8	8.5e-93	uracil phosphoribosyltransferase [EC:2.4.2.9]
GD-1	IBOAACND_00639	K14475	23.23	47.5	1.7e-13	inhibitor of cysteine peptidase
GD-1	IBOAACND_00641	K14742	80.7	193.2	7.7e-58	tRNA threonylcarbamoyladenosine biosynthesis protein TsaB
GD-1	IBOAACND_00642	K03799	134.2	223.5	4e-67	heat shock protein HtpX [EC:3.4.24.-]
GD-1	IBOAACND_00643	K03744	28.33	159.3	1.5e-47	LemA protein
GD-1	IBOAACND_00644	K07220	57	204.8	2.3e-61	uncharacterized protein
GD-1	IBOAACND_00645	K03306	390.2	421.8	4e-127	inorganic phosphate transporter, PiT family
GD-1	IBOAACND_00647	K02343	235.9	573.3	7.3e-173	DNA polymerase III subunit gamma/tau [EC:2.7.7.7]
GD-1	IBOAACND_00648	K06187	121.63	292.9	5.1e-88	recombination protein RecR
GD-1	IBOAACND_00652	K10012	336.2	449.5	5.9e-136	undecaprenyl-phosphate 4-deoxy-4-formamido-L-arabinose transferase [EC:2.4.2.53]
GD-1	IBOAACND_00654	K13014	198.17	363.9	5.3e-110	undecaprenyl phosphate-alpha-L-ara4FN deformylase [EC:3.5.1.-]
GD-1	IBOAACND_00657	K12960	440.27	529.9	7.4e-160	5-methylthioadenosine/S-adenosylhomocysteine deaminase [EC:3.5.4.31 3.5.4.28]
GD-1	IBOAACND_00658	K02445	509.23	536.9	4.4e-162	MFS transporter, OPA family, glycerol-3-phosphate transporter
GD-1	IBOAACND_00659	K06997	71.83	266.5	3.4e-80	PLP dependent protein
GD-1	IBOAACND_00660	K03646	71.87	72.3	6.6e-21	colicin import membrane protein
GD-1	IBOAACND_00660	K03832	35.5	50.8	2.6e-14	periplasmic protein TonB
GD-1	IBOAACND_00661	K03641	131.7	249.2	1.1e-74	TolB protein
GD-1	IBOAACND_00662	K03640	146.43	158.7	2.7e-47	peptidoglycan-associated lipoprotein
GD-1	IBOAACND_00664	K01768	164.8	219.3	8.5e-66	adenylate cyclase [EC:4.6.1.1]
GD-1	IBOAACND_00668	K07497	22.97	121.3	6.4e-36	putative transposase
GD-1	IBOAACND_00670	K01595	44.93	248.6	1.5e-74	phosphoenolpyruvate carboxylase [EC:4.1.1.31]
GD-1	IBOAACND_00672	K01883	406.87	691.1	3.3e-208	cysteinyl-tRNA synthetase [EC:6.1.1.16]
GD-1	IBOAACND_00673	K07100	51.93	284.9	1.2e-85	putative phosphoribosyl transferase
GD-1	IBOAACND_00675	K21929	36.33	265.9	7.4e-80	uracil-DNA glycosylase [EC:3.2.2.27]
GD-1	IBOAACND_00677	K15270	184.6	195.9	8.7e-59	S-adenosylmethionine uptake transporter
GD-1	IBOAACND_00678	K07495	37.2	47.1	1.7e-13	putative transposase
GD-1	IBOAACND_00683	K07484	19.23	46.4	3.6e-13	transposase
GD-1	IBOAACND_00686	K07495	37.2	47.1	1.7e-13	putative transposase
GD-1	IBOAACND_00689	K07494	57.07	78.6	5.8e-23	putative transposase
GD-1	IBOAACND_00692	K03439	64.87	235.5	1.4e-70	tRNA (guanine-N7-)-methyltransferase [EC:2.1.1.33]
GD-1	IBOAACND_00696	K02673	43.1	60.3	2.5e-17	type IV pilus assembly protein PilX
GD-1	IBOAACND_00697	K02672	61.17	107.3	1e-31	type IV pilus assembly protein PilW
GD-1	IBOAACND_00698	K02671	56.83	67.3	1.8e-19	type IV pilus assembly protein PilV
GD-1	IBOAACND_00699	K00963	77.07	150.2	9.8e-45	UTP--glucose-1-phosphate uridylyltransferase [EC:2.7.7.9]
GD-1	IBOAACND_00700	K02339	43.87	133.6	9.4e-40	DNA polymerase III subunit chi [EC:2.7.7.7]
GD-1	IBOAACND_00701	K01873	583.53	1326.8	0	valyl-tRNA synthetase [EC:6.1.1.9]
GD-1	IBOAACND_00703	K01868	152.83	840.9	1.6e-253	threonyl-tRNA synthetase [EC:6.1.1.3]
GD-1	IBOAACND_00704	K02520	39.13	202.3	1.2e-60	translation initiation factor IF-3
GD-1	IBOAACND_00705	K02916	18.1	43.8	2.5e-12	large subunit ribosomal protein L35
GD-1	IBOAACND_00706	K02887	42.13	182.5	1e-54	large subunit ribosomal protein L20
GD-1	IBOAACND_00707	K01889	97.67	355.9	5.2e-107	phenylalanyl-tRNA synthetase alpha chain [EC:6.1.1.20]
GD-1	IBOAACND_00709	K01890	122.07	635.3	1.6e-191	phenylalanyl-tRNA synthetase beta chain [EC:6.1.1.20]
GD-1	IBOAACND_00710	K04764	116.6	158.1	1.4e-47	integration host factor subunit alpha
GD-1	IBOAACND_00717	K09791	37.7	68.2	4.8e-20	uncharacterized protein
GD-1	IBOAACND_00723	K06941	81.27	95.2	4e-28	23S rRNA (adenine2503-C2)-methyltransferase [EC:2.1.1.192]
GD-1	IBOAACND_00724	K13408	232.33	342	7.2e-103	membrane fusion protein
GD-1	IBOAACND_00725	K13409	718.97	1043.9	0	ATP-binding cassette, subfamily B, bacterial CvaB/MchF/RaxB
GD-1	IBOAACND_00726	K03702	342.3	1109.8	0	excinuclease ABC subunit B
GD-1	IBOAACND_00728	K16264	308.47	387.1	1.1e-116	cobalt-zinc-cadmium efflux system protein
GD-1	IBOAACND_00729	K04774	184.5	471.9	9.7e-143	serine protease SohB [EC:3.4.21.-]
GD-1	IBOAACND_00730	K01423	221.73	406.6	2.9e-122	beta-barrel assembly-enhancing protease [EC:3.4.-.-]
GD-1	IBOAACND_00731	K03548	223.63	416	1.6e-125	putative permease
GD-1	IBOAACND_00734	K03594	81.37	84.1	1e-24	bacterioferritin [EC:1.16.3.1]
GD-1	IBOAACND_00735	K06190	60.07	258.2	7.9e-78	intracellular septation protein
GD-1	IBOAACND_00736	K05896	38.2	247.4	2.3e-74	segregation and condensation protein A
GD-1	IBOAACND_00737	K06024	48.03	244	1.7e-73	segregation and condensation protein B
GD-1	IBOAACND_00738	K03218	216.3	330.7	1e-99	23S rRNA (guanosine2251-2'-O)-methyltransferase [EC:2.1.1.185]
GD-1	IBOAACND_00740	K01265	133.77	378.3	5.7e-114	methionyl aminopeptidase [EC:3.4.11.18]
GD-1	IBOAACND_00741	K02967	151.37	378.4	5.8e-114	small subunit ribosomal protein S2
GD-1	IBOAACND_00742	K02357	71.9	366.7	2.8e-110	elongation factor Ts
GD-1	IBOAACND_00743	K09903	90.67	325.4	3.5e-98	uridylate kinase [EC:2.7.4.22]
GD-1	IBOAACND_00744	K02838	28.2	214.9	1.2e-64	ribosome recycling factor
GD-1	IBOAACND_00745	K00806	337.37	372.2	3e-112	undecaprenyl diphosphate synthase [EC:2.5.1.31]
GD-1	IBOAACND_00746	K00981	51.23	183.9	5.9e-55	phosphatidate cytidylyltransferase [EC:2.7.7.41]
GD-1	IBOAACND_00747	K07277	283.4	496.5	2.3e-149	outer membrane protein insertion porin family
GD-1	IBOAACND_00748	K02536	180.23	446.6	1.1e-134	UDP-3-O-[3-hydroxymyristoyl] glucosamine N-acyltransferase [EC:2.3.1.191]
GD-1	IBOAACND_00749	K02372	75.03	198.2	2e-59	3-hydroxyacyl-[acyl-carrier-protein] dehydratase [EC:4.2.1.59]
GD-1	IBOAACND_00750	K00677	203.7	377.1	6.9e-114	UDP-N-acetylglucosamine acyltransferase [EC:2.3.1.129]
GD-1	IBOAACND_00752	K00748	123.3	460.1	1.6e-138	lipid-A-disaccharide synthase [EC:2.4.1.182]
GD-1	IBOAACND_00753	K03470	126.23	283.5	2.1e-85	ribonuclease HII [EC:3.1.26.4]
GD-1	IBOAACND_00754	K02337	977.13	1637.2	0	DNA polymerase III subunit alpha [EC:2.7.7.7]
GD-1	IBOAACND_00755	K01531	695.7	1278.8	0	P-type Mg2+ transporter [EC:7.2.2.14]
GD-1	IBOAACND_00756	K01002	204.57	330	3.6e-99	phosphoglycerol transferase [EC:2.7.8.20]
GD-1	IBOAACND_00758	K07485	59.17	331.2	1.3e-99	transposase
GD-1	IBOAACND_00759	K00797	103.5	118.3	4.2e-35	spermidine synthase [EC:2.5.1.16]
GD-1	IBOAACND_00760	K15738	636.73	773	4.2e-233	ABC transport system ATP-binding/permease protein
GD-1	IBOAACND_00768	K03657	358.03	693.1	6.5e-209	ATP-dependent DNA helicase UvrD/PcrA [EC:5.6.2.4]
GD-1	IBOAACND_00775	K07391	79.33	721.2	1.1e-217	magnesium chelatase family protein
GD-1	IBOAACND_00776	K01679	633.9	763.6	1.9e-230	fumarate hydratase, class II [EC:4.2.1.2]
GD-1	IBOAACND_00778	K03517	155.17	419	2.9e-126	quinolinate synthase [EC:2.5.1.72]
GD-1	IBOAACND_00779	K00791	181.77	355.7	5.1e-107	tRNA dimethylallyltransferase [EC:2.5.1.75]
GD-1	IBOAACND_00784	K01939	144.77	556.6	4.8e-168	adenylosuccinate synthase [EC:6.3.4.4]
GD-1	IBOAACND_00789	K07491	16.23	127.8	7.5e-38	REP-associated tyrosine transposase
GD-1	IBOAACND_00793	K07494	57.07	62.9	3.4e-18	putative transposase
GD-1	IBOAACND_00794	K07499	60.2	72.5	5.1e-21	putative transposase
GD-1	IBOAACND_00797	K07090	38.6	80.1	1.7e-23	uncharacterized protein
GD-1	IBOAACND_00798	K00891	130.63	160	1.2e-47	shikimate kinase [EC:2.7.1.71]
GD-1	IBOAACND_00806	K03585	262.33	278.3	1.5e-83	membrane fusion protein, multidrug efflux system
GD-1	IBOAACND_00807	K18138	1085.1	1241.6	0	multidrug efflux pump
GD-1	IBOAACND_00808	K03086	457	558.7	1.6e-168	RNA polymerase primary sigma factor
GD-1	IBOAACND_00809	K02316	137.07	524.5	5.4e-158	DNA primase [EC:2.7.7.101]
GD-1	IBOAACND_00810	K09117	50.1	154.7	3.8e-46	uncharacterized protein
GD-1	IBOAACND_00811	K02970	26.1	67.3	1.6e-19	small subunit ribosomal protein S21
GD-1	IBOAACND_00813	K07484	19.23	46.4	3.6e-13	transposase
GD-1	IBOAACND_00815	K13590	252.07	295.4	1e-88	diguanylate cyclase [EC:2.7.7.65]
GD-1	IBOAACND_00815	K18968	249.23	291.3	1.4e-87	diguanylate cyclase [EC:2.7.7.65]
GD-1	IBOAACND_00825	K12276	728.57	782.3	2.8e-236	MSHA biogenesis protein MshE
GD-1	IBOAACND_00826	K12284	100.73	218.7	1.9e-65	MSHA biogenesis protein MshN
GD-1	IBOAACND_00827	K12283	367.63	372.7	2.4e-112	MSHA biogenesis protein MshM
GD-1	IBOAACND_00828	K12282	380.67	592	1.5e-178	MSHA biogenesis protein MshL
GD-1	IBOAACND_00830	K12281	49.1	61.3	1e-17	MSHA biogenesis protein MshK
GD-1	IBOAACND_00831	K12280	103.43	114.3	4.7e-34	MSHA biogenesis protein MshJ
GD-1	IBOAACND_00833	K12279	140.47	182	1.9e-54	MSHA biogenesis protein MshI
GD-1	IBOAACND_00834	K02669	503	558	3.3e-168	twitching motility protein PilT
GD-1	IBOAACND_00835	K25706	414.37	511.7	2.2e-154	tRNA N6-adenosine threonylcarbamoyltransferase [EC:2.3.1.234]
[truncated: 1,025 more rows]
